# Supplementary material for: A chromosome-level sequence assembly reveals the structure of the Arabidopsis thaliana Nd-1 genome and its gene set
Source: PLoS One. 2019 May 21;14(5):e0216233. doi: 10.1371/journal.pone.0216233 (PMC6529160; doi:10.1371/journal.pone.0216233)
Supplement: S2 File — Listing of all parameters that were adjusted for the Canu assembly of the Nd-1 nucleome. While most default parameters were kept, some were specifically adjusted for this plant genome assembly. (TXT) [file pone.0216233.s002.txt]

S2 File. Canu assembly parameters
parameter	value
GenomeSize	125m
corMhapFilterThreshold	0.0000000002
corMhapOptions	"--threshold 0.80 --num-hashes 512 --num-min-matches 3 --ordered-sketch-size 1000 --ordered-kmer-size 14 --min-olap-length 2000 --repeat-idf-scale 50"
mhapBlockSize	500
ovlMerThreshold	500
