# Supplementary material for: A chromosome-level sequence assembly reveals the structure of the Arabidopsis thaliana Nd-1 genome and its gene set
Source: PLoS One. 2019 May 21;14(5):e0216233. doi: 10.1371/journal.pone.0216233 (PMC6529160; doi:10.1371/journal.pone.0216233)
Supplement: S4 File — All markers require the amplification of a genomic region using the listed oligonucleotides under the specified conditions (annealing temperature, elongation time). Depending on the fragment size differences, the resulting PCR products can allow the separation of both alleles by agarose gel electrophoresis (length polymorphism) or might require Sanger sequencing to investigate single SNPs. (TXT) [file pone.0216233.s004.txt]

S4 File. Molecular markers for genetic linkage analysis.
Name	Primer1	Primer2	Primer3	Primer4	AnnealingTemp	ElongationTime	Length (Col/Nd1)	Analysis	seq_primer	Chr	Position
M01	0022	0023			52	50sec	466/672	Gel	-	NdChr2	5441294
M02	0026	0027			50	40sec	498/559	Gel	-	NdChr2	5903267
M03	0030	0031	00x1		51	130sec	500(2013)/701	Gel	-	NdChr2	6268541
M05	0042	0043	00x3		50	40sec	602/278(1655)	Gel	-	NdChr3	10810067
M06	0046	0047	00x4		50	30sec	254/350(1038)	Gel	-	NdChr3	10538241
M07	NT12	NT13	00x6		57	70sec	1012/800(1899)	Gel	-	NdChr1	773377
M09	0130	0131	01x1		50	30sec	300(828)/252	Gel	-	NdChr1	10825341
M11	NT10	NT11	02x4		57	60sec	385(1366)/780	Gel	-	NdChr5	25080841
M12	0206	0207	02x2		48	20sec	220(1884)/119	Gel	-	NdChr5	14165592
M13	03_NT04	03_NT05	03x1		52	60sec	500(3345)/737	Gel	-	NdChr5	6307736
M14	03_NT22	03_NT23	03x3		58	60sec	673(1435)/874	Gel	-	NdChr5	8797465
M15	03_NT26	03_NT27	03x4		58	60sec	670/560(2089)	Gel	-	NdChr5	4419856
M16	03_NT56	03_NT57	03x6		52	30sec	200(2877)/375	Gel	-	NdChr5	1056647
M20	0424	0425			50	45sec	585/670	Gel	-	NdChr4	5975808
M21	0426	0427			51	70sec	1103/428	Gel	-	NdChr4	6442606
M22	0430	0431			50	60sec	776/1000	Gel	-	NdChr4	6647779
M23	NT18	NT19			56	60sec	1000/562	Gel	-	NdChr3	16270012
M24	NT34	NT35			58	75sec	1115/626	Gel	-	NdChr3	21609789
M25	0504	0505	05x1		48	30sec	200(1954)/140	Gel	-	NdChr3	19064959
M26	0606	0607	N304	N305	50	60sec	500/500 (102/102)	Seq/qPCR	0606	NdChr1	27904444
M27	0622	0623			51	60sec	946/521	Gel	-	NdChr1	25410697
M29	0628	0629	06x2		52	40sec	320(1076)/533	Gel	-	NdChr1	29971195
M30	0704	0705			52	40sec	553/490	Gel	-	NdChr3	7265064
M31	0708	0709			48	60sec	558/569	Seq	0708	NdChr3	6727578
M32	0710	0711			50	60sec	460/471	Seq	0710	NdChr3	7882041
M33	0712	0713			50	60sec	257/288	Seq	0712	NdChr3	11927421
M34	0800	0801	08x1		50	30sec	156/250(732)	Gel	-	NdChr1	17418325
M36	NT16	NT17			56	60sec	838/599	Gel	-	NdChr3	4452695
M37	0900	0901	09x1		50	60sec	909/400(1129)	Gel	-	NdChr3	1715996
M38	1000	1001			50	60sec	496/509	Seq	1000	NdChr4	16403898
M39	1002	1003			50	60sec	348/361	Seq	1002	NdChr4	16403766
M41	1020	1021	10x1		50	40sec	271(1440)/539	Gel	-	NdChr4	15748525
M42	1100	1101	11x2		50	70sec	780(1469)/1125	Gel	-	NdChr4	2621770
M44	1122	1123			50	60sec	390/983	Gel	-	NdChr4	1602549
M45	1132	1133			49	60sec	356/980	Gel	-	NdChr4	2171921
M46	1204	1205			50	60sec	692/558	Gel	-	NdChr2	1933260
M47	1208	1209			50	60sec	604/593	Seq	1208	NdChr2	1581738
M48	1210	1211			50	60sec	665/574	Seq	1210	NdChr2	309708
M49	NT06	NT07	13x1		52	50sec	300(1655)/695	Gel	-	NdChr5	13110180
M50	1300	1301			50	30sec	279/218	Gel	-	NdChr5	13107642
M51	1400	1401	14x1		50	30sec	274(2583)/187	Gel	-	NdChr2	2619287
M52	1402	1403			50	60sec	528/524	Seq	1402	NdChr2	2983341
M53	1404	1405			50	60sec	476/485	Seq	1404	NdChr2	3107129
M55	1408	1409			50	60sec	446/455	Seq	1409	NdChr2	3114477
M56	1410	1411			50	60sec	401/407	Seq	1410	NdChr2	2663060
M57	1412	1413			50	60sec	260/268	Seq	1412	NdChr2	3066020
M60	1602	1603			55	90sec	1419/1153	Gel	-	NdChr4	4203635
M62	1702	1703			50	30sec	340/346	Seq	1703	NdChr4	4310822
M64	1706	1707			50	60sec	508/511	Seq	1706	NdChr4	4827080
M66	1800	1801			50	60sec	434/438	Seq	1800	NdChr1	14963560
M67	1902	1903			50	60sec	266/268	Seq	1903	NdChr5	11170487
M68	2000	2001			50	60sec	579/611	Seq	2000	NdChr3	13672095
M69	2002	2003			50	60sec	483/564	Seq	2002	NdChr3	13750446
M70	2004	2005			50	60sec	494/515	Seq	2004	NdChr3	13705734
M72	2300	2301			50	60sec	351/359	Seq	2300	NdChr1	15719659
M74	2402	2403			50	60sec	574/575	Seq	2403	NdChr4	3176660
M77	0822	0823			51	60sec	1348/461	Gel		NdChr1	16774646
M78	2334	2335	2336		54	30sec	150/300	Gel		NdChr1	15684681
M81	2630	2633			61	30sec	200 (Nd-1)	Gel		NdChr5	11607308
M81B	2630	2631			61	30sec	200 (Col-0)	Gel
M82	1502	1503			53	30sec	456/464	Seq	1502	NdChr5	12015963
M84	114a	114b	114c		56	30sec	286/360	Gel		NdChr4	1553721
M90	21C1	21C2	21N1	21N2	58	60sec	692/529	Gel		NdChr1	15625300
M91	22C1	22C2	22N9	22N0	58	60sec	692/709	Gel		NdChr4	3067800
