# Supplementary material for: A chromosome-level sequence assembly reveals the structure of the Arabidopsis thaliana Nd-1 genome and its gene set
Source: PLoS One. 2019 May 21;14(5):e0216233. doi: 10.1371/journal.pone.0216233 (PMC6529160; doi:10.1371/journal.pone.0216233)
Supplement: S8 File — TE genes, TEs, and TE fragments in the Nd-1 genome sequence were identified based on sequence similarity to annotated TEs from the Col-0 gold standard sequence (Araport11) [40]. (TXT) [file pone.0216233.s008.txt]

#gff-version	3
#Chr	Source	Type	Start	End	.	Strand	Score	Comment
NdCChr1	mapped_from_Araport11	TE_fragment	21172	21298	.	-	.	NdAT1TE00000;AT1TE00020:transposon_fragment:1_%_AT1TE00020_%_Chr1_%_16883_%_17009
NdCChr1	mapped_from_Araport11	TE_fragment	21298	21532	.	+	.	NdAT1TE00010;AT1TE12720:transposon_fragment:1_%_AT1TE12720_%_Chr1_%_3910027_%_3910701
NdCChr1	mapped_from_Araport11	TE_fragment	21544	23055	.	+	.	NdAT1TE00020;AT1TE21790:transposon_fragment:1_%_AT1TE21790_%_Chr1_%_6735679_%_6737670
NdCChr1	mapped_from_Araport11	TE_fragment	49090	49122	.	+	.	NdAT1TE00030;AT5TE35400:transposon_fragment:1_%_AT5TE35400_%_Chr5_%_9747551_%_9747741
NdCChr1	mapped_from_Araport11	TE_fragment	80260	80629	.	+	.	NdAT1TE00040;AT1TE00220:transposon_fragment:1_%_AT1TE00220_%_Chr1_%_76844_%_77500
NdCChr1	mapped_from_Araport11	TE_fragment	80683	80956	.	+	.	NdAT1TE00050;AT1TE00220:transposon_fragment:1_%_AT1TE00220_%_Chr1_%_76844_%_77500
NdCChr1	mapped_from_Araport11	TE_fragment	81744	82242	.	-	.	NdAT1TE00060;AT1TE00225:transposon_fragment:1_%_AT1TE00225_%_Chr1_%_78288_%_78785
NdCChr1	mapped_from_Araport11	TE_fragment	158717	158804	.	-	.	NdAT1TE00070;AT1TE00470:transposon_fragment:1_%_AT1TE00470_%_Chr1_%_154331_%_154418
NdCChr1	mapped_from_Araport11	TE_fragment	198204	198793	.	-	.	NdAT1TE00080;AT1TE00600:transposon_fragment:1_%_AT1TE00600_%_Chr1_%_193674_%_194263
NdCChr1	mapped_from_Araport11	TE_fragment	198794	198830	.	-	.	NdAT1TE00090;AT1TE00605:transposon_fragment:1_%_AT1TE00605_%_Chr1_%_194264_%_194300
NdCChr1	mapped_from_Araport11	TE_fragment	198831	198866	.	-	.	NdAT1TE00100;AT1TE00610:transposon_fragment:1_%_AT1TE00610_%_Chr1_%_194301_%_194336
NdCChr1	mapped_from_Araport11	TE_fragment	212579	213077	.	+	.	NdAT1TE00110;AT1TE00665:transposon_fragment:1_%_AT1TE00665_%_Chr1_%_208052_%_208550
NdCChr1	mapped_from_Araport11	TE_fragment	213078	213692	.	+	.	NdAT1TE00120;AT1TE00670:transposon_fragment:1_%_AT1TE00670_%_Chr1_%_208551_%_209163
NdCChr1	mapped_from_Araport11	TE_fragment	218538	219570	.	+	.	NdAT1TE00130;AT1TE42975:transposon_fragment:1_%_AT1TE42975_%_Chr1_%_13166075_%_13167303
NdCChr1	mapped_from_Araport11	TE_fragment	261398	261760	.	-	.	NdAT1TE00140;AT1TE00820:transposon_fragment:1_%_AT1TE00820_%_Chr1_%_255712_%_256074
NdCChr1	mapped_from_Araport11	TE_fragment	261761	262602	.	-	.	NdAT1TE00150;AT1TE00825:transposon_fragment:1_%_AT1TE00825_%_Chr1_%_256075_%_256920
NdCChr1	mapped_from_Araport11	TE_fragment	262603	262649	.	+	.	NdAT1TE00160;AT1TE00830:transposon_fragment:1_%_AT1TE00830_%_Chr1_%_256921_%_256967
NdCChr1	mapped_from_Araport11	TE_fragment	263392	264309	.	-	.	NdAT1TE00170;AT2TE09865:transposon_fragment:1_%_AT2TE09865_%_Chr2_%_2149946_%_2150864
NdCChr1	mapped_from_Araport11	TE_fragment	314972	315027	.	-	.	NdAT1TE00180;AT4TE40220:transposon_fragment:1_%_AT4TE40220_%_Chr4_%_8979652_%_8979707
NdCChr1	mapped_from_Araport11	TE_fragment	429593	430526	.	+	.	NdAT1TE00190;AT1TE01370:transposon_fragment:1_%_AT1TE01370_%_Chr1_%_422674_%_424055
NdCChr1	mapped_from_Araport11	TE_fragment	464720	465574	.	-	.	NdAT1TE00200;AT1TE01490:transposon_fragment:1_%_AT1TE01490_%_Chr1_%_460800_%_461652
NdCChr1	mapped_from_Araport11	TE_fragment	478021	478116	.	+	.	NdAT1TE00210;AT1TE01530:transposon_fragment:1_%_AT1TE01530_%_Chr1_%_474081_%_474176
NdCChr1	mapped_from_Araport11	TE_fragment	496642	496670	.	+	.	NdAT1TE00220;AT3TE56800:transposon_fragment:1_%_AT3TE56800_%_Chr3_%_13840938_%_13841745
NdCChr1	mapped_from_Araport11	TE_fragment	503050	503107	.	-	.	NdAT1TE00230;AT1TE01610:transposon_fragment:1_%_AT1TE01610_%_Chr1_%_499077_%_499134
NdCChr1	mapped_from_Araport11	TE_fragment	503108	505344	.	-	.	NdAT1TE00240;AT1TE01615:transposon_fragment:1_%_AT1TE01615_%_Chr1_%_499135_%_501371
NdCChr1	mapped_from_Araport11	TE_fragment	505345	505608	.	-	.	NdAT1TE00250;AT1TE01620:transposon_fragment:1_%_AT1TE01620_%_Chr1_%_501372_%_501635
NdCChr1	mapped_from_Araport11	TE_fragment	505609	505944	.	+	.	NdAT1TE00260;AT1TE01625:transposon_fragment:1_%_AT1TE01625_%_Chr1_%_501636_%_501971
NdCChr1	mapped_from_Araport11	TE_fragment	516673	517116	.	-	.	NdAT1TE00270;AT1TE01665:transposon_fragment:1_%_AT1TE01665_%_Chr1_%_512693_%_513136
NdCChr1	mapped_from_Araport11	TE_fragment	524812	525244	.	+	.	NdAT1TE00280;AT4TE35460:transposon_fragment:1_%_AT4TE35460_%_Chr4_%_8039898_%_8040359
NdCChr1	mapped_from_Araport11	TE_fragment	528149	528396	.	-	.	NdAT1TE00290;AT2TE58720:transposon_fragment:1_%_AT2TE58720_%_Chr2_%_13374540_%_13374800
NdCChr1	mapped_from_Araport11	TE_fragment	534731	535146	.	+	.	NdAT1TE00300;AT1TE01710:transposon_fragment:1_%_AT1TE01710_%_Chr1_%_529161_%_529576
NdCChr1	mapped_from_Araport11	TE_fragment	542808	543163	.	+	.	NdAT1TE00310;AT1TE01740:transposon_fragment:1_%_AT1TE01740_%_Chr1_%_537238_%_537593
NdCChr1	mapped_from_Araport11	TE_fragment	545839	545986	.	-	.	NdAT1TE00320;AT1TE01745:transposon_fragment:1_%_AT1TE01745_%_Chr1_%_540269_%_540416
NdCChr1	mapped_from_Araport11	TE_fragment	545987	546555	.	-	.	NdAT1TE00330;AT1TE01750:transposon_fragment:1_%_AT1TE01750_%_Chr1_%_540417_%_540985
NdCChr1	mapped_from_Araport11	TE_fragment	546556	546765	.	-	.	NdAT1TE00340;AT1TE01755:transposon_fragment:1_%_AT1TE01755_%_Chr1_%_540986_%_541195
NdCChr1	mapped_from_Araport11	TE_fragment	549551	550212	.	+	.	NdAT1TE00350;AT1TE01760:transposon_fragment:1_%_AT1TE01760_%_Chr1_%_543981_%_544642
NdCChr1	mapped_from_Araport11	TE_fragment	555265	556184	.	+	.	NdAT1TE00360;AT1TE01370:transposon_fragment:1_%_AT1TE01370_%_Chr1_%_422674_%_424055
NdCChr1	mapped_from_Araport11	TE_fragment	556327	556481	.	-	.	NdAT1TE00370;AT5TE93065:transposon_fragment:1_%_AT5TE93065_%_Chr5_%_25860230_%_25861082
NdCChr1	mapped_from_Araport11	TE_fragment	564872	565127	.	+	.	NdAT1TE00380;AT1TE01810:transposon_fragment:1_%_AT1TE01810_%_Chr1_%_559302_%_559557
NdCChr1	mapped_from_Araport11	TE_fragment	592840	592897	.	+	.	NdAT1TE00390;AT1TE01900:transposon_fragment:1_%_AT1TE01900_%_Chr1_%_587269_%_587326
NdCChr1	mapped_from_Araport11	TE_fragment	592898	592980	.	+	.	NdAT1TE00400;AT1TE01905:transposon_fragment:1_%_AT1TE01905_%_Chr1_%_587327_%_587409
NdCChr1	mapped_from_Araport11	TE_fragment	592981	593625	.	-	.	NdAT1TE00410;AT1TE01910:transposon_fragment:1_%_AT1TE01910_%_Chr1_%_587410_%_588054
NdCChr1	mapped_from_Araport11	TE_fragment	593626	593753	.	+	.	NdAT1TE00420;AT1TE01915:transposon_fragment:1_%_AT1TE01915_%_Chr1_%_588055_%_588182
NdCChr1	mapped_from_Araport11	TE_fragment	593754	593802	.	+	.	NdAT1TE00430;AT1TE01920:transposon_fragment:1_%_AT1TE01920_%_Chr1_%_588183_%_588231
NdCChr1	mapped_from_Araport11	TE_fragment	609998	610051	.	+	.	NdAT1TE00440;AT3TE91560:transposon_fragment:1_%_AT3TE91560_%_Chr3_%_22470262_%_22470315
NdCChr1	mapped_from_Araport11	TE_fragment	612309	612796	.	-	.	NdAT1TE00450;AT1TE01975:transposon_fragment:1_%_AT1TE01975_%_Chr1_%_606710_%_607198
NdCChr1	mapped_from_Araport11	TE_fragment	615107	615943	.	+	.	NdAT1TE00460;AT1TE01985:transposon_fragment:1_%_AT1TE01985_%_Chr1_%_609513_%_610347
NdCChr1	mapped_from_Araport11	TE_fragment	639862	640110	.	+	.	NdAT1TE00470;AT5G33075:exon:1_%_AT5G33075_%_Chr5_%_12423224_%_12425701
NdCChr1	mapped_from_Araport11	TE_fragment	644441	644670	.	-	.	NdAT1TE00480;AT1TE02070:transposon_fragment:1_%_AT1TE02070_%_Chr1_%_638900_%_639129
NdCChr1	mapped_from_Araport11	TE_fragment	644671	646627	.	+	.	NdAT1TE00490;AT1TE02075:transposon_fragment:1_%_AT1TE02075_%_Chr1_%_639130_%_641133
NdCChr1	mapped_from_Araport11	TE_fragment	647012	647049	.	+	.	NdAT1TE00500;AT2TE87610:transposon_fragment:1_%_AT2TE87610_%_Chr2_%_19235687_%_19237227
NdCChr1	mapped_from_Araport11	TE_fragment	675600	676364	.	-	.	NdAT1TE00510;AT1TE02175:transposon_fragment:1_%_AT1TE02175_%_Chr1_%_669867_%_670631
NdCChr1	mapped_from_Araport11	TE_fragment	678512	678580	.	-	.	NdAT1TE00520;AT1TE02180:transposon_fragment:1_%_AT1TE02180_%_Chr1_%_672779_%_673137
NdCChr1	mapped_from_Araport11	TE_fragment	678580	678837	.	-	.	NdAT1TE00530;AT1TE02180:transposon_fragment:1_%_AT1TE02180_%_Chr1_%_672779_%_673137
NdCChr1	mapped_from_Araport11	TE_fragment	682195	682766	.	+	.	NdAT1TE00540;AT1TE02190:transposon_fragment:1_%_AT1TE02190_%_Chr1_%_676495_%_677066
NdCChr1	mapped_from_Araport11	TE_fragment	682861	682988	.	-	.	NdAT1TE00550;AT1TE02200:transposon_fragment:1_%_AT1TE02200_%_Chr1_%_677163_%_677290
NdCChr1	mapped_from_Araport11	TE_fragment	702058	702145	.	-	.	NdAT1TE00560;AT1TE02260:transposon_fragment:1_%_AT1TE02260_%_Chr1_%_696359_%_696446
NdCChr1	mapped_from_Araport11	TE_fragment	702203	702258	.	-	.	NdAT1TE00570;AT3TE18825:transposon_fragment:2_%_AT3TE18825_%_Chr3_%_4467694_%_4468511
NdCChr1	mapped_from_Araport11	TE_fragment	702280	703071	.	-	.	NdAT1TE00580;AT2TE38110:transposon_fragment:1_%_AT2TE38110_%_Chr2_%_9029775_%_9030696
NdCChr1	mapped_from_Araport11	TE_fragment	703081	703645	.	+	.	NdAT1TE00590;AT1TE02270:transposon_fragment:1_%_AT1TE02270_%_Chr1_%_697387_%_697951
NdCChr1	mapped_from_Araport11	TE_fragment	703646	703782	.	+	.	NdAT1TE00600;AT1TE02275:transposon_fragment:1_%_AT1TE02275_%_Chr1_%_697952_%_698088
NdCChr1	mapped_from_Araport11	TE_fragment	732430	732572	.	-	.	NdAT1TE00610;AT1TE02360:transposon_fragment:1_%_AT1TE02360_%_Chr1_%_726695_%_726837
NdCChr1	mapped_from_Araport11	TE_fragment	734725	735007	.	-	.	NdAT1TE00620;AT1TE02365:transposon_fragment:1_%_AT1TE02365_%_Chr1_%_728985_%_729267
NdCChr1	mapped_from_Araport11	TE_fragment	764087	764211	.	+	.	NdAT1TE00630;AT1TE02460:transposon_fragment:1_%_AT1TE02460_%_Chr1_%_758410_%_758534
NdCChr1	mapped_from_Araport11	TE_fragment	764267	765991	.	+	.	NdAT1TE00640;AT5TE69870:transposon_fragment:1_%_AT5TE69870_%_Chr5_%_19418596_%_19420672
NdCChr1	mapped_from_Araport11	TE_fragment	765992	766188	.	+	.	NdAT1TE00650;AT2TE35115:transposon_fragment:2_%_AT2TE35115_%_Chr2_%_8422731_%_8422950
NdCChr1	mapped_from_Araport11	TE_fragment	766211	766360	.	+	.	NdAT1TE00660;AT1TE02470:transposon_fragment:1_%_AT1TE02470_%_Chr1_%_760506_%_760660
NdCChr1	mapped_from_Araport11	TE_fragment	774066	774324	.	-	.	NdAT1TE00670;AT1TE97410:transposon_fragment:1_%_AT1TE97410_%_Chr1_%_29782344_%_29782593
NdCChr1	mapped_from_Araport11	TE_fragment	787381	792294	.	+	.	NdAT1TE00680;AT5TE81385:transposon_fragment:1_%_AT5TE81385_%_Chr5_%_22613355_%_22618266
NdCChr1	mapped_from_Araport11	TE_fragment	792712	794268	.	-	.	NdAT1TE00690;AT1TE02540:transposon_fragment:1_%_AT1TE02540_%_Chr1_%_781194_%_782748
NdCChr1	mapped_from_Araport11	TE_fragment	794269	794463	.	+	.	NdAT1TE00700;AT1TE02545:transposon_fragment:1_%_AT1TE02545_%_Chr1_%_782749_%_782943
NdCChr1	mapped_from_Araport11	TE_fragment	794464	794491	.	+	.	NdAT1TE00710;AT1TE02550:transposon_fragment:1_%_AT1TE02550_%_Chr1_%_782944_%_782971
NdCChr1	mapped_from_Araport11	TE_fragment	796452	796967	.	+	.	NdAT1TE00720;AT1TE02560:transposon_fragment:1_%_AT1TE02560_%_Chr1_%_784930_%_785447
NdCChr1	mapped_from_Araport11	TE_fragment	796971	797001	.	+	.	NdAT1TE00730;AT1TE02565:transposon_fragment:1_%_AT1TE02565_%_Chr1_%_785448_%_785479
NdCChr1	mapped_from_Araport11	TE_fragment	800891	801216	.	-	.	NdAT1TE00740;AT5TE25400:transposon_fragment:1_%_AT5TE25400_%_Chr5_%_7009224_%_7010410
NdCChr1	mapped_from_Araport11	TE_fragment	803259	803768	.	-	.	NdAT1TE00750;AT5TE93065:transposon_fragment:1_%_AT5TE93065_%_Chr5_%_25860230_%_25861082
NdCChr1	mapped_from_Araport11	TE_fragment	833322	833362	.	-	.	NdAT1TE00760;AT1TE02680:transposon_fragment:1_%_AT1TE02680_%_Chr1_%_821723_%_821763
NdCChr1	mapped_from_Araport11	TE_fragment	833363	833545	.	-	.	NdAT1TE00770;AT1TE02685:transposon_fragment:1_%_AT1TE02685_%_Chr1_%_821764_%_821946
NdCChr1	mapped_from_Araport11	TE_fragment	833546	834172	.	-	.	NdAT1TE00780;AT1TE02690:transposon_fragment:1_%_AT1TE02690_%_Chr1_%_821947_%_822571
NdCChr1	mapped_from_Araport11	TE_fragment	834180	834228	.	-	.	NdAT1TE00790;AT1TE02695:transposon_fragment:1_%_AT1TE02695_%_Chr1_%_822579_%_822627
NdCChr1	mapped_from_Araport11	TE_fragment	858393	859453	.	+	.	NdAT1TE00800;AT1G03420:exon:1_%_AT1G03420_%_Chr1_%_846664_%_847739
NdCChr1	mapped_from_Araport11	TE_fragment	894076	894300	.	+	.	NdAT1TE00810;AT1TE02880:transposon_fragment:1_%_AT1TE02880_%_Chr1_%_882330_%_882554
NdCChr1	mapped_from_Araport11	TE_fragment	900637	901160	.	+	.	NdAT1TE00820;AT1TE02540:transposon_fragment:1_%_AT1TE02540_%_Chr1_%_781194_%_782748
NdCChr1	mapped_from_Araport11	TE_fragment	914910	915338	.	-	.	NdAT1TE00830;AT1TE02950:transposon_fragment:1_%_AT1TE02950_%_Chr1_%_903047_%_903474
NdCChr1	mapped_from_Araport11	TE_fragment	924169	925038	.	+	.	NdAT1TE00840;AT1TE02980:transposon_fragment:1_%_AT1TE02980_%_Chr1_%_912339_%_913217
NdCChr1	mapped_from_Araport11	TE_fragment	925039	925166	.	-	.	NdAT1TE00850;AT1TE02985:transposon_fragment:1_%_AT1TE02985_%_Chr1_%_913218_%_913345
NdCChr1	mapped_from_Araport11	TE_fragment	933614	935165	.	+	.	NdAT1TE00860;AT1TE03010:transposon_fragment:1_%_AT1TE03010_%_Chr1_%_921830_%_923363
NdCChr1	mapped_from_Araport11	TE_fragment	944841	945308	.	-	.	NdAT1TE00870;AT1TE03050:transposon_fragment:1_%_AT1TE03050_%_Chr1_%_934884_%_935351
NdCChr1	mapped_from_Araport11	TE_fragment	953740	954152	.	-	.	NdAT1TE00880;AT1TE03080:transposon_fragment:1_%_AT1TE03080_%_Chr1_%_943765_%_944176
NdCChr1	mapped_from_Araport11	TE_fragment	981893	982372	.	-	.	NdAT1TE00890;AT1TE03170:transposon_fragment:1_%_AT1TE03170_%_Chr1_%_971939_%_972418
NdCChr1	mapped_from_Araport11	TE_fragment	984348	984760	.	-	.	NdAT1TE00900;AT1TE03175:transposon_fragment:1_%_AT1TE03175_%_Chr1_%_974403_%_974811
NdCChr1	mapped_from_Araport11	TE_fragment	984761	984822	.	+	.	NdAT1TE00910;AT1TE03180:transposon_fragment:1_%_AT1TE03180_%_Chr1_%_974812_%_974873
NdCChr1	mapped_from_Araport11	TE_fragment	986556	986591	.	+	.	NdAT1TE00920;AT1TE03185:transposon_fragment:1_%_AT1TE03185_%_Chr1_%_976608_%_976643
NdCChr1	mapped_from_Araport11	TE_fragment	986592	987143	.	+	.	NdAT1TE00930;AT1TE03190:transposon_fragment:1_%_AT1TE03190_%_Chr1_%_976644_%_977202
NdCChr1	mapped_from_Araport11	TE_fragment	987144	987174	.	+	.	NdAT1TE00940;AT1TE03195:transposon_fragment:1_%_AT1TE03195_%_Chr1_%_977203_%_977233
NdCChr1	mapped_from_Araport11	TE_fragment	1170115	1170287	.	+	.	NdAT1TE00950;AT1TE03785:transposon_fragment:1_%_AT1TE03785_%_Chr1_%_1160069_%_1161330
NdCChr1	mapped_from_Araport11	TE_fragment	1170376	1170594	.	+	.	NdAT1TE00960;AT1TE03790:transposon_fragment:1_%_AT1TE03790_%_Chr1_%_1161331_%_1161548
NdCChr1	mapped_from_Araport11	TE_fragment	1179812	1179921	.	-	.	NdAT1TE00970;AT2G07682:exon:1_%_AT2G07682_%_Chr2_%_3292516_%_3297403
NdCChr1	mapped_from_Araport11	TE_fragment	1184114	1184571	.	-	.	NdAT1TE00980;AT1TE03830:transposon_fragment:1_%_AT1TE03830_%_Chr1_%_1174434_%_1174891
NdCChr1	mapped_from_Araport11	TE_fragment	1184572	1184638	.	+	.	NdAT1TE00990;AT1TE03835:transposon_fragment:1_%_AT1TE03835_%_Chr1_%_1174892_%_1174958
NdCChr1	mapped_from_Araport11	TE_fragment	1194650	1195032	.	-	.	NdAT1TE01000;AT1TE03860:transposon_fragment:1_%_AT1TE03860_%_Chr1_%_1184970_%_1185352
NdCChr1	mapped_from_Araport11	TE_fragment	1195033	1195074	.	-	.	NdAT1TE01010;AT1TE03865:transposon_fragment:1_%_AT1TE03865_%_Chr1_%_1185353_%_1185394
NdCChr1	mapped_from_Araport11	TE_fragment	1195075	1195108	.	-	.	NdAT1TE01020;AT1TE03870:transposon_fragment:1_%_AT1TE03870_%_Chr1_%_1185395_%_1185428
NdCChr1	mapped_from_Araport11	TE_fragment	1204004	1204825	.	+	.	NdAT1TE01030;AT1TE03900:transposon_fragment:1_%_AT1TE03900_%_Chr1_%_1194345_%_1195166
NdCChr1	mapped_from_Araport11	TE_fragment	1206729	1207104	.	-	.	NdAT1TE01040;AT1TE03905:transposon_fragment:1_%_AT1TE03905_%_Chr1_%_1197069_%_1197444
NdCChr1	mapped_from_Araport11	TE_fragment	1211279	1211697	.	-	.	NdAT1TE01050;AT1TE03915:transposon_fragment:1_%_AT1TE03915_%_Chr1_%_1201616_%_1202034
NdCChr1	mapped_from_Araport11	TE_fragment	1215369	1215403	.	-	.	NdAT1TE01060;AT1TE03925:transposon_fragment:1_%_AT1TE03925_%_Chr1_%_1205705_%_1205739
NdCChr1	mapped_from_Araport11	TE_fragment	1215404	1216267	.	+	.	NdAT1TE01070;AT1TE03930:transposon_fragment:1_%_AT1TE03930_%_Chr1_%_1205740_%_1206603
NdCChr1	mapped_from_Araport11	TE_fragment	1216268	1216759	.	+	.	NdAT1TE01080;AT1TE03935:transposon_fragment:1_%_AT1TE03935_%_Chr1_%_1206604_%_1207093
NdCChr1	mapped_from_Araport11	TE_fragment	1259493	1260416	.	+	.	NdAT1TE01090;AT1TE01370:transposon_fragment:1_%_AT1TE01370_%_Chr1_%_422674_%_424055
NdCChr1	mapped_from_Araport11	TE_fragment	1260420	1260711	.	+	.	NdAT1TE01100;AT1TE01370:transposon_fragment:1_%_AT1TE01370_%_Chr1_%_422674_%_424055
NdCChr1	mapped_from_Araport11	TE_fragment	1261407	1261549	.	-	.	NdAT1TE01110;AT1TE04080:transposon_fragment:1_%_AT1TE04080_%_Chr1_%_1251630_%_1251772
NdCChr1	mapped_from_Araport11	TE_fragment	1285104	1285571	.	-	.	NdAT1TE01120;AT1TE04160:transposon_fragment:1_%_AT1TE04160_%_Chr1_%_1275327_%_1275794
NdCChr1	mapped_from_Araport11	TE_fragment	1285572	1286398	.	-	.	NdAT1TE01130;AT1TE04165:transposon_fragment:1_%_AT1TE04165_%_Chr1_%_1275795_%_1276621
NdCChr1	mapped_from_Araport11	TE_fragment	1286400	1286743	.	-	.	NdAT1TE01140;AT1TE04170:transposon_fragment:1_%_AT1TE04170_%_Chr1_%_1276623_%_1276966
NdCChr1	mapped_from_Araport11	TE_fragment	1296160	1296336	.	-	.	NdAT1TE01150;AT1TE04200:transposon_fragment:1_%_AT1TE04200_%_Chr1_%_1286382_%_1286558
NdCChr1	mapped_from_Araport11	TE_fragment	1296337	1296410	.	-	.	NdAT1TE01160;AT5G33207:exon:1_%_AT5G33207_%_Chr5_%_12462512_%_12464082
NdCChr1	mapped_from_Araport11	TE_fragment	1296441	1296847	.	+	.	NdAT1TE01170;AT1TE04205:transposon_fragment:1_%_AT1TE04205_%_Chr1_%_1286663_%_1287069
NdCChr1	mapped_from_Araport11	TE_fragment	1298784	1299325	.	-	.	NdAT1TE01180;AT2TE87240:transposon_fragment:1_%_AT2TE87240_%_Chr2_%_19162602_%_19163647
NdCChr1	mapped_from_Araport11	TE_fragment	1303283	1303375	.	+	.	NdAT1TE01190;AT1TE04220:transposon_fragment:1_%_AT1TE04220_%_Chr1_%_1293504_%_1293596
NdCChr1	mapped_from_Araport11	TE_fragment	1389079	1389790	.	+	.	NdAT1TE01200;AT1TE04500:transposon_fragment:1_%_AT1TE04500_%_Chr1_%_1379290_%_1380001
NdCChr1	mapped_from_Araport11	TE_fragment	1393199	1393523	.	+	.	NdAT1TE01210;AT1TE04510:transposon_fragment:1_%_AT1TE04510_%_Chr1_%_1383410_%_1383734
NdCChr1	mapped_from_Araport11	TE_fragment	1427358	1427488	.	+	.	NdAT1TE01220;AT1TE04620:transposon_fragment:1_%_AT1TE04620_%_Chr1_%_1417569_%_1417699
NdCChr1	mapped_from_Araport11	TE_fragment	1442138	1442884	.	-	.	NdAT1TE01230;AT3G42433:exon:1_%_AT3G42433_%_Chr3_%_14558641_%_14560743
NdCChr1	mapped_from_Araport11	TE_fragment	1443520	1443887	.	+	.	NdAT1TE01240;AT3TE64345:transposon_fragment:1_%_AT3TE64345_%_Chr3_%_15896903_%_15898389
NdCChr1	mapped_from_Araport11	TE_fragment	1451310	1451403	.	+	.	NdAT1TE01250;AT2TE68040:transposon_fragment:1_%_AT2TE68040_%_Chr2_%_15273637_%_15274176
NdCChr1	mapped_from_Araport11	TE_fragment	1482559	1482799	.	-	.	NdAT1TE01260;AT2TE23965:transposon_fragment:3_%_AT2TE23965_%_Chr2_%_5888008_%_5891632
NdCChr1	mapped_from_Araport11	TE_fragment	1483756	1484164	.	-	.	NdAT1TE01270;AT1TE04835:transposon_fragment:1_%_AT1TE04835_%_Chr1_%_1477673_%_1478083
NdCChr1	mapped_from_Araport11	TE_fragment	1507778	1508262	.	-	.	NdAT1TE01280;AT1TE04920:transposon_fragment:1_%_AT1TE04920_%_Chr1_%_1501823_%_1502307
NdCChr1	mapped_from_Araport11	TE_fragment	1524808	1525672	.	+	.	NdAT1TE01290;AT1TE04970:transposon_fragment:1_%_AT1TE04970_%_Chr1_%_1518865_%_1519729
NdCChr1	mapped_from_Araport11	TE_fragment	1525673	1525716	.	+	.	NdAT1TE01300;AT1TE04975:transposon_fragment:1_%_AT1TE04975_%_Chr1_%_1519730_%_1519773
NdCChr1	mapped_from_Araport11	TE_fragment	1525717	1525947	.	-	.	NdAT1TE01310;AT1TE04980:transposon_fragment:1_%_AT1TE04980_%_Chr1_%_1519774_%_1520005
NdCChr1	mapped_from_Araport11	TE_fragment	1528418	1528579	.	-	.	NdAT1TE01320;AT1TE04990:transposon_fragment:1_%_AT1TE04990_%_Chr1_%_1522504_%_1522667
NdCChr1	mapped_from_Araport11	TE_fragment	1528680	1528886	.	-	.	NdAT1TE01330;AT1TE05000:transposon_fragment:1_%_AT1TE05000_%_Chr1_%_1522771_%_1522971
NdCChr1	mapped_from_Araport11	TE_fragment	1528888	1529774	.	+	.	NdAT1TE01340;AT1TE02075:transposon_fragment:1_%_AT1TE02075_%_Chr1_%_639130_%_641133
NdCChr1	mapped_from_Araport11	TE_fragment	1531902	1532002	.	+	.	NdAT1TE01350;AT1TE04995:transposon_fragment:1_%_AT1TE04995_%_Chr1_%_1522668_%_1522770
NdCChr1	mapped_from_Araport11	TE_fragment	1532005	1532166	.	+	.	NdAT1TE01360;AT1TE04990:transposon_fragment:1_%_AT1TE04990_%_Chr1_%_1522504_%_1522667
NdCChr1	mapped_from_Araport11	TE_fragment	1581517	1581765	.	+	.	NdAT1TE01370;AT1TE05170:transposon_fragment:1_%_AT1TE05170_%_Chr1_%_1573302_%_1573550
NdCChr1	mapped_from_Araport11	TE_fragment	1591964	1592075	.	+	.	NdAT1TE01380;AT5TE54260:transposon_fragment:1_%_AT5TE54260_%_Chr5_%_15032076_%_15032771
NdCChr1	mapped_from_Araport11	TE_fragment	1596641	1597763	.	+	.	NdAT1TE01390;AT1TE31970:transposon_fragment:1_%_AT1TE31970_%_Chr1_%_9915357_%_9916480
NdCChr1	mapped_from_Araport11	TE_fragment	1623640	1625030	.	-	.	NdAT1TE01400;AT1TE05280:transposon_fragment:1_%_AT1TE05280_%_Chr1_%_1613272_%_1614662
NdCChr1	mapped_from_Araport11	TE_fragment	1686254	1687047	.	+	.	NdAT1TE01410;AT1TE05485:transposon_fragment:1_%_AT1TE05485_%_Chr1_%_1676364_%_1677158
NdCChr1	mapped_from_Araport11	TE_fragment	1687048	1687248	.	+	.	NdAT1TE01420;AT1TE05490:transposon_fragment:1_%_AT1TE05490_%_Chr1_%_1677159_%_1677359
NdCChr1	mapped_from_Araport11	TE_fragment	1715185	1715274	.	+	.	NdAT1TE01430;AT1TE05580:transposon_fragment:1_%_AT1TE05580_%_Chr1_%_1705285_%_1705374
NdCChr1	mapped_from_Araport11	TE_fragment	1715275	1716535	.	+	.	NdAT1TE01440;AT1TE05585:transposon_fragment:1_%_AT1TE05585_%_Chr1_%_1705375_%_1706660
NdCChr1	mapped_from_Araport11	TE_fragment	1716550	1716614	.	-	.	NdAT1TE01450;AT1TE05590:transposon_fragment:1_%_AT1TE05590_%_Chr1_%_1706661_%_1706725
NdCChr1	mapped_from_Araport11	TE_fragment	1748924	1749185	.	+	.	NdAT1TE01460;AT1TE05700:transposon_fragment:1_%_AT1TE05700_%_Chr1_%_1738944_%_1739205
NdCChr1	mapped_from_Araport11	TE_fragment	1801580	1801752	.	+	.	NdAT1TE01470;AT1TE05870:transposon_fragment:1_%_AT1TE05870_%_Chr1_%_1791742_%_1791914
NdCChr1	mapped_from_Araport11	TE_fragment	1850566	1850960	.	-	.	NdAT1TE01480;AT1TE06030:transposon_fragment:1_%_AT1TE06030_%_Chr1_%_1840654_%_1841049
NdCChr1	mapped_from_Araport11	TE_fragment	1860690	1861174	.	+	.	NdAT1TE01490;AT1TE06060:transposon_fragment:1_%_AT1TE06060_%_Chr1_%_1850786_%_1851269
NdCChr1	mapped_from_Araport11	TE_fragment	1886175	1886245	.	-	.	NdAT1TE01500;AT1TE06140:transposon_fragment:1_%_AT1TE06140_%_Chr1_%_1876438_%_1876508
NdCChr1	mapped_from_Araport11	TE_fragment	1886352	1886423	.	-	.	NdAT1TE01510;AT1TE06140:transposon_fragment:1_%_AT1TE06140_%_Chr1_%_1876438_%_1876508
NdCChr1	mapped_from_Araport11	TE_fragment	1886518	1886586	.	-	.	NdAT1TE01520;AT1TE06140:transposon_fragment:1_%_AT1TE06140_%_Chr1_%_1876438_%_1876508
NdCChr1	mapped_from_Araport11	TE_fragment	1891616	1891942	.	+	.	NdAT1TE01530;AT3TE46755:transposon_fragment:1_%_AT3TE46755_%_Chr3_%_11221306_%_11222006
NdCChr1	mapped_from_Araport11	TE_fragment	1908992	1909240	.	-	.	NdAT1TE01540;AT1TE06220:transposon_fragment:1_%_AT1TE06220_%_Chr1_%_1899519_%_1899767
NdCChr1	mapped_from_Araport11	TE_fragment	1946985	1948127	.	+	.	NdAT1TE01550;AT1TE06340:transposon_fragment:1_%_AT1TE06340_%_Chr1_%_1937510_%_1938638
NdCChr1	mapped_from_Araport11	TE_fragment	1948130	1948169	.	-	.	NdAT1TE01560;AT1TE06345:transposon_fragment:1_%_AT1TE06345_%_Chr1_%_1938639_%_1938678
NdCChr1	mapped_from_Araport11	TE_fragment	1984597	1986691	.	-	.	NdAT1TE01570;AT5TE27905:transposon_fragment:1_%_AT5TE27905_%_Chr5_%_7710696_%_7713574
NdCChr1	mapped_from_Araport11	TE_fragment	1986700	1986883	.	+	.	NdAT1TE01580;AT1TE06485:transposon_fragment:1_%_AT1TE06485_%_Chr1_%_1977175_%_1977358
NdCChr1	mapped_from_Araport11	TE_fragment	2011560	2011757	.	-	.	NdAT1TE01590;AT1TE06560:transposon_fragment:1_%_AT1TE06560_%_Chr1_%_2002044_%_2002241
NdCChr1	mapped_from_Araport11	TE_fragment	2063189	2065325	.	+	.	NdAT1TE01600;AT1TE98910:transposon_fragment:1_%_AT1TE98910_%_Chr1_%_30250978_%_30253348
NdCChr1	mapped_from_Araport11	TE_fragment	2080489	2083287	.	+	.	NdAT1TE01610;AT1TE06780:transposon_fragment:1_%_AT1TE06780_%_Chr1_%_2070737_%_2073535
NdCChr1	mapped_from_Araport11	TE_fragment	2198761	2199132	.	-	.	NdAT1TE01620;AT1TE07150:transposon_fragment:1_%_AT1TE07150_%_Chr1_%_2188895_%_2189266
NdCChr1	mapped_from_Araport11	TE_fragment	2201011	2201120	.	+	.	NdAT1TE01630;AT1TE07155:transposon_fragment:1_%_AT1TE07155_%_Chr1_%_2191159_%_2191271
NdCChr1	mapped_from_Araport11	TE_fragment	2201123	2201651	.	+	.	NdAT1TE01640;AT1TE07160:transposon_fragment:1_%_AT1TE07160_%_Chr1_%_2191272_%_2191794
NdCChr1	mapped_from_Araport11	TE_fragment	2209059	2209431	.	-	.	NdAT1TE01650;AT1TE07180:transposon_fragment:1_%_AT1TE07180_%_Chr1_%_2199212_%_2199584
NdCChr1	mapped_from_Araport11	TE_fragment	2222448	2223030	.	+	.	NdAT1TE01660;AT4TE09145:transposon_fragment:1_%_AT4TE09145_%_Chr4_%_1862193_%_1862823
NdCChr1	mapped_from_Araport11	TE_fragment	2223104	2223190	.	+	.	NdAT1TE01670;AT4TE09140:transposon_fragment:1_%_AT4TE09140_%_Chr4_%_1861626_%_1862192
NdCChr1	mapped_from_Araport11	TE_fragment	2243653	2243707	.	-	.	NdAT1TE01680;AT1TE07305:transposon_fragment:1_%_AT1TE07305_%_Chr1_%_2235177_%_2235231
NdCChr1	mapped_from_Araport11	TE_fragment	2262275	2263130	.	-	.	NdAT1TE01690;AT1TE07360:transposon_fragment:1_%_AT1TE07360_%_Chr1_%_2253787_%_2254643
NdCChr1	mapped_from_Araport11	TE_fragment	2263131	2263209	.	-	.	NdAT1TE01700;AT1TE07365:transposon_fragment:1_%_AT1TE07365_%_Chr1_%_2254644_%_2254722
NdCChr1	mapped_from_Araport11	TE_fragment	2294117	2294478	.	+	.	NdAT1TE01710;AT1TE07460:transposon_fragment:1_%_AT1TE07460_%_Chr1_%_2285666_%_2286032
NdCChr1	mapped_from_Araport11	TE_fragment	2297690	2297751	.	+	.	NdAT1TE01720;AT3TE48045:transposon_fragment:1_%_AT3TE48045_%_Chr3_%_11535190_%_11535251
NdCChr1	mapped_from_Araport11	TE_fragment	2352359	2352448	.	-	.	NdAT1TE01730;AT5TE53430:transposon_fragment:1_%_AT5TE53430_%_Chr5_%_14820512_%_14821403
NdCChr1	mapped_from_Araport11	TE_fragment	2387035	2387550	.	-	.	NdAT1TE01740;AT1TE07750:transposon_fragment:1_%_AT1TE07750_%_Chr1_%_2374980_%_2375519
NdCChr1	mapped_from_Araport11	TE_fragment	2387692	2388792	.	-	.	NdAT1TE01750;AT3TE70035:transposon_fragment:1_%_AT3TE70035_%_Chr3_%_17275311_%_17277819
NdCChr1	mapped_from_Araport11	TE_fragment	2388792	2388904	.	-	.	NdAT1TE01760;AT5TE67885:transposon_fragment:1_%_AT5TE67885_%_Chr5_%_18853839_%_18856404
NdCChr1	mapped_from_Araport11	TE_fragment	2396474	2396632	.	-	.	NdAT1TE01770;AT1TE07780:transposon_fragment:1_%_AT1TE07780_%_Chr1_%_2383162_%_2383320
NdCChr1	mapped_from_Araport11	TE_fragment	2461877	2462034	.	+	.	NdAT1TE01780;AT1TE07970:transposon_fragment:1_%_AT1TE07970_%_Chr1_%_2444684_%_2444851
NdCChr1	mapped_from_Araport11	TE_fragment	2476514	2477369	.	+	.	NdAT1TE01790;AT1TE08020:transposon_fragment:1_%_AT1TE08020_%_Chr1_%_2461274_%_2462129
NdCChr1	mapped_from_Araport11	TE_fragment	2490934	2491385	.	-	.	NdAT1TE01800;AT1TE08050:transposon_fragment:1_%_AT1TE08050_%_Chr1_%_2472646_%_2473098
NdCChr1	mapped_from_Araport11	TE_fragment	2491386	2491418	.	-	.	NdAT1TE01810;AT1TE08055:transposon_fragment:2_%_AT1TE08055_%_Chr1_%_2473099_%_2473131
NdCChr1	mapped_from_Araport11	TE_fragment	2491449	2491620	.	-	.	NdAT1TE01820;AT2TE29970:transposon_fragment:1_%_AT2TE29970_%_Chr2_%_7340314_%_7340993
NdCChr1	mapped_from_Araport11	TE_fragment	2491620	2491734	.	+	.	NdAT1TE01830;AT1TE08060:transposon_fragment:1_%_AT1TE08060_%_Chr1_%_2473307_%_2473421
NdCChr1	mapped_from_Araport11	TE_fragment	2531722	2532668	.	+	.	NdAT1TE01840;AT1TE08190:transposon_fragment:1_%_AT1TE08190_%_Chr1_%_2513507_%_2514452
NdCChr1	mapped_from_Araport11	TE_fragment	2540455	2540856	.	-	.	NdAT1TE01850;AT1TE08220:transposon_fragment:1_%_AT1TE08220_%_Chr1_%_2522239_%_2522640
NdCChr1	mapped_from_Araport11	TE_fragment	2544840	2544972	.	-	.	NdAT1TE01860;AT1TE08230:transposon_fragment:1_%_AT1TE08230_%_Chr1_%_2526624_%_2526756
NdCChr1	mapped_from_Araport11	TE_fragment	2549667	2549844	.	-	.	NdAT1TE01870;AT1TE20315:transposon_fragment:4_%_AT1TE20315_%_Chr1_%_6273523_%_6273700
NdCChr1	mapped_from_Araport11	TE_fragment	2549911	2553002	.	-	.	NdAT1TE01880;AT1G08105:exon:1_%_AT1G08105_%_Chr1_%_2531695_%_2534786
NdCChr1	mapped_from_Araport11	TE_fragment	2605322	2605644	.	-	.	NdAT1TE01890;AT1TE08415:transposon_fragment:1_%_AT1TE08415_%_Chr1_%_2586820_%_2587142
NdCChr1	mapped_from_Araport11	TE_fragment	2605855	2606886	.	-	.	NdAT1TE01900;AT1TE08420:transposon_fragment:1_%_AT1TE08420_%_Chr1_%_2587143_%_2588427
NdCChr1	mapped_from_Araport11	TE_fragment	2630354	2630883	.	-	.	NdAT1TE01910;AT1TE08510:transposon_fragment:1_%_AT1TE08510_%_Chr1_%_2611952_%_2612481
NdCChr1	mapped_from_Araport11	TE_fragment	2650707	2650901	.	+	.	NdAT1TE01920;AT1TE08580:transposon_fragment:1_%_AT1TE08580_%_Chr1_%_2632338_%_2632532
NdCChr1	mapped_from_Araport11	TE_fragment	2664715	2664746	.	+	.	NdAT1TE01930;AT2G15160:exon:1_%_AT2G15160_%_Chr2_%_6579903_%_6581815
NdCChr1	mapped_from_Araport11	TE_fragment	2680839	2680937	.	+	.	NdAT1TE01940;AT1TE08670:transposon_fragment:1_%_AT1TE08670_%_Chr1_%_2662995_%_2663093
NdCChr1	mapped_from_Araport11	TE_fragment	2693690	2693801	.	+	.	NdAT1TE01950;AT1TE08710:transposon_fragment:1_%_AT1TE08710_%_Chr1_%_2675839_%_2675952
NdCChr1	mapped_from_Araport11	TE_fragment	2700960	2701432	.	+	.	NdAT1TE01960;AT2TE34915:transposon_fragment:1_%_AT2TE34915_%_Chr2_%_8382002_%_8382472
NdCChr1	mapped_from_Araport11	TE_fragment	2701450	2701698	.	+	.	NdAT1TE01970;AT2TE15660:transposon_fragment:1_%_AT2TE15660_%_Chr2_%_3596927_%_3597855
NdCChr1	mapped_from_Araport11	TE_fragment	2701864	2703536	.	+	.	NdAT1TE01980;AT4TE54750:transposon_fragment:1_%_AT4TE54750_%_Chr4_%_11834129_%_11837137
NdCChr1	mapped_from_Araport11	TE_fragment	2703542	2703999	.	+	.	NdAT1TE01990;AT5TE44415:transposon_fragment:4_%_AT5TE44415_%_Chr5_%_12542282_%_12543457
NdCChr1	mapped_from_Araport11	TE_fragment	2704008	2704710	.	+	.	NdAT1TE02000;AT1TE74860:transposon_fragment:1_%_AT1TE74860_%_Chr1_%_22693955_%_22699336
NdCChr1	mapped_from_Araport11	TE_fragment	2732850	2733483	.	-	.	NdAT1TE02010;AT1TE08830:transposon_fragment:1_%_AT1TE08830_%_Chr1_%_2711389_%_2712022
NdCChr1	mapped_from_Araport11	TE_fragment	2851282	2851418	.	+	.	NdAT1TE02020;AT1G08105:exon:1_%_AT1G08105_%_Chr1_%_2531695_%_2534786
NdCChr1	mapped_from_Araport11	TE_fragment	2874767	2875352	.	+	.	NdAT1TE02030;AT1TE09290:transposon_fragment:1_%_AT1TE09290_%_Chr1_%_2865910_%_2866495
NdCChr1	mapped_from_Araport11	TE_fragment	2875353	2875380	.	-	.	NdAT1TE02040;AT1TE09295:transposon_fragment:1_%_AT1TE09295_%_Chr1_%_2866496_%_2866523
NdCChr1	mapped_from_Araport11	TE_fragment	2895316	2895424	.	-	.	NdAT1TE02050;AT1TE09360:transposon_fragment:1_%_AT1TE09360_%_Chr1_%_2886425_%_2886533
NdCChr1	mapped_from_Araport11	TE_fragment	2895425	2896195	.	-	.	NdAT1TE02060;AT1TE09365:transposon_fragment:1_%_AT1TE09365_%_Chr1_%_2886534_%_2887304
NdCChr1	mapped_from_Araport11	TE_fragment	2896220	2896481	.	-	.	NdAT1TE02070;AT1TE09375:transposon_fragment:1_%_AT1TE09375_%_Chr1_%_2887329_%_2887590
NdCChr1	mapped_from_Araport11	TE_fragment	2896482	2897086	.	-	.	NdAT1TE02080;AT1TE09380:transposon_fragment:1_%_AT1TE09380_%_Chr1_%_2887591_%_2888195
NdCChr1	mapped_from_Araport11	TE_fragment	2925055	2925598	.	-	.	NdAT1TE02090;AT1TE09470:transposon_fragment:1_%_AT1TE09470_%_Chr1_%_2916187_%_2916730
NdCChr1	mapped_from_Araport11	TE_fragment	2994375	2994873	.	-	.	NdAT1TE02100;AT1TE09690:transposon_fragment:1_%_AT1TE09690_%_Chr1_%_2984317_%_2984815
NdCChr1	mapped_from_Araport11	TE_fragment	2996338	2996405	.	-	.	NdAT1TE02110;AT1TE09695:transposon_fragment:1_%_AT1TE09695_%_Chr1_%_2986279_%_2986347
NdCChr1	mapped_from_Araport11	TE_fragment	2996407	2997011	.	-	.	NdAT1TE02120;AT1TE09700:transposon_fragment:1_%_AT1TE09700_%_Chr1_%_2986348_%_2986950
NdCChr1	mapped_from_Araport11	TE_fragment	2997012	2997076	.	+	.	NdAT1TE02130;AT1TE09705:transposon_fragment:1_%_AT1TE09705_%_Chr1_%_2986951_%_2987018
NdCChr1	mapped_from_Araport11	TE_fragment	2997480	2997693	.	-	.	NdAT1TE02140;AT1TE81525:transposon_fragment:2_%_AT1TE81525_%_Chr1_%_24822941_%_24823214
NdCChr1	mapped_from_Araport11	TE_fragment	3033541	3034147	.	-	.	NdAT1TE02150;AT1TE09820:transposon_fragment:1_%_AT1TE09820_%_Chr1_%_3023386_%_3024890
NdCChr1	mapped_from_Araport11	TE_fragment	3076068	3076832	.	+	.	NdAT1TE02160;AT1TE09960:transposon_fragment:1_%_AT1TE09960_%_Chr1_%_3068469_%_3069234
NdCChr1	mapped_from_Araport11	TE_fragment	3080783	3080853	.	-	.	NdAT1TE02170;AT1TE63525:transposon_fragment:2_%_AT1TE63525_%_Chr1_%_19171978_%_19172429
NdCChr1	mapped_from_Araport11	TE_fragment	3080872	3081171	.	+	.	NdAT1TE02180;AT3TE70555:transposon_fragment:1_%_AT3TE70555_%_Chr3_%_17396405_%_17397020
NdCChr1	mapped_from_Araport11	TE_fragment	3081184	3082597	.	-	.	NdAT1TE02190;AT1TE09970:transposon_fragment:1_%_AT1TE09970_%_Chr1_%_3073624_%_3075036
NdCChr1	mapped_from_Araport11	TE_fragment	3082612	3082980	.	-	.	NdAT1TE02200;AT1TE09980:transposon_fragment:1_%_AT1TE09980_%_Chr1_%_3075051_%_3075419
NdCChr1	mapped_from_Araport11	TE_fragment	3116673	3117064	.	-	.	NdAT1TE02210;AT1TE10090:transposon_fragment:1_%_AT1TE10090_%_Chr1_%_3109319_%_3109710
NdCChr1	mapped_from_Araport11	TE_fragment	3132163	3132382	.	-	.	NdAT1TE02220;AT1TE10140:transposon_fragment:1_%_AT1TE10140_%_Chr1_%_3124790_%_3125010
NdCChr1	mapped_from_Araport11	TE_fragment	3148186	3148560	.	+	.	NdAT1TE02230;AT1TE10190:transposon_fragment:1_%_AT1TE10190_%_Chr1_%_3140347_%_3140718
NdCChr1	mapped_from_Araport11	TE_fragment	3254934	3255056	.	+	.	NdAT1TE02240;AT1TE10550:transposon_fragment:1_%_AT1TE10550_%_Chr1_%_3247448_%_3247570
NdCChr1	mapped_from_Araport11	TE_fragment	3257650	3258031	.	-	.	NdAT1TE02250;AT1TE10555:transposon_fragment:1_%_AT1TE10555_%_Chr1_%_3250197_%_3250578
NdCChr1	mapped_from_Araport11	TE_fragment	3258032	3258941	.	+	.	NdAT1TE02260;AT1TE10560:transposon_fragment:1_%_AT1TE10560_%_Chr1_%_3250579_%_3251485
NdCChr1	mapped_from_Araport11	TE_fragment	3258942	3259667	.	+	.	NdAT1TE02270;AT1TE10565:transposon_fragment:1_%_AT1TE10565_%_Chr1_%_3251486_%_3252211
NdCChr1	mapped_from_Araport11	TE_fragment	3269506	3269734	.	-	.	NdAT1TE02280;AT1TE10600:transposon_fragment:1_%_AT1TE10600_%_Chr1_%_3262077_%_3262304
NdCChr1	mapped_from_Araport11	TE_fragment	3269926	3270011	.	-	.	NdAT1TE02290;AT1TE10605:transposon_fragment:1_%_AT1TE10605_%_Chr1_%_3262496_%_3262581
NdCChr1	mapped_from_Araport11	TE_fragment	3270970	3271226	.	-	.	NdAT1TE02300;AT1TE10610:transposon_fragment:1_%_AT1TE10610_%_Chr1_%_3263540_%_3263797
NdCChr1	mapped_from_Araport11	TE_fragment	3322226	3323464	.	-	.	NdAT1TE02310;AT5TE37800:transposon_fragment:3_%_AT5TE37800_%_Chr5_%_10350376_%_10353302
NdCChr1	mapped_from_Araport11	TE_fragment	3323471	3326383	.	-	.	NdAT1TE02320;AT5G28405:exon:1_%_AT5G28405_%_Chr5_%_10350541_%_10354653
NdCChr1	mapped_from_Araport11	TE_fragment	3326383	3327831	.	-	.	NdAT1TE02330;AT2G15520:exon:1_%_AT2G15520_%_Chr2_%_6770784_%_6772235
NdCChr1	mapped_from_Araport11	TE_fragment	3327967	3328063	.	-	.	NdAT1TE02340;AT5TE37800:transposon_fragment:1_%_AT5TE37800_%_Chr5_%_10356224_%_10356320
NdCChr1	mapped_from_Araport11	TE_fragment	3328103	3328688	.	-	.	NdAT1TE02350;AT2TE25530:transposon_fragment:1_%_AT2TE25530_%_Chr2_%_6262531_%_6263222
NdCChr1	mapped_from_Araport11	TE_fragment	3367245	3367297	.	-	.	NdAT1TE02360;AT1TE10860:transposon_fragment:1_%_AT1TE10860_%_Chr1_%_3342380_%_3342432
NdCChr1	mapped_from_Araport11	TE_fragment	3367298	3367938	.	-	.	NdAT1TE02370;AT1TE10865:transposon_fragment:2_%_AT1TE10865_%_Chr1_%_3342433_%_3343074
NdCChr1	mapped_from_Araport11	TE_fragment	3367998	3368330	.	-	.	NdAT1TE02380;AT1TE10870:transposon_fragment:1_%_AT1TE10870_%_Chr1_%_3343131_%_3343466
NdCChr1	mapped_from_Araport11	TE_fragment	3368333	3368637	.	-	.	NdAT1TE02390;AT1TE10875:transposon_fragment:1_%_AT1TE10875_%_Chr1_%_3343469_%_3343773
NdCChr1	mapped_from_Araport11	TE_fragment	3381536	3382840	.	+	.	NdAT1TE02400;AT4TE42635:transposon_fragment:1_%_AT4TE42635_%_Chr4_%_9438542_%_9440095
NdCChr1	mapped_from_Araport11	TE_fragment	3382841	3383246	.	-	.	NdAT1TE02410;AT4TE42640:transposon_fragment:1_%_AT4TE42640_%_Chr4_%_9440096_%_9440510
NdCChr1	mapped_from_Araport11	TE_fragment	3406304	3406469	.	-	.	NdAT1TE02420;AT1TE10990:transposon_fragment:1_%_AT1TE10990_%_Chr1_%_3380426_%_3380594
NdCChr1	mapped_from_Araport11	TE_fragment	3406470	3407358	.	-	.	NdAT1TE02430;AT1TE10995:transposon_fragment:1_%_AT1TE10995_%_Chr1_%_3380595_%_3381483
NdCChr1	mapped_from_Araport11	TE_fragment	3407359	3407495	.	+	.	NdAT1TE02440;AT1TE11000:transposon_fragment:1_%_AT1TE11000_%_Chr1_%_3381484_%_3381621
NdCChr1	mapped_from_Araport11	TE_fragment	3413911	3414283	.	+	.	NdAT1TE02450;AT1TE11020:transposon_fragment:1_%_AT1TE11020_%_Chr1_%_3388028_%_3388400
NdCChr1	mapped_from_Araport11	TE_fragment	3438839	3438985	.	-	.	NdAT1TE02460;AT3TE62630:transposon_fragment:1_%_AT3TE62630_%_Chr3_%_15437183_%_15437401
NdCChr1	mapped_from_Araport11	TE_fragment	3439402	3439469	.	-	.	NdAT1TE02470;AT1TE11105:transposon_fragment:1_%_AT1TE11105_%_Chr1_%_3413481_%_3413548
NdCChr1	mapped_from_Araport11	TE_fragment	3439470	3440815	.	+	.	NdAT1TE02480;AT1TE11110:transposon_fragment:1_%_AT1TE11110_%_Chr1_%_3413549_%_3414889
NdCChr1	mapped_from_Araport11	TE_fragment	3453779	3453848	.	+	.	NdAT1TE02490;AT1TE11150:transposon_fragment:1_%_AT1TE11150_%_Chr1_%_3427848_%_3427917
NdCChr1	mapped_from_Araport11	TE_fragment	3507647	3507956	.	-	.	NdAT1TE02500;AT1TE11330:transposon_fragment:1_%_AT1TE11330_%_Chr1_%_3481709_%_3482018
NdCChr1	mapped_from_Araport11	TE_fragment	3523618	3524811	.	-	.	NdAT1TE02510;AT1TE11380:transposon_fragment:1_%_AT1TE11380_%_Chr1_%_3497680_%_3498873
NdCChr1	mapped_from_Araport11	TE_fragment	3524812	3524897	.	-	.	NdAT1TE02520;AT1TE11385:transposon_fragment:1_%_AT1TE11385_%_Chr1_%_3498874_%_3498959
NdCChr1	mapped_from_Araport11	TE_fragment	3532296	3532434	.	+	.	NdAT1TE02530;AT1TE11410:transposon_fragment:1_%_AT1TE11410_%_Chr1_%_3506360_%_3506498
NdCChr1	mapped_from_Araport11	TE_fragment	3545541	3545753	.	+	.	NdAT1TE02540;AT1TE11450:transposon_fragment:1_%_AT1TE11450_%_Chr1_%_3519607_%_3519820
NdCChr1	mapped_from_Araport11	TE_fragment	3545798	3545901	.	+	.	NdAT1TE02550;AT1TE11450:transposon_fragment:2_%_AT1TE11450_%_Chr1_%_3519876_%_3519979
NdCChr1	mapped_from_Araport11	TE_fragment	3552498	3553082	.	+	.	NdAT1TE02560;AT1TE11470:transposon_fragment:1_%_AT1TE11470_%_Chr1_%_3526587_%_3527171
NdCChr1	mapped_from_Araport11	TE_fragment	3553147	3553399	.	+	.	NdAT1TE02570;AT1TE11475:transposon_fragment:1_%_AT1TE11475_%_Chr1_%_3527230_%_3527497
NdCChr1	mapped_from_Araport11	TE_fragment	3570227	3570674	.	-	.	NdAT1TE02580;AT1TE11530:transposon_fragment:1_%_AT1TE11530_%_Chr1_%_3544313_%_3544749
NdCChr1	mapped_from_Araport11	TE_fragment	3572722	3573668	.	-	.	NdAT1TE02590;AT3G19045:exon:1_%_AT3G19045_%_Chr3_%_6576296_%_6577256
NdCChr1	mapped_from_Araport11	TE_fragment	3576765	3576941	.	-	.	NdAT1TE02600;AT1TE11555:transposon_fragment:1_%_AT1TE11555_%_Chr1_%_3550865_%_3551041
NdCChr1	mapped_from_Araport11	TE_fragment	3576942	3577035	.	+	.	NdAT1TE02610;AT1TE11560:transposon_fragment:1_%_AT1TE11560_%_Chr1_%_3551042_%_3551135
NdCChr1	mapped_from_Araport11	TE_fragment	3577036	3578512	.	-	.	NdAT1TE02620;AT1TE11565:transposon_fragment:1_%_AT1TE11565_%_Chr1_%_3551136_%_3552618
NdCChr1	mapped_from_Araport11	TE_fragment	3578513	3578790	.	+	.	NdAT1TE02630;AT1TE11570:transposon_fragment:1_%_AT1TE11570_%_Chr1_%_3552619_%_3552896
NdCChr1	mapped_from_Araport11	TE_fragment	3583364	3583832	.	-	.	NdAT1TE02640;AT1TE11580:transposon_fragment:1_%_AT1TE11580_%_Chr1_%_3557471_%_3557938
NdCChr1	mapped_from_Araport11	TE_fragment	3590774	3590865	.	+	.	NdAT1TE02650;AT1TE11600:transposon_fragment:1_%_AT1TE11600_%_Chr1_%_3564882_%_3564973
NdCChr1	mapped_from_Araport11	TE_fragment	3590866	3591019	.	+	.	NdAT1TE02660;AT1TE11605:transposon_fragment:1_%_AT1TE11605_%_Chr1_%_3564974_%_3565127
NdCChr1	mapped_from_Araport11	TE_fragment	3599030	3599550	.	-	.	NdAT1TE02670;AT1TE11630:transposon_fragment:1_%_AT1TE11630_%_Chr1_%_3573163_%_3573682
NdCChr1	mapped_from_Araport11	TE_fragment	3630932	3631010	.	-	.	NdAT1TE02680;AT1TE11730:transposon_fragment:1_%_AT1TE11730_%_Chr1_%_3605062_%_3605139
NdCChr1	mapped_from_Araport11	TE_fragment	3656183	3656310	.	-	.	NdAT1TE02690;AT1TE11810:transposon_fragment:1_%_AT1TE11810_%_Chr1_%_3630277_%_3630404
NdCChr1	mapped_from_Araport11	TE_fragment	3698555	3698974	.	+	.	NdAT1TE02700;AT1TE11950:transposon_fragment:1_%_AT1TE11950_%_Chr1_%_3672593_%_3673012
NdCChr1	mapped_from_Araport11	TE_fragment	3754509	3754795	.	+	.	NdAT1TE02710;AT1TE12130:transposon_fragment:1_%_AT1TE12130_%_Chr1_%_3728505_%_3728801
NdCChr1	mapped_from_Araport11	TE_fragment	3754952	3756169	.	+	.	NdAT1TE02720;AT1G11150:exon:1_%_AT1G11150_%_Chr1_%_3728971_%_3731624
NdCChr1	mapped_from_Araport11	TE_fragment	3781993	3782610	.	+	.	NdAT1TE02730;AT1TE12220:transposon_fragment:1_%_AT1TE12220_%_Chr1_%_3757423_%_3758040
NdCChr1	mapped_from_Araport11	TE_fragment	3786473	3787389	.	+	.	NdAT1TE02740;AT1TE12230:transposon_fragment:1_%_AT1TE12230_%_Chr1_%_3761903_%_3762819
NdCChr1	mapped_from_Araport11	TE_fragment	3787390	3787544	.	+	.	NdAT1TE02750;AT1TE12235:transposon_fragment:1_%_AT1TE12235_%_Chr1_%_3762820_%_3762974
NdCChr1	mapped_from_Araport11	TE_fragment	3787545	3787726	.	+	.	NdAT1TE02760;AT1TE12240:transposon_fragment:1_%_AT1TE12240_%_Chr1_%_3762975_%_3763156
NdCChr1	mapped_from_Araport11	TE_fragment	3795539	3795572	.	-	.	NdAT1TE02770;AT1TE12270:transposon_fragment:1_%_AT1TE12270_%_Chr1_%_3770969_%_3771002
NdCChr1	mapped_from_Araport11	TE_fragment	3795573	3796703	.	-	.	NdAT1TE02780;AT1TE12275:transposon_fragment:1_%_AT1TE12275_%_Chr1_%_3771003_%_3772133
NdCChr1	mapped_from_Araport11	TE_fragment	3798852	3799065	.	+	.	NdAT1TE02790;AT1TE12280:transposon_fragment:1_%_AT1TE12280_%_Chr1_%_3774282_%_3774495
NdCChr1	mapped_from_Araport11	TE_fragment	3799713	3799811	.	+	.	NdAT1TE02800;AT1TE12285:transposon_fragment:1_%_AT1TE12285_%_Chr1_%_3775143_%_3775241
NdCChr1	mapped_from_Araport11	TE_fragment	3810352	3810442	.	+	.	NdAT1TE02810;AT1TE12305:transposon_fragment:1_%_AT1TE12305_%_Chr1_%_3790753_%_3790843
NdCChr1	mapped_from_Araport11	TE_fragment	3810443	3810506	.	-	.	NdAT1TE02820;AT1TE12310:transposon_fragment:1_%_AT1TE12310_%_Chr1_%_3790844_%_3790907
NdCChr1	mapped_from_Araport11	TE_fragment	3844895	3845012	.	-	.	NdAT1TE02830;AT1TE12420:transposon_fragment:1_%_AT1TE12420_%_Chr1_%_3825294_%_3825411
NdCChr1	mapped_from_Araport11	TE_fragment	3845013	3845381	.	-	.	NdAT1TE02840;AT1TE12425:transposon_fragment:1_%_AT1TE12425_%_Chr1_%_3825412_%_3825780
NdCChr1	mapped_from_Araport11	TE_fragment	3845382	3847298	.	-	.	NdAT1TE02850;AT1TE12430:transposon_fragment:1_%_AT1TE12430_%_Chr1_%_3825781_%_3827697
NdCChr1	mapped_from_Araport11	TE_fragment	3847299	3847496	.	+	.	NdAT1TE02860;AT1TE12435:transposon_fragment:1_%_AT1TE12435_%_Chr1_%_3827698_%_3827895
NdCChr1	mapped_from_Araport11	TE_fragment	3870781	3871387	.	-	.	NdAT1TE02870;AT1TE12520:transposon_fragment:1_%_AT1TE12520_%_Chr1_%_3851180_%_3851787
NdCChr1	mapped_from_Araport11	TE_fragment	3871388	3871543	.	+	.	NdAT1TE02880;AT1TE12525:transposon_fragment:1_%_AT1TE12525_%_Chr1_%_3851788_%_3851943
NdCChr1	mapped_from_Araport11	TE_fragment	3893630	3893858	.	+	.	NdAT1TE02890;AT1TE83130:transposon_fragment:1_%_AT1TE83130_%_Chr1_%_25331531_%_25332083
NdCChr1	mapped_from_Araport11	TE_fragment	3909961	3910034	.	+	.	NdAT1TE02900;AT4TE09195:transposon_fragment:1_%_AT4TE09195_%_Chr4_%_1867902_%_1867975
NdCChr1	mapped_from_Araport11	TE_fragment	3910371	3910498	.	+	.	NdAT1TE02910;AT3TE43160:transposon_fragment:1_%_AT3TE43160_%_Chr3_%_10391578_%_10392484
NdCChr1	mapped_from_Araport11	TE_fragment	3910519	3910677	.	+	.	NdAT1TE02920;AT3TE43160:transposon_fragment:1_%_AT3TE43160_%_Chr3_%_10391578_%_10392484
NdCChr1	mapped_from_Araport11	TE_fragment	3914285	3914378	.	+	.	NdAT1TE02930;AT1TE12660:transposon_fragment:1_%_AT1TE12660_%_Chr1_%_3894686_%_3894779
NdCChr1	mapped_from_Araport11	TE_fragment	3914693	3914952	.	+	.	NdAT1TE02940;AT1TE12665:transposon_fragment:1_%_AT1TE12665_%_Chr1_%_3895094_%_3895353
NdCChr1	mapped_from_Araport11	TE_fragment	3914998	3915271	.	+	.	NdAT1TE02950;AT1TE12665:transposon_fragment:2_%_AT1TE12665_%_Chr1_%_3895399_%_3895672
NdCChr1	mapped_from_Araport11	TE_fragment	3915871	3916000	.	+	.	NdAT1TE02960;AT1TE12665:transposon_fragment:3_%_AT1TE12665_%_Chr1_%_3896272_%_3896401
NdCChr1	mapped_from_Araport11	TE_fragment	3916014	3916269	.	+	.	NdAT1TE02970;AT1TE12665:transposon_fragment:4_%_AT1TE12665_%_Chr1_%_3896415_%_3896670
NdCChr1	mapped_from_Araport11	TE_fragment	3916411	3916645	.	+	.	NdAT1TE02980;AT1TE12665:transposon_fragment:5_%_AT1TE12665_%_Chr1_%_3896812_%_3897046
NdCChr1	mapped_from_Araport11	TE_fragment	3916775	3917765	.	-	.	NdAT1TE02990;AT1TE12675:transposon_fragment:1_%_AT1TE12675_%_Chr1_%_3897178_%_3898168
NdCChr1	mapped_from_Araport11	TE_fragment	3919647	3919824	.	+	.	NdAT1TE03000;AT4TE09250:transposon_fragment:1_%_AT4TE09250_%_Chr4_%_1881362_%_1881543
NdCChr1	mapped_from_Araport11	TE_fragment	3929622	3930296	.	-	.	NdAT1TE03010;AT1TE12720:transposon_fragment:1_%_AT1TE12720_%_Chr1_%_3910027_%_3910701
NdCChr1	mapped_from_Araport11	TE_fragment	3930297	3930357	.	+	.	NdAT1TE03020;AT1TE12725:transposon_fragment:1_%_AT1TE12725_%_Chr1_%_3910702_%_3910762
NdCChr1	mapped_from_Araport11	TE_fragment	3938272	3938778	.	+	.	NdAT1TE03030;AT1TE12750:transposon_fragment:1_%_AT1TE12750_%_Chr1_%_3918677_%_3919183
NdCChr1	mapped_from_Araport11	TE_fragment	3944925	3945718	.	-	.	NdAT1TE03040;AT1TE12770:transposon_fragment:1_%_AT1TE12770_%_Chr1_%_3925331_%_3926124
NdCChr1	mapped_from_Araport11	TE_fragment	3946498	3947248	.	+	.	NdAT1TE03050;AT1TE12775:transposon_fragment:1_%_AT1TE12775_%_Chr1_%_3926904_%_3927654
NdCChr1	mapped_from_Araport11	TE_fragment	3951566	3951824	.	+	.	NdAT1TE03060;AT1TE12785:transposon_fragment:1_%_AT1TE12785_%_Chr1_%_3931963_%_3932217
NdCChr1	mapped_from_Araport11	TE_fragment	3951825	3952132	.	-	.	NdAT1TE03070;AT1TE12790:transposon_fragment:1_%_AT1TE12790_%_Chr1_%_3932218_%_3932527
NdCChr1	mapped_from_Araport11	TE_fragment	3952135	3952200	.	-	.	NdAT1TE03080;AT1TE12795:transposon_fragment:1_%_AT1TE12795_%_Chr1_%_3932528_%_3932593
NdCChr1	mapped_from_Araport11	TE_fragment	3952201	3952394	.	+	.	NdAT1TE03090;AT1TE12800:transposon_fragment:1_%_AT1TE12800_%_Chr1_%_3932594_%_3932787
NdCChr1	mapped_from_Araport11	TE_fragment	3963575	3963762	.	+	.	NdAT1TE03100;AT1TE12830:transposon_fragment:1_%_AT1TE12830_%_Chr1_%_3944738_%_3944925
NdCChr1	mapped_from_Araport11	TE_fragment	4006689	4006776	.	+	.	NdAT1TE03110;AT3TE19190:transposon_fragment:1_%_AT3TE19190_%_Chr3_%_4551425_%_4551511
NdCChr1	mapped_from_Araport11	TE_fragment	4006812	4006900	.	+	.	NdAT1TE03120;AT3TE19205:transposon_fragment:1_%_AT3TE19205_%_Chr3_%_4552312_%_4552406
NdCChr1	mapped_from_Araport11	TE_fragment	4013174	4013530	.	-	.	NdAT1TE03130;AT3TE18020:transposon_fragment:1_%_AT3TE18020_%_Chr3_%_4274618_%_4275285
NdCChr1	mapped_from_Araport11	TE_fragment	4013531	4013616	.	-	.	NdAT1TE03140;AT3TE18025:transposon_fragment:1_%_AT3TE18025_%_Chr3_%_4275286_%_4275371
NdCChr1	mapped_from_Araport11	TE_fragment	4013617	4013733	.	-	.	NdAT1TE03150;AT3TE18030:transposon_fragment:1_%_AT3TE18030_%_Chr3_%_4275372_%_4275488
NdCChr1	mapped_from_Araport11	TE_fragment	4014723	4014847	.	-	.	NdAT1TE03160;AT3TE18035:transposon_fragment:1_%_AT3TE18035_%_Chr3_%_4276478_%_4276602
NdCChr1	mapped_from_Araport11	TE_fragment	4014848	4019929	.	-	.	NdAT1TE03170;AT3TE18040:transposon_fragment:3_%_AT3TE18040_%_Chr3_%_4276603_%_4281684
NdCChr1	mapped_from_Araport11	TE_fragment	4021913	4023993	.	-	.	NdAT1TE03180;AT3TE18045:transposon_fragment:1_%_AT3TE18045_%_Chr3_%_4283615_%_4285728
NdCChr1	mapped_from_Araport11	TE_fragment	4024116	4024484	.	-	.	NdAT1TE03190;AT3G13270:exon:9_%_AT3G13270_%_Chr3_%_4285851_%_4286219
NdCChr1	mapped_from_Araport11	TE_fragment	4024569	4024781	.	-	.	NdAT1TE03200;AT3G13270:exon:8_%_AT3G13270_%_Chr3_%_4286304_%_4286516
NdCChr1	mapped_from_Araport11	TE_fragment	4024967	4026849	.	-	.	NdAT1TE03210;AT3TE18040:transposon_fragment:1_%_AT3TE18040_%_Chr3_%_4286702_%_4288584
NdCChr1	mapped_from_Araport11	TE_fragment	4026850	4027209	.	-	.	NdAT1TE03220;AT3TE18060:transposon_fragment:1_%_AT3TE18060_%_Chr3_%_4288585_%_4288944
NdCChr1	mapped_from_Araport11	TE_fragment	4027210	4027379	.	-	.	NdAT1TE03230;AT3TE18065:transposon_fragment:1_%_AT3TE18065_%_Chr3_%_4288945_%_4289130
NdCChr1	mapped_from_Araport11	TE_fragment	4033629	4034221	.	-	.	NdAT1TE03240;AT1TE71705:transposon_fragment:1_%_AT1TE71705_%_Chr1_%_21731638_%_21732236
NdCChr1	mapped_from_Araport11	TE_fragment	4049037	4049297	.	+	.	NdAT1TE03250;AT1TE13060:transposon_fragment:1_%_AT1TE13060_%_Chr1_%_4015261_%_4015525
NdCChr1	mapped_from_Araport11	TE_fragment	4105205	4105658	.	+	.	NdAT1TE03260;AT1TE13240:transposon_fragment:1_%_AT1TE13240_%_Chr1_%_4071378_%_4071831
NdCChr1	mapped_from_Araport11	TE_fragment	4105697	4105878	.	+	.	NdAT1TE03270;AT1TE13245:transposon_fragment:1_%_AT1TE13245_%_Chr1_%_4071870_%_4072056
NdCChr1	mapped_from_Araport11	TE_fragment	4116250	4116982	.	-	.	NdAT1TE03280;AT1TE13270:transposon_fragment:1_%_AT1TE13270_%_Chr1_%_4082294_%_4083025
NdCChr1	mapped_from_Araport11	TE_fragment	4127118	4127266	.	+	.	NdAT1TE03290;AT1TE67805:transposon_fragment:1_%_AT1TE67805_%_Chr1_%_20520391_%_20520598
NdCChr1	mapped_from_Araport11	TE_fragment	4127272	4127482	.	-	.	NdAT1TE03300;AT2TE59995:transposon_fragment:3_%_AT2TE59995_%_Chr2_%_13634514_%_13635046
NdCChr1	mapped_from_Araport11	TE_fragment	4127516	4127572	.	-	.	NdAT1TE03310;AT3TE43255:transposon_fragment:1_%_AT3TE43255_%_Chr3_%_10414026_%_10415387
NdCChr1	mapped_from_Araport11	TE_fragment	4127572	4128427	.	-	.	NdAT1TE03320;AT1TE13310:transposon_fragment:1_%_AT1TE13310_%_Chr1_%_4093294_%_4094494
NdCChr1	mapped_from_Araport11	TE_fragment	4131841	4132805	.	+	.	NdAT1TE03330;AT1TE13320:transposon_fragment:1_%_AT1TE13320_%_Chr1_%_4097906_%_4098872
NdCChr1	mapped_from_Araport11	TE_fragment	4143878	4143989	.	+	.	NdAT1TE03340;AT1TE13360:transposon_fragment:1_%_AT1TE13360_%_Chr1_%_4109989_%_4110103
NdCChr1	mapped_from_Araport11	TE_fragment	4143992	4144069	.	-	.	NdAT1TE03350;AT1TE13370:transposon_fragment:1_%_AT1TE13370_%_Chr1_%_4111033_%_4111110
NdCChr1	mapped_from_Araport11	TE_fragment	4144070	4145884	.	+	.	NdAT1TE03360;AT1TE13375:transposon_fragment:1_%_AT1TE13375_%_Chr1_%_4111111_%_4113062
NdCChr1	mapped_from_Araport11	TE_fragment	4145890	4146071	.	+	.	NdAT1TE03370;AT1TE46025:transposon_fragment:1_%_AT1TE46025_%_Chr1_%_14009713_%_14010075
NdCChr1	mapped_from_Araport11	TE_fragment	4162848	4163220	.	+	.	NdAT1TE03380;AT1TE13430:transposon_fragment:1_%_AT1TE13430_%_Chr1_%_4129817_%_4130189
NdCChr1	mapped_from_Araport11	TE_fragment	4165793	4166606	.	-	.	NdAT1TE03390;AT5TE33035:transposon_fragment:1_%_AT5TE33035_%_Chr5_%_9133954_%_9135077
NdCChr1	mapped_from_Araport11	TE_fragment	4167953	4167999	.	+	.	NdAT1TE03400;AT1TE13440:transposon_fragment:1_%_AT1TE13440_%_Chr1_%_4134118_%_4134164
NdCChr1	mapped_from_Araport11	TE_fragment	4168001	4168631	.	+	.	NdAT1TE03410;AT1TE13445:transposon_fragment:1_%_AT1TE13445_%_Chr1_%_4134166_%_4134795
NdCChr1	mapped_from_Araport11	TE_fragment	4203679	4204394	.	+	.	NdAT1TE03420;AT1TE13560:transposon_fragment:1_%_AT1TE13560_%_Chr1_%_4169823_%_4170537
NdCChr1	mapped_from_Araport11	TE_fragment	4228775	4229196	.	-	.	NdAT1TE03430;AT1TE13640:transposon_fragment:1_%_AT1TE13640_%_Chr1_%_4193926_%_4194357
NdCChr1	mapped_from_Araport11	TE_fragment	4323092	4323855	.	+	.	NdAT1TE03440;AT1TE13965:transposon_fragment:1_%_AT1TE13965_%_Chr1_%_4293328_%_4294088
NdCChr1	mapped_from_Araport11	TE_fragment	4323859	4323958	.	+	.	NdAT1TE03450;AT1TE13970:transposon_fragment:1_%_AT1TE13970_%_Chr1_%_4294089_%_4294188
NdCChr1	mapped_from_Araport11	TE_fragment	4355057	4355139	.	-	.	NdAT1TE03460;AT5TE55925:transposon_fragment:2_%_AT5TE55925_%_Chr5_%_15454017_%_15455133
NdCChr1	mapped_from_Araport11	TE_fragment	4400698	4400934	.	-	.	NdAT1TE03470;AT1TE14210:transposon_fragment:1_%_AT1TE14210_%_Chr1_%_4374596_%_4374826
NdCChr1	mapped_from_Araport11	TE_fragment	4407854	4408139	.	-	.	NdAT1TE03480;AT1TE14230:transposon_fragment:1_%_AT1TE14230_%_Chr1_%_4381722_%_4382219
NdCChr1	mapped_from_Araport11	TE_fragment	4408194	4408405	.	-	.	NdAT1TE03490;AT1TE14230:transposon_fragment:1_%_AT1TE14230_%_Chr1_%_4381722_%_4382219
NdCChr1	mapped_from_Araport11	TE_fragment	4408577	4409781	.	+	.	NdAT1TE03500;AT1G11150:exon:1_%_AT1G11150_%_Chr1_%_3728971_%_3731624
NdCChr1	mapped_from_Araport11	TE_fragment	4414281	4415228	.	-	.	NdAT1TE03510;AT1G11150:exon:1_%_AT1G11150_%_Chr1_%_3728971_%_3731624
NdCChr1	mapped_from_Araport11	TE_fragment	4431874	4432176	.	-	.	NdAT1TE03520;AT1TE14310:transposon_fragment:1_%_AT1TE14310_%_Chr1_%_4405694_%_4405995
NdCChr1	mapped_from_Araport11	TE_fragment	4432201	4437299	.	-	.	NdAT1TE03530;AT4TE22180:transposon_fragment:1_%_AT4TE22180_%_Chr4_%_5326461_%_5331583
NdCChr1	mapped_from_Araport11	TE_fragment	4437300	4437414	.	-	.	NdAT1TE03540;AT1TE14320:transposon_fragment:1_%_AT1TE14320_%_Chr1_%_4411120_%_4411234
NdCChr1	mapped_from_Araport11	TE_fragment	4439260	4439384	.	+	.	NdAT1TE03550;AT1TE14330:transposon_fragment:1_%_AT1TE14330_%_Chr1_%_4413086_%_4413210
NdCChr1	mapped_from_Araport11	TE_fragment	4440685	4440880	.	+	.	NdAT1TE03560;AT1TE14340:transposon_fragment:1_%_AT1TE14340_%_Chr1_%_4414713_%_4414908
NdCChr1	mapped_from_Araport11	TE_fragment	4440881	4440925	.	+	.	NdAT1TE03570;AT1TE14345:transposon_fragment:1_%_AT1TE14345_%_Chr1_%_4414909_%_4414953
NdCChr1	mapped_from_Araport11	TE_fragment	4440931	4441582	.	+	.	NdAT1TE03580;AT1TE14350:transposon_fragment:1_%_AT1TE14350_%_Chr1_%_4414959_%_4415610
NdCChr1	mapped_from_Araport11	TE_fragment	4441583	4441714	.	+	.	NdAT1TE03590;AT1TE14355:transposon_fragment:1_%_AT1TE14355_%_Chr1_%_4415611_%_4415742
NdCChr1	mapped_from_Araport11	TE_fragment	4450796	4454736	.	+	.	NdAT1TE03600;AT4G03920:exon:1_%_AT4G03920_%_Chr4_%_1855717_%_1861200
NdCChr1	mapped_from_Araport11	TE_fragment	4492361	4492860	.	+	.	NdAT1TE03610;AT1TE14500:transposon_fragment:1_%_AT1TE14500_%_Chr1_%_4460813_%_4461312
NdCChr1	mapped_from_Araport11	TE_fragment	4519613	4519724	.	-	.	NdAT1TE03620;AT1TE14590:transposon_fragment:1_%_AT1TE14590_%_Chr1_%_4487465_%_4487576
NdCChr1	mapped_from_Araport11	TE_fragment	4525424	4526076	.	+	.	NdAT1TE03630;AT1TE14600:transposon_fragment:1_%_AT1TE14600_%_Chr1_%_4493275_%_4493928
NdCChr1	mapped_from_Araport11	TE_fragment	4538482	4538602	.	+	.	NdAT1TE03640;AT1TE14640:transposon_fragment:1_%_AT1TE14640_%_Chr1_%_4506332_%_4506450
NdCChr1	mapped_from_Araport11	TE_fragment	4539097	4539189	.	-	.	NdAT1TE03650;AT1TE14645:transposon_fragment:1_%_AT1TE14645_%_Chr1_%_4506945_%_4507041
NdCChr1	mapped_from_Araport11	TE_fragment	4539393	4540595	.	-	.	NdAT1TE03660;AT1G11150:exon:1_%_AT1G11150_%_Chr1_%_3728971_%_3731624
NdCChr1	mapped_from_Araport11	TE_fragment	4544731	4544814	.	-	.	NdAT1TE03670;AT1TE14655:transposon_fragment:1_%_AT1TE14655_%_Chr1_%_4512584_%_4512667
NdCChr1	mapped_from_Araport11	TE_fragment	4551999	4552175	.	+	.	NdAT1TE03680;AT1TE14670:transposon_fragment:1_%_AT1TE14670_%_Chr1_%_4519858_%_4520031
NdCChr1	mapped_from_Araport11	TE_fragment	4557291	4557558	.	-	.	NdAT1TE03690;AT5TE95310:transposon_fragment:1_%_AT5TE95310_%_Chr5_%_26464777_%_26465111
NdCChr1	mapped_from_Araport11	TE_fragment	4570970	4571086	.	+	.	NdAT1TE03700;AT5TE31350:transposon_fragment:1_%_AT5TE31350_%_Chr5_%_8670800_%_8671276
NdCChr1	mapped_from_Araport11	TE_fragment	4571098	4571506	.	-	.	NdAT1TE03710;AT1TE14730:transposon_fragment:1_%_AT1TE14730_%_Chr1_%_4538949_%_4539356
NdCChr1	mapped_from_Araport11	TE_fragment	4600403	4600505	.	-	.	NdAT1TE03720;AT1TE14820:transposon_fragment:1_%_AT1TE14820_%_Chr1_%_4568341_%_4568452
NdCChr1	mapped_from_Araport11	TE_fragment	4612482	4612900	.	-	.	NdAT1TE03730;AT1TE14860:transposon_fragment:1_%_AT1TE14860_%_Chr1_%_4580427_%_4580846
NdCChr1	mapped_from_Araport11	TE_fragment	4614579	4615810	.	+	.	NdAT1TE03740;AT1TE14865:transposon_fragment:1_%_AT1TE14865_%_Chr1_%_4582383_%_4583615
NdCChr1	mapped_from_Araport11	TE_fragment	4615811	4616494	.	+	.	NdAT1TE03750;AT1TE14870:transposon_fragment:1_%_AT1TE14870_%_Chr1_%_4583616_%_4584299
NdCChr1	mapped_from_Araport11	TE_fragment	4626723	4626756	.	-	.	NdAT1TE03760;AT1TE14900:transposon_fragment:1_%_AT1TE14900_%_Chr1_%_4594517_%_4594550
NdCChr1	mapped_from_Araport11	TE_fragment	4626818	4627741	.	+	.	NdAT1TE03770;AT1TE14905:transposon_fragment:1_%_AT1TE14905_%_Chr1_%_4594612_%_4595537
NdCChr1	mapped_from_Araport11	TE_fragment	4627742	4628023	.	+	.	NdAT1TE03780;AT1TE14910:transposon_fragment:1_%_AT1TE14910_%_Chr1_%_4595538_%_4595817
NdCChr1	mapped_from_Araport11	TE_fragment	4668063	4672877	.	+	.	NdAT1TE03790;AT3TE48480:transposon_fragment:1_%_AT3TE48480_%_Chr3_%_11664969_%_11669787
NdCChr1	mapped_from_Araport11	TE_fragment	4688213	4688796	.	-	.	NdAT1TE03800;AT1TE15090:transposon_fragment:2_%_AT1TE15090_%_Chr1_%_4651559_%_4652147
NdCChr1	mapped_from_Araport11	TE_fragment	4696425	4696483	.	-	.	NdAT1TE03810;AT1TE15095:transposon_fragment:1_%_AT1TE15095_%_Chr1_%_4659772_%_4659830
NdCChr1	mapped_from_Araport11	TE_fragment	4696484	4697377	.	-	.	NdAT1TE03820;AT1TE15090:transposon_fragment:1_%_AT1TE15090_%_Chr1_%_4659831_%_4660722
NdCChr1	mapped_from_Araport11	TE_fragment	4697378	4697418	.	+	.	NdAT1TE03830;AT1TE15100:transposon_fragment:1_%_AT1TE15100_%_Chr1_%_4660723_%_4660763
NdCChr1	mapped_from_Araport11	TE_fragment	4697419	4697450	.	+	.	NdAT1TE03840;AT1TE15105:transposon_fragment:1_%_AT1TE15105_%_Chr1_%_4660764_%_4660795
NdCChr1	mapped_from_Araport11	TE_fragment	4704730	4706476	.	+	.	NdAT1TE03850;AT1TE40240:transposon_fragment:1_%_AT1TE40240_%_Chr1_%_12363797_%_12366841
NdCChr1	mapped_from_Araport11	TE_fragment	4706480	4706632	.	-	.	NdAT1TE03860;AT1TE27395:transposon_fragment:1_%_AT1TE27395_%_Chr1_%_8489150_%_8490468
NdCChr1	mapped_from_Araport11	TE_fragment	4715177	4715427	.	+	.	NdAT1TE03870;AT5TE37190:transposon_fragment:1_%_AT5TE37190_%_Chr5_%_10205454_%_10206374
NdCChr1	mapped_from_Araport11	TE_fragment	4715428	4715509	.	-	.	NdAT1TE03880;AT5TE37185:transposon_fragment:1_%_AT5TE37185_%_Chr5_%_10205372_%_10205453
NdCChr1	mapped_from_Araport11	TE_fragment	4716564	4718889	.	+	.	NdAT1TE03890;AT3G32966:exon:1_%_AT3G32966_%_Chr3_%_13510191_%_13513415
NdCChr1	mapped_from_Araport11	TE_fragment	4718972	4719836	.	+	.	NdAT1TE03900;AT3G32966:exon:1_%_AT3G32966_%_Chr3_%_13510191_%_13513415
NdCChr1	mapped_from_Araport11	TE_fragment	4720200	4720671	.	-	.	NdAT1TE03910;AT3TE55010:transposon_fragment:1_%_AT3TE55010_%_Chr3_%_13513749_%_13515359
NdCChr1	mapped_from_Araport11	TE_fragment	4720722	4723247	.	-	.	NdAT1TE03920;AT5G28232:exon:1_%_AT5G28232_%_Chr5_%_10198747_%_10201299
NdCChr1	mapped_from_Araport11	TE_fragment	4733389	4733832	.	-	.	NdAT1TE03930;AT1TE15190:transposon_fragment:1_%_AT1TE15190_%_Chr1_%_4689801_%_4690244
NdCChr1	mapped_from_Araport11	TE_fragment	4750179	4751886	.	-	.	NdAT1TE03940;AT1TE15240:transposon_fragment:1_%_AT1TE15240_%_Chr1_%_4706567_%_4708276
NdCChr1	mapped_from_Araport11	TE_fragment	4751887	4752075	.	+	.	NdAT1TE03950;AT1TE15245:transposon_fragment:1_%_AT1TE15245_%_Chr1_%_4708277_%_4708466
NdCChr1	mapped_from_Araport11	TE_fragment	4790747	4790997	.	-	.	NdAT1TE03960;AT1TE15370:transposon_fragment:1_%_AT1TE15370_%_Chr1_%_4748157_%_4748407
NdCChr1	mapped_from_Araport11	TE_fragment	4812306	4812665	.	-	.	NdAT1TE03970;AT1TE15440:transposon_fragment:1_%_AT1TE15440_%_Chr1_%_4769700_%_4770059
NdCChr1	mapped_from_Araport11	TE_fragment	4812666	4813257	.	-	.	NdAT1TE03980;AT1TE15445:transposon_fragment:1_%_AT1TE15445_%_Chr1_%_4770060_%_4770663
NdCChr1	mapped_from_Araport11	TE_fragment	4813258	4813428	.	-	.	NdAT1TE03990;AT1TE15450:transposon_fragment:1_%_AT1TE15450_%_Chr1_%_4770664_%_4770834
NdCChr1	mapped_from_Araport11	TE_fragment	4813429	4813498	.	+	.	NdAT1TE04000;AT1TE15455:transposon_fragment:1_%_AT1TE15455_%_Chr1_%_4770835_%_4770904
NdCChr1	mapped_from_Araport11	TE_fragment	4815632	4815819	.	-	.	NdAT1TE04010;AT2TE29775:transposon_fragment:2_%_AT2TE29775_%_Chr2_%_7306789_%_7308043
NdCChr1	mapped_from_Araport11	TE_fragment	4827691	4827745	.	-	.	NdAT1TE04020;AT1TE15500:transposon_fragment:1_%_AT1TE15500_%_Chr1_%_4785103_%_4785157
NdCChr1	mapped_from_Araport11	TE_fragment	4827748	4827861	.	-	.	NdAT1TE04030;AT1TE15505:transposon_fragment:1_%_AT1TE15505_%_Chr1_%_4785160_%_4785273
NdCChr1	mapped_from_Araport11	TE_fragment	4827862	4830422	.	+	.	NdAT1TE04040;AT1TE15510:transposon_fragment:1_%_AT1TE15510_%_Chr1_%_4785274_%_4787837
NdCChr1	mapped_from_Araport11	TE_fragment	4830423	4830634	.	+	.	NdAT1TE04050;AT1TE15515:transposon_fragment:1_%_AT1TE15515_%_Chr1_%_4787838_%_4788049
NdCChr1	mapped_from_Araport11	TE_fragment	4857097	4857545	.	-	.	NdAT1TE04060;AT1TE15600:transposon_fragment:1_%_AT1TE15600_%_Chr1_%_4814530_%_4814987
NdCChr1	mapped_from_Araport11	TE_fragment	4878051	4878221	.	-	.	NdAT1TE04070;AT1TE15660:transposon_fragment:1_%_AT1TE15660_%_Chr1_%_4835450_%_4835616
NdCChr1	mapped_from_Araport11	TE_fragment	4889273	4889332	.	-	.	NdAT1TE04080;AT1TE15700:transposon_fragment:1_%_AT1TE15700_%_Chr1_%_4846671_%_4846730
NdCChr1	mapped_from_Araport11	TE_fragment	4914680	4914819	.	-	.	NdAT1TE04090;AT1TE15780:transposon_fragment:1_%_AT1TE15780_%_Chr1_%_4872080_%_4872219
NdCChr1	mapped_from_Araport11	TE_fragment	4914820	4915284	.	-	.	NdAT1TE04100;AT1TE15785:transposon_fragment:1_%_AT1TE15785_%_Chr1_%_4872220_%_4872684
NdCChr1	mapped_from_Araport11	TE_fragment	4934888	4935679	.	-	.	NdAT1TE04110;AT1TE15840:transposon_fragment:1_%_AT1TE15840_%_Chr1_%_4892277_%_4893055
NdCChr1	mapped_from_Araport11	TE_fragment	4950914	4951069	.	+	.	NdAT1TE04120;AT1TE15890:transposon_fragment:1_%_AT1TE15890_%_Chr1_%_4908296_%_4908451
NdCChr1	mapped_from_Araport11	TE_fragment	4973628	4973696	.	-	.	NdAT1TE04130;AT1TE15960:transposon_fragment:1_%_AT1TE15960_%_Chr1_%_4931018_%_4931086
NdCChr1	mapped_from_Araport11	TE_fragment	4987715	4987974	.	+	.	NdAT1TE04140;AT1TE16010:transposon_fragment:1_%_AT1TE16010_%_Chr1_%_4945121_%_4945380
NdCChr1	mapped_from_Araport11	TE_fragment	5009184	5009644	.	+	.	NdAT1TE04150;AT1TE16080:transposon_fragment:1_%_AT1TE16080_%_Chr1_%_4966556_%_4967016
NdCChr1	mapped_from_Araport11	TE_fragment	5030360	5030464	.	-	.	NdAT1TE04160;AT1TE16150:transposon_fragment:1_%_AT1TE16150_%_Chr1_%_4987764_%_4987868
NdCChr1	mapped_from_Araport11	TE_fragment	5030465	5031478	.	-	.	NdAT1TE04170;AT1TE16155:transposon_fragment:1_%_AT1TE16155_%_Chr1_%_4987869_%_4988882
NdCChr1	mapped_from_Araport11	TE_fragment	5065360	5065892	.	+	.	NdAT1TE04180;AT1TE16260:transposon_fragment:1_%_AT1TE16260_%_Chr1_%_5022763_%_5023295
NdCChr1	mapped_from_Araport11	TE_fragment	5068244	5068405	.	+	.	NdAT1TE04190;AT1TE16265:transposon_fragment:1_%_AT1TE16265_%_Chr1_%_5025647_%_5025808
NdCChr1	mapped_from_Araport11	TE_fragment	5072705	5072860	.	+	.	NdAT1TE04200;AT1TE16275:transposon_fragment:1_%_AT1TE16275_%_Chr1_%_5030107_%_5030262
NdCChr1	mapped_from_Araport11	TE_fragment	5097673	5097754	.	-	.	NdAT1TE04210;AT1TE42875:transposon_fragment:2_%_AT1TE42875_%_Chr1_%_13127113_%_13127549
NdCChr1	mapped_from_Araport11	TE_fragment	5099589	5100119	.	-	.	NdAT1TE04220;AT1TE16370:transposon_fragment:1_%_AT1TE16370_%_Chr1_%_5058197_%_5058727
NdCChr1	mapped_from_Araport11	TE_fragment	5124211	5125041	.	+	.	NdAT1TE04230;AT1TE16450:transposon_fragment:1_%_AT1TE16450_%_Chr1_%_5082821_%_5083651
NdCChr1	mapped_from_Araport11	TE_fragment	5140238	5140531	.	+	.	NdAT1TE04240;AT1TE16500:transposon_fragment:1_%_AT1TE16500_%_Chr1_%_5098849_%_5099142
NdCChr1	mapped_from_Araport11	TE_fragment	5140961	5141140	.	+	.	NdAT1TE04250;AT1G54430:exon:1_%_AT1G54430_%_Chr1_%_20319375_%_20319554
NdCChr1	mapped_from_Araport11	TE_fragment	5141224	5141495	.	+	.	NdAT1TE04260;AT3G30420:exon:3_%_AT3G30420_%_Chr3_%_12057436_%_12057709
NdCChr1	mapped_from_Araport11	TE_fragment	5141577	5141658	.	+	.	NdAT1TE04270;AT1G54430:exon:3_%_AT1G54430_%_Chr1_%_20318858_%_20318939
NdCChr1	mapped_from_Araport11	TE_fragment	5141831	5142021	.	+	.	NdAT1TE04280;AT4TE71195:transposon_fragment:1_%_AT4TE71195_%_Chr4_%_14988093_%_14988818
NdCChr1	mapped_from_Araport11	TE_fragment	5165043	5165211	.	+	.	NdAT1TE04290;AT1TE16580:transposon_fragment:1_%_AT1TE16580_%_Chr1_%_5123634_%_5123802
NdCChr1	mapped_from_Araport11	TE_fragment	5171299	5171423	.	-	.	NdAT1TE04300;AT1TE16590:transposon_fragment:1_%_AT1TE16590_%_Chr1_%_5129880_%_5130004
NdCChr1	mapped_from_Araport11	TE_fragment	5171424	5172178	.	+	.	NdAT1TE04310;AT1TE16595:transposon_fragment:1_%_AT1TE16595_%_Chr1_%_5130005_%_5130759
NdCChr1	mapped_from_Araport11	TE_fragment	5231089	5231185	.	+	.	NdAT1TE04320;AT5TE54260:transposon_fragment:1_%_AT5TE54260_%_Chr5_%_15032076_%_15032771
NdCChr1	mapped_from_Araport11	TE_fragment	5235640	5236128	.	-	.	NdAT1TE04330;AT1TE16800:transposon_fragment:1_%_AT1TE16800_%_Chr1_%_5194223_%_5194711
NdCChr1	mapped_from_Araport11	TE_fragment	5239322	5240282	.	+	.	NdAT1TE04340;AT1TE16810:transposon_fragment:1_%_AT1TE16810_%_Chr1_%_5197905_%_5198865
NdCChr1	mapped_from_Araport11	TE_fragment	5307175	5310051	.	-	.	NdAT1TE04350;AT1TE17030:transposon_fragment:1_%_AT1TE17030_%_Chr1_%_5265726_%_5268602
NdCChr1	mapped_from_Araport11	TE_fragment	5317410	5318218	.	+	.	NdAT1TE04360;AT1TE17050:transposon_fragment:1_%_AT1TE17050_%_Chr1_%_5275965_%_5276773
NdCChr1	mapped_from_Araport11	TE_fragment	5330388	5330791	.	-	.	NdAT1TE04370;AT1TE17090:transposon_fragment:1_%_AT1TE17090_%_Chr1_%_5288933_%_5289334
NdCChr1	mapped_from_Araport11	TE_fragment	5330792	5331493	.	-	.	NdAT1TE04380;AT1TE17095:transposon_fragment:1_%_AT1TE17095_%_Chr1_%_5289335_%_5290044
NdCChr1	mapped_from_Araport11	TE_fragment	5393942	5394099	.	+	.	NdAT1TE04390;AT1TE17315:transposon_fragment:1_%_AT1TE17315_%_Chr1_%_5357354_%_5357511
NdCChr1	mapped_from_Araport11	TE_fragment	5408078	5408437	.	+	.	NdAT1TE04400;AT1TE17365:transposon_fragment:1_%_AT1TE17365_%_Chr1_%_5375978_%_5376341
NdCChr1	mapped_from_Araport11	TE_fragment	5410306	5410693	.	+	.	NdAT1TE04410;AT1TE17370:transposon_fragment:1_%_AT1TE17370_%_Chr1_%_5378225_%_5378613
NdCChr1	mapped_from_Araport11	TE_fragment	5453171	5453917	.	+	.	NdAT1TE04420;AT1TE17515:transposon_fragment:1_%_AT1TE17515_%_Chr1_%_5422456_%_5423198
NdCChr1	mapped_from_Araport11	TE_fragment	5467411	5467593	.	-	.	NdAT1TE04430;AT1TE17555:transposon_fragment:1_%_AT1TE17555_%_Chr1_%_5436721_%_5437872
NdCChr1	mapped_from_Araport11	TE_fragment	5481779	5481964	.	-	.	NdAT1TE04440;AT1TE17610:transposon_fragment:1_%_AT1TE17610_%_Chr1_%_5451893_%_5452078
NdCChr1	mapped_from_Araport11	TE_fragment	5549382	5549437	.	-	.	NdAT1TE04450;AT4TE40220:transposon_fragment:1_%_AT4TE40220_%_Chr4_%_8979652_%_8979707
NdCChr1	mapped_from_Araport11	TE_fragment	5562521	5562562	.	+	.	NdAT1TE04460;AT1TE17870:transposon_fragment:1_%_AT1TE17870_%_Chr1_%_5531243_%_5531284
NdCChr1	mapped_from_Araport11	TE_fragment	5562563	5563234	.	+	.	NdAT1TE04470;AT1TE17875:transposon_fragment:1_%_AT1TE17875_%_Chr1_%_5531285_%_5531953
NdCChr1	mapped_from_Araport11	TE_fragment	5666001	5666557	.	-	.	NdAT1TE04480;AT1TE18210:transposon_fragment:1_%_AT1TE18210_%_Chr1_%_5634545_%_5635101
NdCChr1	mapped_from_Araport11	TE_fragment	5666558	5666920	.	-	.	NdAT1TE04490;AT1TE18215:transposon_fragment:1_%_AT1TE18215_%_Chr1_%_5635102_%_5635464
NdCChr1	mapped_from_Araport11	TE_fragment	5668311	5669586	.	-	.	NdAT1TE04500;AT1TE18220:transposon_fragment:1_%_AT1TE18220_%_Chr1_%_5636842_%_5638117
NdCChr1	mapped_from_Araport11	TE_fragment	5686131	5686310	.	+	.	NdAT1TE04510;AT5TE52335:transposon_fragment:1_%_AT5TE52335_%_Chr5_%_14554546_%_14554822
NdCChr1	mapped_from_Araport11	TE_fragment	5687430	5687623	.	-	.	NdAT1TE04520;AT1TE18275:transposon_fragment:1_%_AT1TE18275_%_Chr1_%_5655868_%_5656061
NdCChr1	mapped_from_Araport11	TE_fragment	5688617	5688742	.	+	.	NdAT1TE04530;AT1TE18280:transposon_fragment:1_%_AT1TE18280_%_Chr1_%_5657195_%_5657320
NdCChr1	mapped_from_Araport11	TE_fragment	5688742	5689281	.	-	.	NdAT1TE04540;AT5TE27625:transposon_fragment:1_%_AT5TE27625_%_Chr5_%_7643929_%_7644545
NdCChr1	mapped_from_Araport11	TE_fragment	5719224	5724128	.	+	.	NdAT1TE04550;AT1TE18410:transposon_fragment:1_%_AT1TE18410_%_Chr1_%_5691740_%_5696671
NdCChr1	mapped_from_Araport11	TE_fragment	5727567	5727705	.	+	.	NdAT1TE04560;AT3TE76770:transposon_fragment:1_%_AT3TE76770_%_Chr3_%_18927172_%_18927777
NdCChr1	mapped_from_Araport11	TE_fragment	5728070	5728177	.	+	.	NdAT1TE04570;AT1TE55620:transposon_fragment:1_%_AT1TE55620_%_Chr1_%_16815507_%_16815678
NdCChr1	mapped_from_Araport11	TE_fragment	5728550	5729047	.	+	.	NdAT1TE04580;AT3TE76770:transposon_fragment:1_%_AT3TE76770_%_Chr3_%_18927172_%_18927777
NdCChr1	mapped_from_Araport11	TE_fragment	5824318	5824398	.	-	.	NdAT1TE04590;AT1TE18740:transposon_fragment:1_%_AT1TE18740_%_Chr1_%_5797260_%_5797340
NdCChr1	mapped_from_Araport11	TE_fragment	5824752	5824970	.	-	.	NdAT1TE04600;AT1TE18750:transposon_fragment:1_%_AT1TE18750_%_Chr1_%_5797692_%_5797910
NdCChr1	mapped_from_Araport11	TE_fragment	5825800	5826572	.	-	.	NdAT1TE04610;AT5TE37120:transposon_fragment:1_%_AT5TE37120_%_Chr5_%_10187458_%_10188287
NdCChr1	mapped_from_Araport11	TE_fragment	5832439	5832754	.	-	.	NdAT1TE04620;AT1TE18770:transposon_fragment:1_%_AT1TE18770_%_Chr1_%_5805366_%_5805709
NdCChr1	mapped_from_Araport11	TE_fragment	5838526	5838567	.	+	.	NdAT1TE04630;AT1TE18785:transposon_fragment:1_%_AT1TE18785_%_Chr1_%_5811510_%_5811551
NdCChr1	mapped_from_Araport11	TE_fragment	5838568	5839578	.	+	.	NdAT1TE04640;AT1TE18790:transposon_fragment:1_%_AT1TE18790_%_Chr1_%_5811552_%_5812560
NdCChr1	mapped_from_Araport11	TE_fragment	5839579	5839718	.	+	.	NdAT1TE04650;AT1TE18795:transposon_fragment:1_%_AT1TE18795_%_Chr1_%_5812561_%_5812700
NdCChr1	mapped_from_Araport11	TE_fragment	5890140	5890279	.	-	.	NdAT1TE04660;AT1TE18950:transposon_fragment:1_%_AT1TE18950_%_Chr1_%_5862802_%_5862941
NdCChr1	mapped_from_Araport11	TE_fragment	5890314	5890378	.	+	.	NdAT1TE04670;AT1TE18960:transposon_fragment:1_%_AT1TE18960_%_Chr1_%_5863538_%_5863602
NdCChr1	mapped_from_Araport11	TE_fragment	5917112	5917191	.	+	.	NdAT1TE04680;AT1TE19050:transposon_fragment:1_%_AT1TE19050_%_Chr1_%_5890525_%_5890604
NdCChr1	mapped_from_Araport11	TE_fragment	5937492	5942172	.	+	.	NdAT1TE04690;AT1TE19130:transposon_fragment:2_%_AT1TE19130_%_Chr1_%_5911855_%_5916535
NdCChr1	mapped_from_Araport11	TE_fragment	5942173	5942220	.	+	.	NdAT1TE04700;AT1TE19135:transposon_fragment:1_%_AT1TE19135_%_Chr1_%_5916536_%_5916583
NdCChr1	mapped_from_Araport11	TE_fragment	5984263	5985285	.	-	.	NdAT1TE04710;AT1G17390:exon:1_%_AT1G17390_%_Chr1_%_5958628_%_5959651
NdCChr1	mapped_from_Araport11	TE_fragment	5989608	5990248	.	+	.	NdAT1TE04720;AT1TE19280:transposon_fragment:1_%_AT1TE19280_%_Chr1_%_5963974_%_5964607
NdCChr1	mapped_from_Araport11	TE_fragment	5991115	5991269	.	-	.	NdAT1TE04730;AT2TE23675:transposon_fragment:1_%_AT2TE23675_%_Chr2_%_5814899_%_5815248
NdCChr1	mapped_from_Araport11	TE_fragment	5991383	5992242	.	-	.	NdAT1TE04740;AT1TE19285:transposon_fragment:1_%_AT1TE19285_%_Chr1_%_5965476_%_5967002
NdCChr1	mapped_from_Araport11	TE_fragment	5992245	5992504	.	-	.	NdAT1TE04750;AT1TE19290:transposon_fragment:1_%_AT1TE19290_%_Chr1_%_5967003_%_5967260
NdCChr1	mapped_from_Araport11	TE_fragment	5992505	5992563	.	+	.	NdAT1TE04760;AT1TE19295:transposon_fragment:1_%_AT1TE19295_%_Chr1_%_5967261_%_5967319
NdCChr1	mapped_from_Araport11	TE_fragment	5992679	5992816	.	+	.	NdAT1TE04770;AT1TE19300:transposon_fragment:1_%_AT1TE19300_%_Chr1_%_5967433_%_5967570
NdCChr1	mapped_from_Araport11	TE_fragment	5996243	5996373	.	-	.	NdAT1TE04780;AT3TE74115:transposon_fragment:1_%_AT3TE74115_%_Chr3_%_18269831_%_18271041
NdCChr1	mapped_from_Araport11	TE_fragment	6000398	6000554	.	-	.	NdAT1TE04790;AT1G46192:exon:1_%_AT1G46192_%_Chr1_%_17212570_%_17217336
NdCChr1	mapped_from_Araport11	TE_fragment	6024439	6024527	.	+	.	NdAT1TE04800;AT1TE19400:transposon_fragment:1_%_AT1TE19400_%_Chr1_%_5999194_%_5999282
NdCChr1	mapped_from_Araport11	TE_fragment	6024530	6024599	.	-	.	NdAT1TE04810;AT1TE19400:transposon_fragment:1_%_AT1TE19400_%_Chr1_%_5999194_%_5999282
NdCChr1	mapped_from_Araport11	TE_fragment	6034535	6039335	.	-	.	NdAT1TE04820;AT1TE19430:transposon_fragment:1_%_AT1TE19430_%_Chr1_%_6009292_%_6014092
NdCChr1	mapped_from_Araport11	TE_fragment	6099871	6099921	.	+	.	NdAT1TE04830;AT1TE19630:transposon_fragment:1_%_AT1TE19630_%_Chr1_%_6074557_%_6074607
NdCChr1	mapped_from_Araport11	TE_fragment	6099922	6100922	.	+	.	NdAT1TE04840;AT1TE19635:transposon_fragment:1_%_AT1TE19635_%_Chr1_%_6074608_%_6075608
NdCChr1	mapped_from_Araport11	TE_fragment	6100923	6101028	.	+	.	NdAT1TE04850;AT1TE19640:transposon_fragment:1_%_AT1TE19640_%_Chr1_%_6075609_%_6075714
NdCChr1	mapped_from_Araport11	TE_fragment	6127779	6128411	.	+	.	NdAT1TE04860;AT1TE19730:transposon_fragment:1_%_AT1TE19730_%_Chr1_%_6102454_%_6103091
NdCChr1	mapped_from_Araport11	TE_fragment	6143403	6143624	.	-	.	NdAT1TE04870;AT1TE19780:transposon_fragment:1_%_AT1TE19780_%_Chr1_%_6118059_%_6118280
NdCChr1	mapped_from_Araport11	TE_fragment	6144976	6145479	.	-	.	NdAT1TE04880;AT1TE19785:transposon_fragment:1_%_AT1TE19785_%_Chr1_%_6119632_%_6120135
NdCChr1	mapped_from_Araport11	TE_fragment	6148202	6148786	.	-	.	NdAT1TE04890;AT1TE19795:transposon_fragment:1_%_AT1TE19795_%_Chr1_%_6122863_%_6123448
NdCChr1	mapped_from_Araport11	TE_fragment	6148792	6148967	.	+	.	NdAT1TE04900;AT1TE19800:transposon_fragment:1_%_AT1TE19800_%_Chr1_%_6123453_%_6123628
NdCChr1	mapped_from_Araport11	TE_fragment	6153019	6153601	.	-	.	NdAT1TE04910;AT1TE19815:transposon_fragment:1_%_AT1TE19815_%_Chr1_%_6127680_%_6128262
NdCChr1	mapped_from_Araport11	TE_fragment	6153602	6153687	.	-	.	NdAT1TE04920;AT1TE19820:transposon_fragment:1_%_AT1TE19820_%_Chr1_%_6128263_%_6128348
NdCChr1	mapped_from_Araport11	TE_fragment	6217675	6217832	.	-	.	NdAT1TE04930;AT1TE20050:transposon_fragment:1_%_AT1TE20050_%_Chr1_%_6199687_%_6199844
NdCChr1	mapped_from_Araport11	TE_fragment	6217833	6217903	.	+	.	NdAT1TE04940;AT1TE20045:transposon_fragment:1_%_AT1TE20045_%_Chr1_%_6199616_%_6199686
NdCChr1	mapped_from_Araport11	TE_fragment	6217904	6219515	.	+	.	NdAT1TE04950;AT1TE20040:transposon_fragment:1_%_AT1TE20040_%_Chr1_%_6198003_%_6199615
NdCChr1	mapped_from_Araport11	TE_fragment	6220126	6221109	.	-	.	NdAT1TE04960;AT1TE20040:transposon_fragment:1_%_AT1TE20040_%_Chr1_%_6198003_%_6199615
NdCChr1	mapped_from_Araport11	TE_fragment	6221110	6221180	.	-	.	NdAT1TE04970;AT1TE20045:transposon_fragment:1_%_AT1TE20045_%_Chr1_%_6199616_%_6199686
NdCChr1	mapped_from_Araport11	TE_fragment	6221181	6221338	.	+	.	NdAT1TE04980;AT1TE20050:transposon_fragment:1_%_AT1TE20050_%_Chr1_%_6199687_%_6199844
NdCChr1	mapped_from_Araport11	TE_fragment	6231096	6231211	.	-	.	NdAT1TE04990;AT1TE20080:transposon_fragment:1_%_AT1TE20080_%_Chr1_%_6209602_%_6209717
NdCChr1	mapped_from_Araport11	TE_fragment	6232521	6232803	.	+	.	NdAT1TE05000;AT1TE20085:transposon_fragment:1_%_AT1TE20085_%_Chr1_%_6211027_%_6211309
NdCChr1	mapped_from_Araport11	TE_fragment	6232803	6233082	.	-	.	NdAT1TE05010;AT4TE46305:transposon_fragment:1_%_AT4TE46305_%_Chr4_%_10171927_%_10174176
NdCChr1	mapped_from_Araport11	TE_fragment	6233185	6233483	.	+	.	NdAT1TE05020;AT1TE20090:transposon_fragment:1_%_AT1TE20090_%_Chr1_%_6211689_%_6211987
NdCChr1	mapped_from_Araport11	TE_fragment	6240026	6240732	.	-	.	NdAT1TE05030;AT1TE20110:transposon_fragment:1_%_AT1TE20110_%_Chr1_%_6218531_%_6219237
NdCChr1	mapped_from_Araport11	TE_fragment	6251714	6251856	.	-	.	NdAT1TE05040;AT1TE20150:transposon_fragment:1_%_AT1TE20150_%_Chr1_%_6230216_%_6230359
NdCChr1	mapped_from_Araport11	TE_fragment	6251857	6251888	.	-	.	NdAT1TE05050;AT1TE20155:transposon_fragment:1_%_AT1TE20155_%_Chr1_%_6230360_%_6230391
NdCChr1	mapped_from_Araport11	TE_fragment	6251889	6252949	.	-	.	NdAT1TE05060;AT1TE20160:transposon_fragment:1_%_AT1TE20160_%_Chr1_%_6230392_%_6231451
NdCChr1	mapped_from_Araport11	TE_fragment	6254423	6255016	.	+	.	NdAT1TE05070;AT1TE20165:transposon_fragment:1_%_AT1TE20165_%_Chr1_%_6232924_%_6233516
NdCChr1	mapped_from_Araport11	TE_fragment	6255017	6255115	.	+	.	NdAT1TE05080;AT1TE20170:transposon_fragment:1_%_AT1TE20170_%_Chr1_%_6233517_%_6233615
NdCChr1	mapped_from_Araport11	TE_fragment	6255380	6255420	.	-	.	NdAT1TE05090;AT1TE20175:transposon_fragment:1_%_AT1TE20175_%_Chr1_%_6233880_%_6233920
NdCChr1	mapped_from_Araport11	TE_fragment	6255421	6257228	.	-	.	NdAT1TE05100;AT1TE20180:transposon_fragment:1_%_AT1TE20180_%_Chr1_%_6233921_%_6235720
NdCChr1	mapped_from_Araport11	TE_fragment	6257671	6257737	.	+	.	NdAT1TE05110;AT1TE20185:transposon_fragment:1_%_AT1TE20185_%_Chr1_%_6236163_%_6236229
NdCChr1	mapped_from_Araport11	TE_fragment	6257783	6259094	.	+	.	NdAT1TE05120;AT1TE20195:transposon_fragment:1_%_AT1TE20195_%_Chr1_%_6236275_%_6237764
NdCChr1	mapped_from_Araport11	TE_fragment	6259238	6259392	.	-	.	NdAT1TE05130;AT5TE77280:transposon_fragment:1_%_AT5TE77280_%_Chr5_%_21455587_%_21456136
NdCChr1	mapped_from_Araport11	TE_fragment	6284082	6284826	.	+	.	NdAT1TE05140;AT4TE03410:transposon_fragment:1_%_AT4TE03410_%_Chr4_%_660810_%_661698
NdCChr1	mapped_from_Araport11	TE_fragment	6293921	6294071	.	-	.	NdAT1TE05150;AT1TE20310:transposon_fragment:1_%_AT1TE20310_%_Chr1_%_6272450_%_6272600
NdCChr1	mapped_from_Araport11	TE_fragment	6294994	6295238	.	-	.	NdAT1TE05160;AT1TE08240:transposon_fragment:2_%_AT1TE08240_%_Chr1_%_2531451_%_2533895
NdCChr1	mapped_from_Araport11	TE_fragment	6295239	6295377	.	-	.	NdAT1TE05170;AT1TE20320:transposon_fragment:1_%_AT1TE20320_%_Chr1_%_6273768_%_6273906
NdCChr1	mapped_from_Araport11	TE_fragment	6295418	6295524	.	-	.	NdAT1TE05180;AT1TE18370:transposon_fragment:4_%_AT1TE18370_%_Chr1_%_5681343_%_5681449
NdCChr1	mapped_from_Araport11	TE_fragment	6295540	6295667	.	-	.	NdAT1TE05190;AT2TE55520:transposon_fragment:1_%_AT2TE55520_%_Chr2_%_12701346_%_12701473
NdCChr1	mapped_from_Araport11	TE_fragment	6295680	6297047	.	-	.	NdAT1TE05200;AT1G16620:exon:1_%_AT1G16620_%_Chr1_%_5679819_%_5681188
NdCChr1	mapped_from_Araport11	TE_fragment	6297149	6297601	.	-	.	NdAT1TE05210;AT1G08105:exon:1_%_AT1G08105_%_Chr1_%_2531695_%_2534786
NdCChr1	mapped_from_Araport11	TE_fragment	6324075	6324649	.	+	.	NdAT1TE05220;AT1TE20410:transposon_fragment:1_%_AT1TE20410_%_Chr1_%_6302582_%_6303156
NdCChr1	mapped_from_Araport11	TE_fragment	6336177	6336821	.	+	.	NdAT1TE05230;AT1TE20450:transposon_fragment:1_%_AT1TE20450_%_Chr1_%_6314684_%_6315328
NdCChr1	mapped_from_Araport11	TE_fragment	6347163	6348174	.	-	.	NdAT1TE05240;AT3TE12470:transposon_fragment:1_%_AT3TE12470_%_Chr3_%_2970565_%_2971575
NdCChr1	mapped_from_Araport11	TE_fragment	6401226	6401258	.	+	.	NdAT1TE05250;AT1TE20660:transposon_fragment:1_%_AT1TE20660_%_Chr1_%_6378686_%_6378718
NdCChr1	mapped_from_Araport11	TE_fragment	6401259	6402010	.	+	.	NdAT1TE05260;AT1TE20665:transposon_fragment:1_%_AT1TE20665_%_Chr1_%_6378719_%_6379470
NdCChr1	mapped_from_Araport11	TE_fragment	6402512	6403200	.	+	.	NdAT1TE05270;AT1TE20670:transposon_fragment:1_%_AT1TE20670_%_Chr1_%_6379972_%_6380659
NdCChr1	mapped_from_Araport11	TE_fragment	6403719	6404008	.	-	.	NdAT1TE05280;AT1TE20675:transposon_fragment:1_%_AT1TE20675_%_Chr1_%_6381178_%_6381467
NdCChr1	mapped_from_Araport11	TE_fragment	6425392	6425525	.	-	.	NdAT1TE05290;AT1TE20740:transposon_fragment:1_%_AT1TE20740_%_Chr1_%_6402736_%_6402869
NdCChr1	mapped_from_Araport11	TE_fragment	6425526	6426312	.	-	.	NdAT1TE05300;AT1TE20745:transposon_fragment:1_%_AT1TE20745_%_Chr1_%_6402870_%_6403656
NdCChr1	mapped_from_Araport11	TE_fragment	6426313	6426419	.	+	.	NdAT1TE05310;AT1TE20750:transposon_fragment:1_%_AT1TE20750_%_Chr1_%_6403657_%_6403763
NdCChr1	mapped_from_Araport11	TE_fragment	6426420	6427937	.	-	.	NdAT1TE05320;AT1TE20755:transposon_fragment:1_%_AT1TE20755_%_Chr1_%_6403764_%_6405272
NdCChr1	mapped_from_Araport11	TE_fragment	6427938	6428056	.	+	.	NdAT1TE05330;AT1TE20760:transposon_fragment:1_%_AT1TE20760_%_Chr1_%_6405273_%_6405391
NdCChr1	mapped_from_Araport11	TE_fragment	6452273	6452767	.	+	.	NdAT1TE05340;AT1TE20840:transposon_fragment:1_%_AT1TE20840_%_Chr1_%_6429617_%_6430111
NdCChr1	mapped_from_Araport11	TE_fragment	6467445	6467528	.	+	.	NdAT1TE05350;AT3TE87995:transposon_fragment:1_%_AT3TE87995_%_Chr3_%_21609601_%_21610300
NdCChr1	mapped_from_Araport11	TE_fragment	6468641	6468867	.	+	.	NdAT1TE05360;AT1TE20890:transposon_fragment:1_%_AT1TE20890_%_Chr1_%_6445974_%_6446201
NdCChr1	mapped_from_Araport11	TE_fragment	6472457	6472902	.	-	.	NdAT1TE05370;AT1TE20900:transposon_fragment:1_%_AT1TE20900_%_Chr1_%_6449849_%_6450293
NdCChr1	mapped_from_Araport11	TE_fragment	6477339	6478405	.	+	.	NdAT1TE05380;AT2TE75960:transposon_fragment:1_%_AT2TE75960_%_Chr2_%_16875598_%_16877147
NdCChr1	mapped_from_Araport11	TE_fragment	6478405	6478571	.	+	.	NdAT1TE05390;AT1TE20930:transposon_fragment:1_%_AT1TE20930_%_Chr1_%_6456016_%_6456183
NdCChr1	mapped_from_Araport11	TE_fragment	6489272	6489419	.	+	.	NdAT1TE05400;AT1TE20970:transposon_fragment:1_%_AT1TE20970_%_Chr1_%_6466829_%_6466976
NdCChr1	mapped_from_Araport11	TE_fragment	6492840	6492913	.	-	.	NdAT1TE05410;AT1TE20980:transposon_fragment:1_%_AT1TE20980_%_Chr1_%_6470399_%_6470472
NdCChr1	mapped_from_Araport11	TE_fragment	6500538	6500857	.	+	.	NdAT1TE05420;AT1TE21010:transposon_fragment:1_%_AT1TE21010_%_Chr1_%_6478132_%_6478451
NdCChr1	mapped_from_Araport11	TE_fragment	6504298	6504346	.	-	.	NdAT1TE05430;AT1TE21020:transposon_fragment:1_%_AT1TE21020_%_Chr1_%_6481931_%_6481979
NdCChr1	mapped_from_Araport11	TE_fragment	6505973	6506811	.	+	.	NdAT1TE05440;AT1TE21025:transposon_fragment:1_%_AT1TE21025_%_Chr1_%_6483605_%_6484442
NdCChr1	mapped_from_Araport11	TE_fragment	6535952	6536676	.	-	.	NdAT1TE05450;AT1TE21120:transposon_fragment:1_%_AT1TE21120_%_Chr1_%_6513628_%_6514347
NdCChr1	mapped_from_Araport11	TE_fragment	6536677	6536728	.	-	.	NdAT1TE05460;AT1TE21125:transposon_fragment:1_%_AT1TE21125_%_Chr1_%_6514348_%_6514399
NdCChr1	mapped_from_Araport11	TE_fragment	6536729	6536818	.	+	.	NdAT1TE05470;AT1TE21130:transposon_fragment:1_%_AT1TE21130_%_Chr1_%_6514400_%_6515296
NdCChr1	mapped_from_Araport11	TE_fragment	6536905	6537053	.	+	.	NdAT1TE05480;AT1TE21135:transposon_fragment:1_%_AT1TE21135_%_Chr1_%_6515318_%_6515466
NdCChr1	mapped_from_Araport11	TE_fragment	6572635	6572986	.	+	.	NdAT1TE05490;AT1TE21250:transposon_fragment:1_%_AT1TE21250_%_Chr1_%_6556170_%_6556521
NdCChr1	mapped_from_Araport11	TE_fragment	6587677	6587911	.	+	.	NdAT1TE05500;AT1G19030:exon:1_%_AT1G19030_%_Chr1_%_6571184_%_6571418
NdCChr1	mapped_from_Araport11	TE_fragment	6588361	6589698	.	+	.	NdAT1TE05510;AT1TE21300:transposon_fragment:1_%_AT1TE21300_%_Chr1_%_6571873_%_6573214
NdCChr1	mapped_from_Araport11	TE_fragment	6589979	6590721	.	+	.	NdAT1TE05520;AT1TE21305:transposon_fragment:1_%_AT1TE21305_%_Chr1_%_6573464_%_6574189
NdCChr1	mapped_from_Araport11	TE_fragment	6591042	6591577	.	+	.	NdAT1TE05530;AT1TE21310:transposon_fragment:1_%_AT1TE21310_%_Chr1_%_6574510_%_6575045
NdCChr1	mapped_from_Araport11	TE_fragment	6603610	6603661	.	-	.	NdAT1TE05540;AT1TE21350:transposon_fragment:1_%_AT1TE21350_%_Chr1_%_6587076_%_6587127
NdCChr1	mapped_from_Araport11	TE_fragment	6603662	6604774	.	-	.	NdAT1TE05550;AT1TE21355:transposon_fragment:1_%_AT1TE21355_%_Chr1_%_6587128_%_6588246
NdCChr1	mapped_from_Araport11	TE_fragment	6606057	6606286	.	+	.	NdAT1TE05560;AT1TE21360:transposon_fragment:1_%_AT1TE21360_%_Chr1_%_6589531_%_6589760
NdCChr1	mapped_from_Araport11	TE_fragment	6609700	6611150	.	+	.	NdAT1TE05570;AT1TE21370:transposon_fragment:1_%_AT1TE21370_%_Chr1_%_6593173_%_6594618
NdCChr1	mapped_from_Araport11	TE_fragment	6611151	6611196	.	+	.	NdAT1TE05580;AT1TE21375:transposon_fragment:1_%_AT1TE21375_%_Chr1_%_6594619_%_6594664
NdCChr1	mapped_from_Araport11	TE_fragment	6642585	6643240	.	-	.	NdAT1TE05590;AT1TE21470:transposon_fragment:1_%_AT1TE21470_%_Chr1_%_6626063_%_6626718
NdCChr1	mapped_from_Araport11	TE_fragment	6658829	6662921	.	+	.	NdAT1TE05600;AT2G06400:exon:1_%_AT2G06400_%_Chr2_%_2523645_%_2527757
NdCChr1	mapped_from_Araport11	TE_fragment	6663399	6663900	.	-	.	NdAT1TE05610;AT1TE21515:transposon_fragment:1_%_AT1TE21515_%_Chr1_%_6640487_%_6640989
NdCChr1	mapped_from_Araport11	TE_fragment	6677693	6678507	.	+	.	NdAT1TE05620;AT1TE21560:transposon_fragment:1_%_AT1TE21560_%_Chr1_%_6654801_%_6655609
NdCChr1	mapped_from_Araport11	TE_fragment	6681051	6681348	.	-	.	NdAT1TE05630;AT1TE21570:transposon_fragment:1_%_AT1TE21570_%_Chr1_%_6661365_%_6661662
NdCChr1	mapped_from_Araport11	TE_fragment	6681349	6682180	.	+	.	NdAT1TE05640;AT1TE21575:transposon_fragment:1_%_AT1TE21575_%_Chr1_%_6661663_%_6662494
NdCChr1	mapped_from_Araport11	TE_fragment	6682181	6682293	.	-	.	NdAT1TE05650;AT1TE21580:transposon_fragment:1_%_AT1TE21580_%_Chr1_%_6662495_%_6662607
NdCChr1	mapped_from_Araport11	TE_fragment	6689622	6689817	.	+	.	NdAT1TE05660;AT1TE21600:transposon_fragment:1_%_AT1TE21600_%_Chr1_%_6669936_%_6670131
NdCChr1	mapped_from_Araport11	TE_fragment	6705209	6705496	.	+	.	NdAT1TE05670;AT5TE45015:transposon_fragment:1_%_AT5TE45015_%_Chr5_%_12729522_%_12729809
NdCChr1	mapped_from_Araport11	TE_fragment	6707201	6707540	.	+	.	NdAT1TE05680;AT5TE45015:transposon_fragment:2_%_AT5TE45015_%_Chr5_%_12728888_%_12729250
NdCChr1	mapped_from_Araport11	TE_fragment	6727906	6733019	.	+	.	NdAT1TE05690;AT4TE22180:transposon_fragment:1_%_AT4TE22180_%_Chr4_%_5326461_%_5331583
NdCChr1	mapped_from_Araport11	TE_fragment	6733325	6733438	.	+	.	NdAT1TE05700;AT1TE21715:transposon_fragment:1_%_AT1TE21715_%_Chr1_%_6709616_%_6709729
NdCChr1	mapped_from_Araport11	TE_fragment	6741059	6741136	.	+	.	NdAT1TE05710;AT1TE76020:transposon_fragment:1_%_AT1TE76020_%_Chr1_%_23063825_%_23065453
NdCChr1	mapped_from_Araport11	TE_fragment	6743175	6744381	.	+	.	NdAT1TE05720;AT1G19415:exon:1_%_AT1G19415_%_Chr1_%_6719448_%_6720654
NdCChr1	mapped_from_Araport11	TE_fragment	6758684	6759407	.	-	.	NdAT1TE05730;AT1TE21785:transposon_fragment:1_%_AT1TE21785_%_Chr1_%_6734955_%_6735678
NdCChr1	mapped_from_Araport11	TE_fragment	6759408	6761399	.	+	.	NdAT1TE05740;AT1TE21790:transposon_fragment:1_%_AT1TE21790_%_Chr1_%_6735679_%_6737670
NdCChr1	mapped_from_Araport11	TE_fragment	6761400	6761492	.	+	.	NdAT1TE05750;AT1TE21795:transposon_fragment:1_%_AT1TE21795_%_Chr1_%_6737671_%_6737763
NdCChr1	mapped_from_Araport11	TE_fragment	6766708	6767953	.	+	.	NdAT1TE05760;AT1TE21805:transposon_fragment:1_%_AT1TE21805_%_Chr1_%_6742979_%_6744224
NdCChr1	mapped_from_Araport11	TE_fragment	6779980	6780138	.	-	.	NdAT1TE05770;AT2TE04820:transposon_fragment:2_%_AT2TE04820_%_Chr2_%_1075558_%_1075971
NdCChr1	mapped_from_Araport11	TE_fragment	6780467	6780554	.	-	.	NdAT1TE05780;AT2TE04820:transposon_fragment:2_%_AT2TE04820_%_Chr2_%_1075558_%_1075971
NdCChr1	mapped_from_Araport11	TE_fragment	6782664	6783429	.	+	.	NdAT1TE05790;AT1TE21840:transposon_fragment:1_%_AT1TE21840_%_Chr1_%_6758935_%_6759700
NdCChr1	mapped_from_Araport11	TE_fragment	6783430	6783490	.	+	.	NdAT1TE05800;AT1TE21845:transposon_fragment:1_%_AT1TE21845_%_Chr1_%_6759701_%_6759761
NdCChr1	mapped_from_Araport11	TE_fragment	6783491	6783629	.	+	.	NdAT1TE05810;AT1TE21850:transposon_fragment:1_%_AT1TE21850_%_Chr1_%_6759762_%_6759900
NdCChr1	mapped_from_Araport11	TE_fragment	6792105	6792446	.	-	.	NdAT1TE05820;AT1TE21880:transposon_fragment:1_%_AT1TE21880_%_Chr1_%_6768376_%_6768717
NdCChr1	mapped_from_Araport11	TE_fragment	6802299	6802587	.	-	.	NdAT1TE05830;AT1TE21910:transposon_fragment:1_%_AT1TE21910_%_Chr1_%_6778570_%_6778858
NdCChr1	mapped_from_Araport11	TE_fragment	6813341	6813841	.	-	.	NdAT1TE05840;AT1TE21950:transposon_fragment:1_%_AT1TE21950_%_Chr1_%_6789613_%_6790113
NdCChr1	mapped_from_Araport11	TE_fragment	6866497	6866853	.	+	.	NdAT1TE05850;AT1TE22115:transposon_fragment:1_%_AT1TE22115_%_Chr1_%_6842769_%_6843125
NdCChr1	mapped_from_Araport11	TE_fragment	6894966	6895516	.	-	.	NdAT1TE05860;AT4TE10335:transposon_fragment:2_%_AT4TE10335_%_Chr4_%_2198165_%_2202685
NdCChr1	mapped_from_Araport11	TE_fragment	6905003	6905203	.	-	.	NdAT1TE05870;AT1TE22230:transposon_fragment:1_%_AT1TE22230_%_Chr1_%_6880492_%_6880695
NdCChr1	mapped_from_Araport11	TE_fragment	6930654	6930960	.	+	.	NdAT1TE05880;AT5TE60080:transposon_fragment:1_%_AT5TE60080_%_Chr5_%_16641990_%_16642980
NdCChr1	mapped_from_Araport11	TE_fragment	6947706	6948337	.	+	.	NdAT1TE05890;AT1TE22370:transposon_fragment:1_%_AT1TE22370_%_Chr1_%_6923174_%_6923809
NdCChr1	mapped_from_Araport11	TE_fragment	6973074	6973260	.	+	.	NdAT1TE05900;AT3TE84110:transposon_fragment:1_%_AT3TE84110_%_Chr3_%_20685601_%_20685801
NdCChr1	mapped_from_Araport11	TE_fragment	6973866	6974088	.	+	.	NdAT1TE05910;AT3TE84115:transposon_fragment:1_%_AT3TE84115_%_Chr3_%_20686591_%_20686825
NdCChr1	mapped_from_Araport11	TE_fragment	7008139	7008736	.	+	.	NdAT1TE05920;AT1TE22560:transposon_fragment:1_%_AT1TE22560_%_Chr1_%_6982367_%_6982963
NdCChr1	mapped_from_Araport11	TE_fragment	7039037	7039496	.	+	.	NdAT1TE05930;AT1TE22660:transposon_fragment:1_%_AT1TE22660_%_Chr1_%_7013323_%_7013781
NdCChr1	mapped_from_Araport11	TE_fragment	7039497	7039612	.	-	.	NdAT1TE05940;AT1TE22665:transposon_fragment:1_%_AT1TE22665_%_Chr1_%_7013782_%_7013897
NdCChr1	mapped_from_Araport11	TE_fragment	7041461	7042031	.	-	.	NdAT1TE05950;AT1TE22670:transposon_fragment:1_%_AT1TE22670_%_Chr1_%_7015746_%_7016316
NdCChr1	mapped_from_Araport11	TE_fragment	7042229	7042282	.	+	.	NdAT1TE05960;AT3TE91560:transposon_fragment:1_%_AT3TE91560_%_Chr3_%_22470262_%_22470315
NdCChr1	mapped_from_Araport11	TE_fragment	7049175	7049225	.	-	.	NdAT1TE05970;AT1TE22690:transposon_fragment:1_%_AT1TE22690_%_Chr1_%_7023493_%_7023545
NdCChr1	mapped_from_Araport11	TE_fragment	7049228	7050237	.	+	.	NdAT1TE05980;AT3TE12470:transposon_fragment:1_%_AT3TE12470_%_Chr3_%_2970565_%_2971575
NdCChr1	mapped_from_Araport11	TE_fragment	7050238	7050267	.	-	.	NdAT1TE05990;AT1TE22700:transposon_fragment:1_%_AT1TE22700_%_Chr1_%_7024536_%_7024565
NdCChr1	mapped_from_Araport11	TE_fragment	7050268	7050342	.	-	.	NdAT1TE06000;AT1TE22705:transposon_fragment:1_%_AT1TE22705_%_Chr1_%_7024566_%_7024640
NdCChr1	mapped_from_Araport11	TE_fragment	7051884	7052600	.	-	.	NdAT1TE06010;AT1TE22720:transposon_fragment:1_%_AT1TE22720_%_Chr1_%_7026808_%_7028132
NdCChr1	mapped_from_Araport11	TE_fragment	7059354	7059409	.	-	.	NdAT1TE06020;AT1TE22740:transposon_fragment:1_%_AT1TE22740_%_Chr1_%_7034889_%_7034944
NdCChr1	mapped_from_Araport11	TE_fragment	7059410	7059495	.	-	.	NdAT1TE06030;AT1TE22745:transposon_fragment:1_%_AT1TE22745_%_Chr1_%_7034945_%_7035030
NdCChr1	mapped_from_Araport11	TE_fragment	7059496	7061821	.	+	.	NdAT1TE06040;AT1TE22750:transposon_fragment:1_%_AT1TE22750_%_Chr1_%_7035031_%_7037376
NdCChr1	mapped_from_Araport11	TE_fragment	7061822	7061932	.	+	.	NdAT1TE06050;AT1TE22755:transposon_fragment:1_%_AT1TE22755_%_Chr1_%_7037377_%_7037487
NdCChr1	mapped_from_Araport11	TE_fragment	7072085	7072222	.	-	.	NdAT1TE06060;AT1TE22790:transposon_fragment:1_%_AT1TE22790_%_Chr1_%_7047676_%_7047813
NdCChr1	mapped_from_Araport11	TE_fragment	7072223	7073053	.	+	.	NdAT1TE06070;AT1TE22795:transposon_fragment:1_%_AT1TE22795_%_Chr1_%_7047814_%_7048644
NdCChr1	mapped_from_Araport11	TE_fragment	7073054	7073188	.	+	.	NdAT1TE06080;AT1TE22795:transposon_fragment:2_%_AT1TE22795_%_Chr1_%_7048645_%_7048779
NdCChr1	mapped_from_Araport11	TE_fragment	7090638	7091211	.	+	.	NdAT1TE06090;AT5TE04885:transposon_fragment:1_%_AT5TE04885_%_Chr5_%_1344768_%_1345714
NdCChr1	mapped_from_Araport11	TE_fragment	7139835	7139969	.	-	.	NdAT1TE06100;AT1TE23040:transposon_fragment:1_%_AT1TE23040_%_Chr1_%_7125860_%_7125994
NdCChr1	mapped_from_Araport11	TE_fragment	7146303	7146348	.	-	.	NdAT1TE06110;AT1TE23060:transposon_fragment:1_%_AT1TE23060_%_Chr1_%_7132308_%_7132353
NdCChr1	mapped_from_Araport11	TE_fragment	7146352	7146946	.	-	.	NdAT1TE06120;AT1TE23065:transposon_fragment:1_%_AT1TE23065_%_Chr1_%_7132354_%_7132972
NdCChr1	mapped_from_Araport11	TE_fragment	7146947	7147022	.	+	.	NdAT1TE06130;AT1TE23070:transposon_fragment:1_%_AT1TE23070_%_Chr1_%_7132973_%_7133048
NdCChr1	mapped_from_Araport11	TE_fragment	7152382	7153070	.	+	.	NdAT1TE06140;AT1TE23080:transposon_fragment:1_%_AT1TE23080_%_Chr1_%_7138402_%_7139137
NdCChr1	mapped_from_Araport11	TE_fragment	7165756	7166178	.	+	.	NdAT1TE06150;AT1TE23120:transposon_fragment:1_%_AT1TE23120_%_Chr1_%_7151876_%_7152327
NdCChr1	mapped_from_Araport11	TE_fragment	7176840	7177076	.	-	.	NdAT1TE06160;AT1TE23160:transposon_fragment:1_%_AT1TE23160_%_Chr1_%_7163108_%_7163343
NdCChr1	mapped_from_Araport11	TE_fragment	7187202	7187695	.	-	.	NdAT1TE06170;AT5TE24295:transposon_fragment:1_%_AT5TE24295_%_Chr5_%_6701477_%_6702514
NdCChr1	mapped_from_Araport11	TE_fragment	7188186	7188720	.	+	.	NdAT1TE06180;AT1TE23190:transposon_fragment:1_%_AT1TE23190_%_Chr1_%_7173967_%_7174501
NdCChr1	mapped_from_Araport11	TE_fragment	7210968	7211650	.	+	.	NdAT1TE06190;AT1TE23260:transposon_fragment:1_%_AT1TE23260_%_Chr1_%_7196712_%_7197396
NdCChr1	mapped_from_Araport11	TE_fragment	7215941	7216291	.	-	.	NdAT1TE06200;AT1TE23270:transposon_fragment:2_%_AT1TE23270_%_Chr1_%_7201688_%_7202038
NdCChr1	mapped_from_Araport11	TE_fragment	7216381	7216706	.	-	.	NdAT1TE06210;AT4TE03735:transposon_fragment:1_%_AT4TE03735_%_Chr4_%_724863_%_726596
NdCChr1	mapped_from_Araport11	TE_fragment	7216716	7216754	.	+	.	NdAT1TE06220;AT1TE23285:transposon_fragment:1_%_AT1TE23285_%_Chr1_%_7202464_%_7202502
NdCChr1	mapped_from_Araport11	TE_fragment	7239245	7239383	.	-	.	NdAT1TE06230;AT1TE23350:transposon_fragment:1_%_AT1TE23350_%_Chr1_%_7224970_%_7225108
NdCChr1	mapped_from_Araport11	TE_fragment	7242243	7242402	.	+	.	NdAT1TE06240;AT1TE23355:transposon_fragment:1_%_AT1TE23355_%_Chr1_%_7227970_%_7228129
NdCChr1	mapped_from_Araport11	TE_fragment	7255449	7255652	.	+	.	NdAT1TE06250;AT1TE23390:transposon_fragment:1_%_AT1TE23390_%_Chr1_%_7241159_%_7241362
NdCChr1	mapped_from_Araport11	TE_fragment	7255653	7255927	.	+	.	NdAT1TE06260;AT1TE51885:transposon_fragment:1_%_AT1TE51885_%_Chr1_%_15760712_%_15760984
NdCChr1	mapped_from_Araport11	TE_fragment	7263069	7264468	.	-	.	NdAT1TE06270;AT1TE23410:transposon_fragment:1_%_AT1TE23410_%_Chr1_%_7248747_%_7250145
NdCChr1	mapped_from_Araport11	TE_fragment	7293235	7293556	.	+	.	NdAT1TE06280;AT1TE23500:transposon_fragment:1_%_AT1TE23500_%_Chr1_%_7281215_%_7281533
NdCChr1	mapped_from_Araport11	TE_fragment	7293557	7296793	.	+	.	NdAT1TE06290;AT1TE23505:transposon_fragment:1_%_AT1TE23505_%_Chr1_%_7281534_%_7284779
NdCChr1	mapped_from_Araport11	TE_fragment	7296794	7296924	.	+	.	NdAT1TE06300;AT1TE23510:transposon_fragment:1_%_AT1TE23510_%_Chr1_%_7284780_%_7284911
NdCChr1	mapped_from_Araport11	TE_fragment	7296925	7297003	.	+	.	NdAT1TE06310;AT1TE23515:transposon_fragment:1_%_AT1TE23515_%_Chr1_%_7284912_%_7284990
NdCChr1	mapped_from_Araport11	TE_fragment	7297433	7298138	.	-	.	NdAT1TE06320;AT1TE23520:transposon_fragment:1_%_AT1TE23520_%_Chr1_%_7285421_%_7286126
NdCChr1	mapped_from_Araport11	TE_fragment	7298139	7298301	.	-	.	NdAT1TE06330;AT1TE23525:transposon_fragment:1_%_AT1TE23525_%_Chr1_%_7286127_%_7286289
NdCChr1	mapped_from_Araport11	TE_fragment	7306984	7307095	.	+	.	NdAT1TE06340;AT1TE23550:transposon_fragment:1_%_AT1TE23550_%_Chr1_%_7294987_%_7295099
NdCChr1	mapped_from_Araport11	TE_fragment	7326951	7327080	.	-	.	NdAT1TE06350;AT1TE23620:transposon_fragment:1_%_AT1TE23620_%_Chr1_%_7313962_%_7314091
NdCChr1	mapped_from_Araport11	TE_fragment	7336464	7336611	.	+	.	NdAT1TE06360;AT1TE23650:transposon_fragment:1_%_AT1TE23650_%_Chr1_%_7323476_%_7323623
NdCChr1	mapped_from_Araport11	TE_fragment	7336612	7337354	.	-	.	NdAT1TE06370;AT1TE23655:transposon_fragment:1_%_AT1TE23655_%_Chr1_%_7323624_%_7324366
NdCChr1	mapped_from_Araport11	TE_fragment	7358462	7358525	.	-	.	NdAT1TE06380;AT1G20390:exon:1_%_AT1G20390_%_Chr1_%_7065494_%_7071561
NdCChr1	mapped_from_Araport11	TE_fragment	7376674	7376944	.	-	.	NdAT1TE06390;AT5TE05485:transposon_fragment:1_%_AT5TE05485_%_Chr5_%_1518774_%_1519047
NdCChr1	mapped_from_Araport11	TE_fragment	7399956	7401052	.	-	.	NdAT1TE06400;AT1TE78070:transposon_fragment:1_%_AT1TE78070_%_Chr1_%_23710109_%_23711252
NdCChr1	mapped_from_Araport11	TE_fragment	7452187	7452270	.	-	.	NdAT1TE06410;AT1TE23950:transposon_fragment:1_%_AT1TE23950_%_Chr1_%_7433093_%_7433175
NdCChr1	mapped_from_Araport11	TE_fragment	7452590	7452748	.	+	.	NdAT1TE06420;AT1TE23955:transposon_fragment:1_%_AT1TE23955_%_Chr1_%_7433495_%_7433653
NdCChr1	mapped_from_Araport11	TE_fragment	7461361	7462098	.	-	.	NdAT1TE06430;AT1TE23980:transposon_fragment:1_%_AT1TE23980_%_Chr1_%_7442218_%_7442979
NdCChr1	mapped_from_Araport11	TE_fragment	7463028	7463250	.	-	.	NdAT1TE06440;AT1TE23985:transposon_fragment:1_%_AT1TE23985_%_Chr1_%_7443907_%_7444123
NdCChr1	mapped_from_Araport11	TE_fragment	7466792	7467543	.	-	.	NdAT1TE06450;AT1TE23980:transposon_fragment:1_%_AT1TE23980_%_Chr1_%_7442218_%_7442979
NdCChr1	mapped_from_Araport11	TE_fragment	7469093	7469824	.	-	.	NdAT1TE06460;AT1G21290:exon:1_%_AT1G21290_%_Chr1_%_7449964_%_7450695
NdCChr1	mapped_from_Araport11	TE_fragment	7470279	7470836	.	-	.	NdAT1TE06470;AT1TE24000:transposon_fragment:1_%_AT1TE24000_%_Chr1_%_7451150_%_7451707
NdCChr1	mapped_from_Araport11	TE_fragment	7471703	7471774	.	-	.	NdAT1TE06480;AT1TE24005:transposon_fragment:1_%_AT1TE24005_%_Chr1_%_7452574_%_7452646
NdCChr1	mapped_from_Araport11	TE_fragment	7477679	7478018	.	+	.	NdAT1TE06490;AT1TE24015:transposon_fragment:1_%_AT1TE24015_%_Chr1_%_7458513_%_7458854
NdCChr1	mapped_from_Araport11	TE_fragment	7493870	7494850	.	+	.	NdAT1TE06500;AT1G21330:exon:1_%_AT1G21330_%_Chr1_%_7474703_%_7475683
NdCChr1	mapped_from_Araport11	TE_fragment	7523785	7524221	.	-	.	NdAT1TE06510;AT1TE24160:transposon_fragment:1_%_AT1TE24160_%_Chr1_%_7504605_%_7505040
NdCChr1	mapped_from_Araport11	TE_fragment	7524222	7524937	.	-	.	NdAT1TE06520;AT1TE24165:transposon_fragment:1_%_AT1TE24165_%_Chr1_%_7505041_%_7505756
NdCChr1	mapped_from_Araport11	TE_fragment	7525194	7525354	.	-	.	NdAT1TE06530;AT3G43575:exon:1_%_AT3G43575_%_Chr3_%_15493460_%_15497791
NdCChr1	mapped_from_Araport11	TE_fragment	7545328	7545702	.	-	.	NdAT1TE06540;AT1TE24245:transposon_fragment:1_%_AT1TE24245_%_Chr1_%_7526146_%_7526520
NdCChr1	mapped_from_Araport11	TE_fragment	7547191	7547286	.	-	.	NdAT1TE06550;AT1TE24250:transposon_fragment:1_%_AT1TE24250_%_Chr1_%_7528010_%_7528105
NdCChr1	mapped_from_Araport11	TE_fragment	7547287	7548338	.	+	.	NdAT1TE06560;AT1TE24255:transposon_fragment:1_%_AT1TE24255_%_Chr1_%_7528106_%_7529158
NdCChr1	mapped_from_Araport11	TE_fragment	7649659	7649798	.	+	.	NdAT1TE06570;AT1TE24580:transposon_fragment:1_%_AT1TE24580_%_Chr1_%_7630434_%_7630573
NdCChr1	mapped_from_Araport11	TE_fragment	7693483	7694203	.	+	.	NdAT1TE06580;AT1TE24720:transposon_fragment:1_%_AT1TE24720_%_Chr1_%_7674323_%_7675043
NdCChr1	mapped_from_Araport11	TE_fragment	7696103	7696324	.	-	.	NdAT1TE06590;AT1TE24740:transposon_fragment:1_%_AT1TE24740_%_Chr1_%_7676810_%_7677032
NdCChr1	mapped_from_Araport11	TE_fragment	7709365	7709499	.	+	.	NdAT1TE06600;AT1TE24780:transposon_fragment:1_%_AT1TE24780_%_Chr1_%_7690038_%_7690172
NdCChr1	mapped_from_Araport11	TE_fragment	7725737	7726680	.	+	.	NdAT1TE06610;AT1TE24830:transposon_fragment:1_%_AT1TE24830_%_Chr1_%_7706435_%_7707375
NdCChr1	mapped_from_Araport11	TE_fragment	7742656	7743144	.	+	.	NdAT1TE06620;AT1TE24865:transposon_fragment:1_%_AT1TE24865_%_Chr1_%_7729807_%_7730291
NdCChr1	mapped_from_Araport11	TE_fragment	7755570	7755789	.	-	.	NdAT1TE06630;AT1TE24900:transposon_fragment:1_%_AT1TE24900_%_Chr1_%_7742722_%_7742941
NdCChr1	mapped_from_Araport11	TE_fragment	7756755	7756872	.	-	.	NdAT1TE06640;AT1TE30040:transposon_fragment:1_%_AT1TE30040_%_Chr1_%_9317325_%_9317486
NdCChr1	mapped_from_Araport11	TE_fragment	7766610	7766683	.	+	.	NdAT1TE06650;AT1TE24930:transposon_fragment:1_%_AT1TE24930_%_Chr1_%_7753465_%_7753538
NdCChr1	mapped_from_Araport11	TE_fragment	7774308	7774391	.	+	.	NdAT1TE06660;AT1TE24950:transposon_fragment:1_%_AT1TE24950_%_Chr1_%_7761116_%_7761200
NdCChr1	mapped_from_Araport11	TE_fragment	7774392	7775302	.	-	.	NdAT1TE06670;AT1TE24955:transposon_fragment:1_%_AT1TE24955_%_Chr1_%_7761201_%_7762110
NdCChr1	mapped_from_Araport11	TE_fragment	7775329	7775356	.	-	.	NdAT1TE06680;AT1TE24965:transposon_fragment:1_%_AT1TE24965_%_Chr1_%_7762137_%_7762164
NdCChr1	mapped_from_Araport11	TE_fragment	7796114	7796484	.	-	.	NdAT1TE06690;AT1TE25020:transposon_fragment:1_%_AT1TE25020_%_Chr1_%_7782647_%_7783016
NdCChr1	mapped_from_Araport11	TE_fragment	7796485	7797808	.	+	.	NdAT1TE06700;AT1TE25025:transposon_fragment:1_%_AT1TE25025_%_Chr1_%_7783017_%_7784339
NdCChr1	mapped_from_Araport11	TE_fragment	7799974	7800788	.	-	.	NdAT1TE06710;AT1TE25030:transposon_fragment:1_%_AT1TE25030_%_Chr1_%_7786504_%_7787318
NdCChr1	mapped_from_Araport11	TE_fragment	7802281	7802629	.	+	.	NdAT1TE06720;AT1TE25045:transposon_fragment:1_%_AT1TE25045_%_Chr1_%_7788825_%_7789179
NdCChr1	mapped_from_Araport11	TE_fragment	7822796	7823822	.	+	.	NdAT1TE06730;AT1TE25110:transposon_fragment:1_%_AT1TE25110_%_Chr1_%_7809355_%_7810370
NdCChr1	mapped_from_Araport11	TE_fragment	7823823	7825453	.	-	.	NdAT1TE06740;AT1TE25115:transposon_fragment:1_%_AT1TE25115_%_Chr1_%_7810371_%_7812003
NdCChr1	mapped_from_Araport11	TE_fragment	7825455	7825531	.	-	.	NdAT1TE06750;AT1TE25120:transposon_fragment:1_%_AT1TE25120_%_Chr1_%_7812004_%_7812081
NdCChr1	mapped_from_Araport11	TE_fragment	7825532	7825846	.	+	.	NdAT1TE06760;AT1TE25125:transposon_fragment:1_%_AT1TE25125_%_Chr1_%_7812082_%_7812396
NdCChr1	mapped_from_Araport11	TE_fragment	7844044	7844126	.	-	.	NdAT1TE06770;AT1TE25180:transposon_fragment:1_%_AT1TE25180_%_Chr1_%_7830576_%_7830662
NdCChr1	mapped_from_Araport11	TE_fragment	7844516	7845375	.	+	.	NdAT1TE06780;AT1TE25190:transposon_fragment:1_%_AT1TE25190_%_Chr1_%_7831067_%_7831925
NdCChr1	mapped_from_Araport11	TE_fragment	7845376	7845702	.	+	.	NdAT1TE06790;AT1TE25195:transposon_fragment:1_%_AT1TE25195_%_Chr1_%_7831926_%_7832253
NdCChr1	mapped_from_Araport11	TE_fragment	7846351	7846421	.	-	.	NdAT1TE06800;AT1TE25200:transposon_fragment:1_%_AT1TE25200_%_Chr1_%_7832902_%_7832972
NdCChr1	mapped_from_Araport11	TE_fragment	7846422	7846635	.	+	.	NdAT1TE06810;AT1TE25205:transposon_fragment:1_%_AT1TE25205_%_Chr1_%_7832973_%_7833185
NdCChr1	mapped_from_Araport11	TE_fragment	7846636	7847344	.	-	.	NdAT1TE06820;AT1TE25210:transposon_fragment:2_%_AT1TE25210_%_Chr1_%_7833186_%_7833890
NdCChr1	mapped_from_Araport11	TE_fragment	7847353	7847598	.	-	.	NdAT1TE06830;AT1TE45545:transposon_fragment:1_%_AT1TE45545_%_Chr1_%_13882337_%_13882600
NdCChr1	mapped_from_Araport11	TE_fragment	7858556	7858868	.	-	.	NdAT1TE06840;AT1TE25250:transposon_fragment:1_%_AT1TE25250_%_Chr1_%_7845126_%_7845438
NdCChr1	mapped_from_Araport11	TE_fragment	7858904	7859699	.	+	.	NdAT1TE06850;AT1TE25260:transposon_fragment:1_%_AT1TE25260_%_Chr1_%_7845474_%_7846269
NdCChr1	mapped_from_Araport11	TE_fragment	7859700	7859749	.	-	.	NdAT1TE06860;AT1TE25265:transposon_fragment:1_%_AT1TE25265_%_Chr1_%_7846270_%_7846319
NdCChr1	mapped_from_Araport11	TE_fragment	7870825	7871180	.	-	.	NdAT1TE06870;AT1TE25285:transposon_fragment:1_%_AT1TE25285_%_Chr1_%_7857328_%_7857683
NdCChr1	mapped_from_Araport11	TE_fragment	7924540	7925119	.	+	.	NdAT1TE06880;AT1TE25460:transposon_fragment:1_%_AT1TE25460_%_Chr1_%_7911176_%_7911756
NdCChr1	mapped_from_Araport11	TE_fragment	7930848	7931510	.	-	.	NdAT1TE06890;AT1TE25470:transposon_fragment:1_%_AT1TE25470_%_Chr1_%_7917486_%_7918148
NdCChr1	mapped_from_Araport11	TE_fragment	7972647	7972849	.	-	.	NdAT1TE06900;AT1TE25620:transposon_fragment:1_%_AT1TE25620_%_Chr1_%_7961264_%_7961466
NdCChr1	mapped_from_Araport11	TE_fragment	7980074	7980507	.	-	.	NdAT1TE06910;AT1TE25640:transposon_fragment:1_%_AT1TE25640_%_Chr1_%_7968913_%_7969360
NdCChr1	mapped_from_Araport11	TE_fragment	7981768	7982506	.	-	.	NdAT1TE06920;AT1TE25655:transposon_fragment:1_%_AT1TE25655_%_Chr1_%_7975862_%_7976602
NdCChr1	mapped_from_Araport11	TE_fragment	7986611	7987165	.	+	.	NdAT1TE06930;AT1G22580:exon:1_%_AT1G22580_%_Chr1_%_7980709_%_7981263
NdCChr1	mapped_from_Araport11	TE_fragment	8007568	8007968	.	-	.	NdAT1TE06940;AT1TE25745:transposon_fragment:1_%_AT1TE25745_%_Chr1_%_8002930_%_8003330
NdCChr1	mapped_from_Araport11	TE_fragment	8015588	8016228	.	+	.	NdAT1TE06950;AT1TE25770:transposon_fragment:1_%_AT1TE25770_%_Chr1_%_8010978_%_8011616
NdCChr1	mapped_from_Araport11	TE_fragment	8016414	8016449	.	+	.	NdAT1TE06960;AT3TE64675:transposon_fragment:1_%_AT3TE64675_%_Chr3_%_15976780_%_15979108
NdCChr1	mapped_from_Araport11	TE_fragment	8016499	8018146	.	+	.	NdAT1TE06970;AT4TE88425:transposon_fragment:1_%_AT4TE88425_%_Chr4_%_18249665_%_18251647
NdCChr1	mapped_from_Araport11	TE_fragment	8037408	8037453	.	-	.	NdAT1TE06980;AT1TE88535:transposon_fragment:1_%_AT1TE88535_%_Chr1_%_27059871_%_27060396
NdCChr1	mapped_from_Araport11	TE_fragment	8044306	8044872	.	-	.	NdAT1TE06990;AT1TE25865:transposon_fragment:1_%_AT1TE25865_%_Chr1_%_8038374_%_8038944
NdCChr1	mapped_from_Araport11	TE_fragment	8047683	8048163	.	+	.	NdAT1TE07000;AT1TE25870:transposon_fragment:1_%_AT1TE25870_%_Chr1_%_8041737_%_8042217
NdCChr1	mapped_from_Araport11	TE_fragment	8048609	8048830	.	-	.	NdAT1TE07010;AT1TE25875:transposon_fragment:1_%_AT1TE25875_%_Chr1_%_8042670_%_8042891
NdCChr1	mapped_from_Araport11	TE_fragment	8049847	8050208	.	-	.	NdAT1TE07020;AT1TE25880:transposon_fragment:1_%_AT1TE25880_%_Chr1_%_8043908_%_8044269
NdCChr1	mapped_from_Araport11	TE_fragment	8050209	8050262	.	-	.	NdAT1TE07030;AT1TE25885:transposon_fragment:1_%_AT1TE25885_%_Chr1_%_8044270_%_8044323
NdCChr1	mapped_from_Araport11	TE_fragment	8059113	8059239	.	-	.	NdAT1TE07040;AT1TE25910:transposon_fragment:1_%_AT1TE25910_%_Chr1_%_8053168_%_8053294
NdCChr1	mapped_from_Araport11	TE_fragment	8059835	8060220	.	-	.	NdAT1TE07050;AT1TE25915:transposon_fragment:1_%_AT1TE25915_%_Chr1_%_8053890_%_8054291
NdCChr1	mapped_from_Araport11	TE_fragment	8060221	8060991	.	+	.	NdAT1TE07060;AT1TE25920:transposon_fragment:1_%_AT1TE25920_%_Chr1_%_8054292_%_8055062
NdCChr1	mapped_from_Araport11	TE_fragment	8060992	8061190	.	-	.	NdAT1TE07070;AT1TE25925:transposon_fragment:1_%_AT1TE25925_%_Chr1_%_8055063_%_8055260
NdCChr1	mapped_from_Araport11	TE_fragment	8065503	8066532	.	-	.	NdAT1TE07080;AT1TE25935:transposon_fragment:1_%_AT1TE25935_%_Chr1_%_8059573_%_8060613
NdCChr1	mapped_from_Araport11	TE_fragment	8119434	8119591	.	+	.	NdAT1TE07090;AT1TE26100:transposon_fragment:1_%_AT1TE26100_%_Chr1_%_8113300_%_8113476
NdCChr1	mapped_from_Araport11	TE_fragment	8119601	8119665	.	+	.	NdAT1TE07100;AT2TE59995:transposon_fragment:1_%_AT2TE59995_%_Chr2_%_13633555_%_13634040
NdCChr1	mapped_from_Araport11	TE_fragment	8119670	8120060	.	-	.	NdAT1TE07110;AT1TE26105:transposon_fragment:1_%_AT1TE26105_%_Chr1_%_8113477_%_8113990
NdCChr1	mapped_from_Araport11	TE_fragment	8120061	8120491	.	+	.	NdAT1TE07120;AT1TE26110:transposon_fragment:1_%_AT1TE26110_%_Chr1_%_8113991_%_8114421
NdCChr1	mapped_from_Araport11	TE_fragment	8120492	8120754	.	-	.	NdAT1TE07130;AT1TE26115:transposon_fragment:1_%_AT1TE26115_%_Chr1_%_8114422_%_8114684
NdCChr1	mapped_from_Araport11	TE_fragment	8120755	8122964	.	+	.	NdAT1TE07140;AT1TE26120:transposon_fragment:1_%_AT1TE26120_%_Chr1_%_8114685_%_8116894
NdCChr1	mapped_from_Araport11	TE_fragment	8122975	8123080	.	+	.	NdAT1TE07150;AT1TE26125:transposon_fragment:1_%_AT1TE26125_%_Chr1_%_8116905_%_8117010
NdCChr1	mapped_from_Araport11	TE_fragment	8165472	8165859	.	+	.	NdAT1TE07160;AT1TE26260:transposon_fragment:1_%_AT1TE26260_%_Chr1_%_8160056_%_8160443
NdCChr1	mapped_from_Araport11	TE_fragment	8165860	8165981	.	+	.	NdAT1TE07170;AT1TE26260:transposon_fragment:2_%_AT1TE26260_%_Chr1_%_8160444_%_8160565
NdCChr1	mapped_from_Araport11	TE_fragment	8166373	8166578	.	+	.	NdAT1TE07180;AT1TE26265:transposon_fragment:1_%_AT1TE26265_%_Chr1_%_8160956_%_8161161
NdCChr1	mapped_from_Araport11	TE_fragment	8166832	8167402	.	+	.	NdAT1TE07190;AT1TE26270:transposon_fragment:1_%_AT1TE26270_%_Chr1_%_8161413_%_8161974
NdCChr1	mapped_from_Araport11	TE_fragment	8167403	8167494	.	+	.	NdAT1TE07200;AT1TE26275:transposon_fragment:1_%_AT1TE26275_%_Chr1_%_8161975_%_8162067
NdCChr1	mapped_from_Araport11	TE_fragment	8171014	8171704	.	-	.	NdAT1TE07210;AT1TE26290:transposon_fragment:1_%_AT1TE26290_%_Chr1_%_8165555_%_8166249
NdCChr1	mapped_from_Araport11	TE_fragment	8175017	8176257	.	+	.	NdAT1TE07220;AT1TE26305:transposon_fragment:1_%_AT1TE26305_%_Chr1_%_8169559_%_8170783
NdCChr1	mapped_from_Araport11	TE_fragment	8183234	8183300	.	-	.	NdAT1TE07230;AT4TE28490:transposon_fragment:1_%_AT4TE28490_%_Chr4_%_6646888_%_6647255
NdCChr1	mapped_from_Araport11	TE_fragment	8183995	8184171	.	+	.	NdAT1TE07240;AT1TE26320:transposon_fragment:1_%_AT1TE26320_%_Chr1_%_8178350_%_8178524
NdCChr1	mapped_from_Araport11	TE_fragment	8195131	8195163	.	+	.	NdAT1TE07250;AT1TE26360:transposon_fragment:1_%_AT1TE26360_%_Chr1_%_8189446_%_8189478
NdCChr1	mapped_from_Araport11	TE_fragment	8195164	8195512	.	-	.	NdAT1TE07260;AT1TE26365:transposon_fragment:1_%_AT1TE26365_%_Chr1_%_8189479_%_8189828
NdCChr1	mapped_from_Araport11	TE_fragment	8195513	8195653	.	+	.	NdAT1TE07270;AT1TE26370:transposon_fragment:1_%_AT1TE26370_%_Chr1_%_8189829_%_8190549
NdCChr1	mapped_from_Araport11	TE_fragment	8198109	8198205	.	-	.	NdAT1TE07280;AT1TE26380:transposon_fragment:1_%_AT1TE26380_%_Chr1_%_8193020_%_8193117
NdCChr1	mapped_from_Araport11	TE_fragment	8208725	8208846	.	-	.	NdAT1TE07290;AT1TE26410:transposon_fragment:1_%_AT1TE26410_%_Chr1_%_8203657_%_8203778
NdCChr1	mapped_from_Araport11	TE_fragment	8209941	8210106	.	+	.	NdAT1TE07300;AT3TE51270:transposon_fragment:1_%_AT3TE51270_%_Chr3_%_12387507_%_12391925
NdCChr1	mapped_from_Araport11	TE_fragment	8239835	8240152	.	+	.	NdAT1TE07310;AT1TE26510:transposon_fragment:1_%_AT1TE26510_%_Chr1_%_8235534_%_8235851
NdCChr1	mapped_from_Araport11	TE_fragment	8240164	8241785	.	+	.	NdAT1TE07320;AT1TE26515:transposon_fragment:1_%_AT1TE26515_%_Chr1_%_8235852_%_8237517
NdCChr1	mapped_from_Araport11	TE_fragment	8241786	8241988	.	+	.	NdAT1TE07330;AT1TE26520:transposon_fragment:1_%_AT1TE26520_%_Chr1_%_8237518_%_8237720
NdCChr1	mapped_from_Araport11	TE_fragment	8241989	8242125	.	-	.	NdAT1TE07340;AT1TE26525:transposon_fragment:1_%_AT1TE26525_%_Chr1_%_8237721_%_8237857
NdCChr1	mapped_from_Araport11	TE_fragment	8242874	8244027	.	-	.	NdAT1TE07350;AT1TE26535:transposon_fragment:2_%_AT1TE26535_%_Chr1_%_8238606_%_8239802
NdCChr1	mapped_from_Araport11	TE_fragment	8244027	8244074	.	-	.	NdAT1TE07360;AT1TE26535:transposon_fragment:1_%_AT1TE26535_%_Chr1_%_8239802_%_8239849
NdCChr1	mapped_from_Araport11	TE_fragment	8244075	8244238	.	+	.	NdAT1TE07370;AT1TE26540:transposon_fragment:1_%_AT1TE26540_%_Chr1_%_8239850_%_8240013
NdCChr1	mapped_from_Araport11	TE_fragment	8266201	8266276	.	-	.	NdAT1TE07380;AT1TE06650:transposon_fragment:2_%_AT1TE06650_%_Chr1_%_2030716_%_2031203
NdCChr1	mapped_from_Araport11	TE_fragment	8270647	8270685	.	-	.	NdAT1TE07390;AT1TE26620:transposon_fragment:1_%_AT1TE26620_%_Chr1_%_8266467_%_8266505
NdCChr1	mapped_from_Araport11	TE_fragment	8270849	8270906	.	-	.	NdAT1TE07400;AT1TE55305:transposon_fragment:2_%_AT1TE55305_%_Chr1_%_16737735_%_16738397
NdCChr1	mapped_from_Araport11	TE_fragment	8270933	8271785	.	-	.	NdAT1TE07410;AT1TE26625:transposon_fragment:1_%_AT1TE26625_%_Chr1_%_8266506_%_8267531
NdCChr1	mapped_from_Araport11	TE_fragment	8271788	8272112	.	-	.	NdAT1TE07420;AT1TE26630:transposon_fragment:1_%_AT1TE26630_%_Chr1_%_8267532_%_8267856
NdCChr1	mapped_from_Araport11	TE_fragment	8280603	8280748	.	-	.	NdAT1TE07430;AT1TE26660:transposon_fragment:1_%_AT1TE26660_%_Chr1_%_8276347_%_8276494
NdCChr1	mapped_from_Araport11	TE_fragment	8280751	8281737	.	-	.	NdAT1TE07440;AT1TE26665:transposon_fragment:1_%_AT1TE26665_%_Chr1_%_8276495_%_8277489
NdCChr1	mapped_from_Araport11	TE_fragment	8281738	8281836	.	+	.	NdAT1TE07450;AT1TE26670:transposon_fragment:1_%_AT1TE26670_%_Chr1_%_8277490_%_8277588
NdCChr1	mapped_from_Araport11	TE_fragment	8281837	8283250	.	+	.	NdAT1TE07460;AT1TE26675:transposon_fragment:1_%_AT1TE26675_%_Chr1_%_8277589_%_8279056
NdCChr1	mapped_from_Araport11	TE_fragment	8283660	8284348	.	+	.	NdAT1TE07470;AT1TE29570:transposon_fragment:1_%_AT1TE29570_%_Chr1_%_9175323_%_9176052
NdCChr1	mapped_from_Araport11	TE_fragment	8284550	8286550	.	+	.	NdAT1TE07480;AT4TE54750:transposon_fragment:1_%_AT4TE54750_%_Chr4_%_11834129_%_11837137
NdCChr1	mapped_from_Araport11	TE_fragment	8286711	8288053	.	+	.	NdAT1TE07490;AT1TE74860:transposon_fragment:1_%_AT1TE74860_%_Chr1_%_22693955_%_22699336
NdCChr1	mapped_from_Araport11	TE_fragment	8288062	8288764	.	+	.	NdAT1TE07500;AT1TE74860:transposon_fragment:1_%_AT1TE74860_%_Chr1_%_22693955_%_22699336
NdCChr1	mapped_from_Araport11	TE_fragment	8293242	8293482	.	+	.	NdAT1TE07510;AT2TE23965:transposon_fragment:3_%_AT2TE23965_%_Chr2_%_5888008_%_5891632
NdCChr1	mapped_from_Araport11	TE_fragment	8296933	8297230	.	-	.	NdAT1TE07520;AT1TE26700:transposon_fragment:1_%_AT1TE26700_%_Chr1_%_8287385_%_8288211
NdCChr1	mapped_from_Araport11	TE_fragment	8297235	8297513	.	+	.	NdAT1TE07530;AT1TE39930:transposon_fragment:1_%_AT1TE39930_%_Chr1_%_12288447_%_12290102
NdCChr1	mapped_from_Araport11	TE_fragment	8298242	8298676	.	-	.	NdAT1TE07540;AT1TE26700:transposon_fragment:1_%_AT1TE26700_%_Chr1_%_8287385_%_8288211
NdCChr1	mapped_from_Araport11	TE_fragment	8299314	8299529	.	-	.	NdAT1TE07550;AT4TE39035:transposon_fragment:1_%_AT4TE39035_%_Chr4_%_8740797_%_8742387
NdCChr1	mapped_from_Araport11	TE_fragment	8300087	8302169	.	-	.	NdAT1TE07560;AT5TE27905:transposon_fragment:1_%_AT5TE27905_%_Chr5_%_7710696_%_7713574
NdCChr1	mapped_from_Araport11	TE_fragment	8302626	8302812	.	-	.	NdAT1TE07570;AT1TE26740:transposon_fragment:1_%_AT1TE26740_%_Chr1_%_8292026_%_8292217
NdCChr1	mapped_from_Araport11	TE_fragment	8331739	8332268	.	+	.	NdAT1TE07580;AT5G49465:exon:1_%_AT5G49465_%_Chr5_%_20059842_%_20062191
NdCChr1	mapped_from_Araport11	TE_fragment	8351072	8351412	.	-	.	NdAT1TE07590;AT1TE26900:transposon_fragment:1_%_AT1TE26900_%_Chr1_%_8339259_%_8339599
NdCChr1	mapped_from_Araport11	TE_fragment	8385984	8386205	.	+	.	NdAT1TE07600;AT1TE27030:transposon_fragment:1_%_AT1TE27030_%_Chr1_%_8374635_%_8375371
NdCChr1	mapped_from_Araport11	TE_fragment	8387350	8387393	.	+	.	NdAT1TE07610;AT5TE82580:transposon_fragment:1_%_AT5TE82580_%_Chr5_%_22956174_%_22956221
NdCChr1	mapped_from_Araport11	TE_fragment	8387394	8387520	.	+	.	NdAT1TE07620;AT5TE82585:transposon_fragment:1_%_AT5TE82585_%_Chr5_%_22956222_%_22957057
NdCChr1	mapped_from_Araport11	TE_fragment	8394146	8394387	.	-	.	NdAT1TE07630;AT1TE27060:transposon_fragment:1_%_AT1TE27060_%_Chr1_%_8383169_%_8383410
NdCChr1	mapped_from_Araport11	TE_fragment	8399742	8400401	.	+	.	NdAT1TE07640;AT5TE71595:transposon_fragment:1_%_AT5TE71595_%_Chr5_%_19891863_%_19892519
NdCChr1	mapped_from_Araport11	TE_fragment	8400654	8402335	.	+	.	NdAT1TE07650;AT5G49080:exon:1_%_AT5G49080_%_Chr5_%_19890784_%_19892809
NdCChr1	mapped_from_Araport11	TE_fragment	8402527	8402683	.	+	.	NdAT1TE07660;AT1TE27090:transposon_fragment:1_%_AT1TE27090_%_Chr1_%_8391454_%_8391610
NdCChr1	mapped_from_Araport11	TE_fragment	8402684	8403224	.	+	.	NdAT1TE07670;AT1TE27095:transposon_fragment:1_%_AT1TE27095_%_Chr1_%_8391611_%_8392154
NdCChr1	mapped_from_Araport11	TE_fragment	8403494	8403814	.	+	.	NdAT1TE07680;AT1TE27095:transposon_fragment:2_%_AT1TE27095_%_Chr1_%_8392421_%_8392741
NdCChr1	mapped_from_Araport11	TE_fragment	8430087	8430336	.	+	.	NdAT1TE07690;AT1TE27190:transposon_fragment:1_%_AT1TE27190_%_Chr1_%_8419005_%_8419254
NdCChr1	mapped_from_Araport11	TE_fragment	8458632	8458921	.	+	.	NdAT1TE07700;AT1TE27280:transposon_fragment:1_%_AT1TE27280_%_Chr1_%_8447529_%_8448339
NdCChr1	mapped_from_Araport11	TE_fragment	8459758	8460136	.	+	.	NdAT1TE07710;AT1TE27280:transposon_fragment:1_%_AT1TE27280_%_Chr1_%_8447529_%_8448339
NdCChr1	mapped_from_Araport11	TE_fragment	8460137	8460261	.	-	.	NdAT1TE07720;AT1TE27285:transposon_fragment:1_%_AT1TE27285_%_Chr1_%_8448340_%_8448464
NdCChr1	mapped_from_Araport11	TE_fragment	8474925	8474953	.	-	.	NdAT1TE07730;AT1TE27330:transposon_fragment:1_%_AT1TE27330_%_Chr1_%_8471385_%_8471416
NdCChr1	mapped_from_Araport11	TE_fragment	8474989	8475922	.	+	.	NdAT1TE07740;AT1TE27340:transposon_fragment:1_%_AT1TE27340_%_Chr1_%_8472050_%_8473869
NdCChr1	mapped_from_Araport11	TE_fragment	8475945	8476062	.	+	.	NdAT1TE07750;AT1TE27340:transposon_fragment:1_%_AT1TE27340_%_Chr1_%_8472050_%_8473869
NdCChr1	mapped_from_Araport11	TE_fragment	8483095	8488324	.	+	.	NdAT1TE07760;AT5TE36230:transposon_fragment:1_%_AT5TE36230_%_Chr5_%_9949205_%_9954436
NdCChr1	mapped_from_Araport11	TE_fragment	8488835	8488888	.	-	.	NdAT1TE07770;AT1TE27395:transposon_fragment:1_%_AT1TE27395_%_Chr1_%_8489150_%_8490468
NdCChr1	mapped_from_Araport11	TE_fragment	8488889	8488945	.	+	.	NdAT1TE07780;AT1TE27400:transposon_fragment:1_%_AT1TE27400_%_Chr1_%_8490469_%_8490525
NdCChr1	mapped_from_Araport11	TE_fragment	8491830	8492717	.	+	.	NdAT1TE07790;AT2TE30025:transposon_fragment:1_%_AT2TE30025_%_Chr2_%_7350212_%_7351546
NdCChr1	mapped_from_Araport11	TE_fragment	8496339	8496747	.	+	.	NdAT1TE07800;AT3TE32960:transposon_fragment:1_%_AT3TE32960_%_Chr3_%_7856094_%_7856978
NdCChr1	mapped_from_Araport11	TE_fragment	8506396	8506521	.	+	.	NdAT1TE07810;AT1TE27460:transposon_fragment:1_%_AT1TE27460_%_Chr1_%_8511781_%_8511905
NdCChr1	mapped_from_Araport11	TE_fragment	8506568	8507774	.	-	.	NdAT1TE07820;AT1TE27470:transposon_fragment:1_%_AT1TE27470_%_Chr1_%_8511952_%_8513159
NdCChr1	mapped_from_Araport11	TE_fragment	8523739	8523942	.	-	.	NdAT1TE07830;AT5TE57090:transposon_fragment:1_%_AT5TE57090_%_Chr5_%_15813251_%_15813462
NdCChr1	mapped_from_Araport11	TE_fragment	8524040	8524210	.	-	.	NdAT1TE07840;AT5TE51805:transposon_fragment:1_%_AT5TE51805_%_Chr5_%_14396468_%_14396638
NdCChr1	mapped_from_Araport11	TE_fragment	8524210	8524548	.	-	.	NdAT1TE07850;AT2TE71055:transposon_fragment:1_%_AT2TE71055_%_Chr2_%_15884475_%_15885121
NdCChr1	mapped_from_Araport11	TE_fragment	8528299	8529332	.	+	.	NdAT1TE07860;AT3TE42870:transposon_fragment:1_%_AT3TE42870_%_Chr3_%_10319896_%_10321636
NdCChr1	mapped_from_Araport11	TE_fragment	8540384	8540986	.	+	.	NdAT1TE07870;AT5TE54790:transposon_fragment:1_%_AT5TE54790_%_Chr5_%_15146307_%_15148036
NdCChr1	mapped_from_Araport11	TE_fragment	8540987	8541034	.	+	.	NdAT1TE07880;AT5TE54795:transposon_fragment:1_%_AT5TE54795_%_Chr5_%_15148037_%_15148084
NdCChr1	mapped_from_Araport11	TE_fragment	8550200	8550735	.	-	.	NdAT1TE07890;AT3TE33265:transposon_fragment:1_%_AT3TE33265_%_Chr3_%_7936985_%_7937572
NdCChr1	mapped_from_Araport11	TE_fragment	8576966	8577316	.	-	.	NdAT1TE07900;AT1TE27655:transposon_fragment:1_%_AT1TE27655_%_Chr1_%_8573146_%_8573496
NdCChr1	mapped_from_Araport11	TE_fragment	8577317	8577452	.	-	.	NdAT1TE07910;AT1TE27660:transposon_fragment:1_%_AT1TE27660_%_Chr1_%_8573497_%_8573632
NdCChr1	mapped_from_Araport11	TE_fragment	8580269	8581732	.	-	.	NdAT1TE07920;AT1TE27665:transposon_fragment:2_%_AT1TE27665_%_Chr1_%_8576451_%_8577913
NdCChr1	mapped_from_Araport11	TE_fragment	8581893	8582244	.	-	.	NdAT1TE07930;AT1TE27675:transposon_fragment:1_%_AT1TE27675_%_Chr1_%_8578074_%_8578425
NdCChr1	mapped_from_Araport11	TE_fragment	8586721	8587045	.	-	.	NdAT1TE07940;AT1TE27690:transposon_fragment:1_%_AT1TE27690_%_Chr1_%_8582914_%_8583685
NdCChr1	mapped_from_Araport11	TE_fragment	8623056	8624197	.	-	.	NdAT1TE07950;AT1TE27810:transposon_fragment:2_%_AT1TE27810_%_Chr1_%_8620664_%_8621830
NdCChr1	mapped_from_Araport11	TE_fragment	8624198	8624255	.	+	.	NdAT1TE07960;AT1TE27815:transposon_fragment:1_%_AT1TE27815_%_Chr1_%_8621831_%_8621888
NdCChr1	mapped_from_Araport11	TE_fragment	8624657	8625940	.	-	.	NdAT1TE07970;AT1TE27830:transposon_fragment:1_%_AT1TE27830_%_Chr1_%_8622247_%_8623616
NdCChr1	mapped_from_Araport11	TE_fragment	8625992	8626343	.	-	.	NdAT1TE07980;AT1TE27810:transposon_fragment:1_%_AT1TE27810_%_Chr1_%_8623667_%_8624017
NdCChr1	mapped_from_Araport11	TE_fragment	8646090	8646419	.	-	.	NdAT1TE07990;AT1G24370:exon:3_%_AT1G24370_%_Chr1_%_8643761_%_8644090
NdCChr1	mapped_from_Araport11	TE_fragment	8646491	8646606	.	-	.	NdAT1TE08000;AT1G24370:exon:2_%_AT1G24370_%_Chr1_%_8644162_%_8644277
NdCChr1	mapped_from_Araport11	TE_fragment	8647009	8654692	.	-	.	NdAT1TE08010;AT2TE00015:transposon_fragment:2_%_AT2TE00015_%_Chr2_%_13072_%_28030
NdCChr1	mapped_from_Araport11	TE_fragment	8655483	8655910	.	+	.	NdAT1TE08020;AT1TE27915:transposon_fragment:1_%_AT1TE27915_%_Chr1_%_8649242_%_8649670
NdCChr1	mapped_from_Araport11	TE_fragment	8655911	8656008	.	-	.	NdAT1TE08030;AT1TE27920:transposon_fragment:1_%_AT1TE27920_%_Chr1_%_8649671_%_8649768
NdCChr1	mapped_from_Araport11	TE_fragment	8656320	8656748	.	-	.	NdAT1TE08040;AT1TE27925:transposon_fragment:1_%_AT1TE27925_%_Chr1_%_8650082_%_8650509
NdCChr1	mapped_from_Araport11	TE_fragment	8660318	8660658	.	-	.	NdAT1TE08050;AT1TE27935:transposon_fragment:1_%_AT1TE27935_%_Chr1_%_8654079_%_8654425
NdCChr1	mapped_from_Araport11	TE_fragment	8662248	8662431	.	-	.	NdAT1TE08060;AT1TE27940:transposon_fragment:1_%_AT1TE27940_%_Chr1_%_8656022_%_8656206
NdCChr1	mapped_from_Araport11	TE_fragment	8666934	8667872	.	-	.	NdAT1TE08070;AT1TE57235:transposon_fragment:2_%_AT1TE57235_%_Chr1_%_17267229_%_17268180
NdCChr1	mapped_from_Araport11	TE_fragment	8688923	8689053	.	+	.	NdAT1TE08080;AT3TE62630:transposon_fragment:1_%_AT3TE62630_%_Chr3_%_15437183_%_15437401
NdCChr1	mapped_from_Araport11	TE_fragment	8697332	8697890	.	-	.	NdAT1TE08090;AT1TE28055:transposon_fragment:1_%_AT1TE28055_%_Chr1_%_8691108_%_8691669
NdCChr1	mapped_from_Araport11	TE_fragment	8719656	8720114	.	-	.	NdAT1TE08100;AT1TE28120:transposon_fragment:1_%_AT1TE28120_%_Chr1_%_8713283_%_8713751
NdCChr1	mapped_from_Araport11	TE_fragment	8724590	8724737	.	+	.	NdAT1TE08110;AT2TE45020:transposon_fragment:1_%_AT2TE45020_%_Chr2_%_10488229_%_10491804
NdCChr1	mapped_from_Araport11	TE_fragment	8724779	8724883	.	+	.	NdAT1TE08120;AT2TE45020:transposon_fragment:1_%_AT2TE45020_%_Chr2_%_10488229_%_10491804
NdCChr1	mapped_from_Araport11	TE_fragment	8729743	8730178	.	+	.	NdAT1TE08130;AT4TE19545:transposon_fragment:1_%_AT4TE19545_%_Chr4_%_4649582_%_4650820
NdCChr1	mapped_from_Araport11	TE_fragment	8740091	8740180	.	-	.	NdAT1TE08140;AT1TE09690:transposon_fragment:1_%_AT1TE09690_%_Chr1_%_2984317_%_2984815
NdCChr1	mapped_from_Araport11	TE_fragment	8758766	8758793	.	+	.	NdAT1TE08150;AT5TE03440:transposon_fragment:1_%_AT5TE03440_%_Chr5_%_942549_%_943201
NdCChr1	mapped_from_Araport11	TE_fragment	8759888	8760080	.	-	.	NdAT1TE08160;AT1TE28250:transposon_fragment:1_%_AT1TE28250_%_Chr1_%_8757564_%_8757756
NdCChr1	mapped_from_Araport11	TE_fragment	8771040	8771664	.	+	.	NdAT1TE08170;AT3TE44995:transposon_fragment:1_%_AT3TE44995_%_Chr3_%_10825144_%_10825769
NdCChr1	mapped_from_Araport11	TE_fragment	8772822	8773315	.	+	.	NdAT1TE08180;AT4TE62130:transposon_fragment:1_%_AT4TE62130_%_Chr4_%_13231141_%_13231831
NdCChr1	mapped_from_Araport11	TE_fragment	8792444	8792592	.	+	.	NdAT1TE08190;AT1TE28580:transposon_fragment:1_%_AT1TE28580_%_Chr1_%_8851193_%_8851341
NdCChr1	mapped_from_Araport11	TE_fragment	8803898	8804773	.	-	.	NdAT1TE08200;AT1TE28620:transposon_fragment:1_%_AT1TE28620_%_Chr1_%_8862644_%_8863519
NdCChr1	mapped_from_Araport11	TE_fragment	8810833	8811001	.	-	.	NdAT1TE08210;AT1TE28630:transposon_fragment:1_%_AT1TE28630_%_Chr1_%_8869580_%_8869748
NdCChr1	mapped_from_Araport11	TE_fragment	8811621	8812750	.	+	.	NdAT1TE08220;AT1TE28635:transposon_fragment:1_%_AT1TE28635_%_Chr1_%_8870368_%_8871513
NdCChr1	mapped_from_Araport11	TE_fragment	8814140	8814395	.	+	.	NdAT1TE08230;AT1TE28640:transposon_fragment:1_%_AT1TE28640_%_Chr1_%_8872903_%_8873158
NdCChr1	mapped_from_Araport11	TE_fragment	8814396	8814439	.	-	.	NdAT1TE08240;AT1TE28645:transposon_fragment:1_%_AT1TE28645_%_Chr1_%_8873159_%_8873202
NdCChr1	mapped_from_Araport11	TE_fragment	8814440	8815063	.	-	.	NdAT1TE08250;AT1TE28650:transposon_fragment:1_%_AT1TE28650_%_Chr1_%_8873203_%_8873826
NdCChr1	mapped_from_Araport11	TE_fragment	8815064	8815377	.	+	.	NdAT1TE08260;AT1TE28655:transposon_fragment:1_%_AT1TE28655_%_Chr1_%_8873827_%_8874140
NdCChr1	mapped_from_Araport11	TE_fragment	8824921	8825370	.	+	.	NdAT1TE08270;AT1TE28680:transposon_fragment:1_%_AT1TE28680_%_Chr1_%_8883663_%_8884111
NdCChr1	mapped_from_Araport11	TE_fragment	8860819	8861043	.	+	.	NdAT1TE08280;AT1TE28800:transposon_fragment:1_%_AT1TE28800_%_Chr1_%_8919856_%_8920080
NdCChr1	mapped_from_Araport11	TE_fragment	8871061	8871510	.	-	.	NdAT1TE08290;AT1TE28835:transposon_fragment:1_%_AT1TE28835_%_Chr1_%_8935687_%_8936138
NdCChr1	mapped_from_Araport11	TE_fragment	8935397	8935993	.	-	.	NdAT1TE08300;AT1TE29040:transposon_fragment:1_%_AT1TE29040_%_Chr1_%_9000001_%_9001095
NdCChr1	mapped_from_Araport11	TE_fragment	8941245	8942274	.	+	.	NdAT1TE08310;AT1TE29070:transposon_fragment:1_%_AT1TE29070_%_Chr1_%_9018551_%_9019574
NdCChr1	mapped_from_Araport11	TE_fragment	8964991	8965174	.	-	.	NdAT1TE08320;AT1TE29140:transposon_fragment:1_%_AT1TE29140_%_Chr1_%_9042257_%_9042440
NdCChr1	mapped_from_Araport11	TE_fragment	8975347	8975486	.	-	.	NdAT1TE08330;AT1G24938:exon:7_%_AT1G24938_%_Chr1_%_8789509_%_8789672
NdCChr1	mapped_from_Araport11	TE_fragment	8983904	8984206	.	+	.	NdAT1TE08340;AT1TE29200:transposon_fragment:1_%_AT1TE29200_%_Chr1_%_9061170_%_9061472
NdCChr1	mapped_from_Araport11	TE_fragment	8984812	8985248	.	-	.	NdAT1TE08350;AT4TE19545:transposon_fragment:1_%_AT4TE19545_%_Chr4_%_4649582_%_4650820
NdCChr1	mapped_from_Araport11	TE_fragment	9020368	9020524	.	-	.	NdAT1TE08360;AT5TE93875:transposon_fragment:1_%_AT5TE93875_%_Chr5_%_26071831_%_26072494
NdCChr1	mapped_from_Araport11	TE_fragment	9042651	9043049	.	+	.	NdAT1TE08370;AT1TE29375:transposon_fragment:1_%_AT1TE29375_%_Chr1_%_9119530_%_9119929
NdCChr1	mapped_from_Araport11	TE_fragment	9048775	9048894	.	-	.	NdAT1TE08380;AT1TE29385:transposon_fragment:1_%_AT1TE29385_%_Chr1_%_9125657_%_9125776
NdCChr1	mapped_from_Araport11	TE_fragment	9052320	9052704	.	+	.	NdAT1TE08390;AT1TE29395:transposon_fragment:1_%_AT1TE29395_%_Chr1_%_9129202_%_9129588
NdCChr1	mapped_from_Araport11	TE_fragment	9058822	9058866	.	-	.	NdAT1TE08400;AT1TE29410:transposon_fragment:2_%_AT1TE29410_%_Chr1_%_9135712_%_9135756
NdCChr1	mapped_from_Araport11	TE_fragment	9058867	9059831	.	-	.	NdAT1TE08410;AT1TE29415:transposon_fragment:1_%_AT1TE29415_%_Chr1_%_9135757_%_9136720
NdCChr1	mapped_from_Araport11	TE_fragment	9059992	9060896	.	-	.	NdAT1TE08420;AT1TE29420:transposon_fragment:1_%_AT1TE29420_%_Chr1_%_9136881_%_9137784
NdCChr1	mapped_from_Araport11	TE_fragment	9060897	9061143	.	-	.	NdAT1TE08430;AT1TE29425:transposon_fragment:1_%_AT1TE29425_%_Chr1_%_9137785_%_9138030
NdCChr1	mapped_from_Araport11	TE_fragment	9061323	9061434	.	-	.	NdAT1TE08440;AT1TE29430:transposon_fragment:1_%_AT1TE29430_%_Chr1_%_9138210_%_9138321
NdCChr1	mapped_from_Araport11	TE_fragment	9066918	9066998	.	-	.	NdAT1TE08450;AT5TE54260:transposon_fragment:1_%_AT5TE54260_%_Chr5_%_15032076_%_15032771
NdCChr1	mapped_from_Araport11	TE_fragment	9069073	9069189	.	-	.	NdAT1TE08460;AT1TE29460:transposon_fragment:1_%_AT1TE29460_%_Chr1_%_9145965_%_9146081
NdCChr1	mapped_from_Araport11	TE_fragment	9069190	9069364	.	-	.	NdAT1TE08470;AT1TE29465:transposon_fragment:1_%_AT1TE29465_%_Chr1_%_9146082_%_9146256
NdCChr1	mapped_from_Araport11	TE_fragment	9069365	9069394	.	+	.	NdAT1TE08480;AT1TE29470:transposon_fragment:1_%_AT1TE29470_%_Chr1_%_9146257_%_9146286
NdCChr1	mapped_from_Araport11	TE_fragment	9069406	9070270	.	+	.	NdAT1TE08490;AT1TE29475:transposon_fragment:1_%_AT1TE29475_%_Chr1_%_9146287_%_9147162
NdCChr1	mapped_from_Araport11	TE_fragment	9076900	9077157	.	-	.	NdAT1TE08500;AT1TE29500:transposon_fragment:1_%_AT1TE29500_%_Chr1_%_9154729_%_9154986
NdCChr1	mapped_from_Araport11	TE_fragment	9085314	9085455	.	-	.	NdAT1TE08510;AT1TE29530:transposon_fragment:1_%_AT1TE29530_%_Chr1_%_9163143_%_9163284
NdCChr1	mapped_from_Araport11	TE_fragment	9097491	9097866	.	+	.	NdAT1TE08520;AT1TE29570:transposon_fragment:1_%_AT1TE29570_%_Chr1_%_9175323_%_9176052
NdCChr1	mapped_from_Araport11	TE_fragment	9097888	9098056	.	+	.	NdAT1TE08530;AT1TE29570:transposon_fragment:1_%_AT1TE29570_%_Chr1_%_9175323_%_9176052
NdCChr1	mapped_from_Araport11	TE_fragment	9098069	9098104	.	+	.	NdAT1TE08540;AT1TE29570:transposon_fragment:2_%_AT1TE29570_%_Chr1_%_9176065_%_9176100
NdCChr1	mapped_from_Araport11	TE_fragment	9099230	9099765	.	+	.	NdAT1TE08550;AT1TE29570:transposon_fragment:3_%_AT1TE29570_%_Chr1_%_9177226_%_9177761
NdCChr1	mapped_from_Araport11	TE_fragment	9099766	9100307	.	-	.	NdAT1TE08560;AT1TE29575:transposon_fragment:1_%_AT1TE29575_%_Chr1_%_9177762_%_9178303
NdCChr1	mapped_from_Araport11	TE_fragment	9109418	9109603	.	-	.	NdAT1TE08570;AT1TE29600:transposon_fragment:1_%_AT1TE29600_%_Chr1_%_9187420_%_9187605
NdCChr1	mapped_from_Araport11	TE_fragment	9109618	9110636	.	+	.	NdAT1TE08580;AT1TE29605:transposon_fragment:1_%_AT1TE29605_%_Chr1_%_9187620_%_9188638
NdCChr1	mapped_from_Araport11	TE_fragment	9110637	9110762	.	+	.	NdAT1TE08590;AT1TE29610:transposon_fragment:1_%_AT1TE29610_%_Chr1_%_9188639_%_9188764
NdCChr1	mapped_from_Araport11	TE_fragment	9122274	9122360	.	-	.	NdAT1TE08600;AT1TE29650:transposon_fragment:1_%_AT1TE29650_%_Chr1_%_9200278_%_9200364
NdCChr1	mapped_from_Araport11	TE_fragment	9122361	9122532	.	+	.	NdAT1TE08610;AT1TE29655:transposon_fragment:1_%_AT1TE29655_%_Chr1_%_9200365_%_9200536
NdCChr1	mapped_from_Araport11	TE_fragment	9122533	9123446	.	-	.	NdAT1TE08620;AT1TE29660:transposon_fragment:1_%_AT1TE29660_%_Chr1_%_9200537_%_9201450
NdCChr1	mapped_from_Araport11	TE_fragment	9126213	9127110	.	+	.	NdAT1TE08630;AT1TE29665:transposon_fragment:1_%_AT1TE29665_%_Chr1_%_9204216_%_9205113
NdCChr1	mapped_from_Araport11	TE_fragment	9127416	9127620	.	+	.	NdAT1TE08640;AT4TE12015:transposon_fragment:1_%_AT4TE12015_%_Chr4_%_2564858_%_2566466
NdCChr1	mapped_from_Araport11	TE_fragment	9127727	9127795	.	+	.	NdAT1TE08650;AT1TE29670:transposon_fragment:1_%_AT1TE29670_%_Chr1_%_9205730_%_9205798
NdCChr1	mapped_from_Araport11	TE_fragment	9140628	9141107	.	-	.	NdAT1TE08660;AT1TE29710:transposon_fragment:1_%_AT1TE29710_%_Chr1_%_9218631_%_9219110
NdCChr1	mapped_from_Araport11	TE_fragment	9157678	9157755	.	-	.	NdAT1TE08670;AT1TE29760:transposon_fragment:1_%_AT1TE29760_%_Chr1_%_9235669_%_9235746
NdCChr1	mapped_from_Araport11	TE_fragment	9157940	9158329	.	+	.	NdAT1TE08680;AT1TE60640:transposon_fragment:1_%_AT1TE60640_%_Chr1_%_18301374_%_18302638
NdCChr1	mapped_from_Araport11	TE_fragment	9158358	9159027	.	-	.	NdAT1TE08690;AT1TE29770:transposon_fragment:1_%_AT1TE29770_%_Chr1_%_9235933_%_9237369
NdCChr1	mapped_from_Araport11	TE_fragment	9177194	9178307	.	-	.	NdAT1TE08700;AT1TE29830:transposon_fragment:1_%_AT1TE29830_%_Chr1_%_9255426_%_9256534
NdCChr1	mapped_from_Araport11	TE_fragment	9199782	9200507	.	+	.	NdAT1TE08710;AT1TE29900:transposon_fragment:1_%_AT1TE29900_%_Chr1_%_9277961_%_9278688
NdCChr1	mapped_from_Araport11	TE_fragment	9227557	9228695	.	-	.	NdAT1TE08720;AT1TE29990:transposon_fragment:1_%_AT1TE29990_%_Chr1_%_9304765_%_9305904
NdCChr1	mapped_from_Araport11	TE_fragment	9228708	9228947	.	-	.	NdAT1TE08730;AT1TE29995:transposon_fragment:1_%_AT1TE29995_%_Chr1_%_9305917_%_9306155
NdCChr1	mapped_from_Araport11	TE_fragment	9228948	9229299	.	+	.	NdAT1TE08740;AT1TE30000:transposon_fragment:1_%_AT1TE30000_%_Chr1_%_9306156_%_9306506
NdCChr1	mapped_from_Araport11	TE_fragment	9240105	9240262	.	-	.	NdAT1TE08750;AT1TE30040:transposon_fragment:1_%_AT1TE30040_%_Chr1_%_9317325_%_9317486
NdCChr1	mapped_from_Araport11	TE_fragment	9241135	9241271	.	+	.	NdAT1TE08760;AT1TE30045:transposon_fragment:1_%_AT1TE30045_%_Chr1_%_9318360_%_9318496
NdCChr1	mapped_from_Araport11	TE_fragment	9248871	9249833	.	-	.	NdAT1TE08770;AT1TE30070:transposon_fragment:1_%_AT1TE30070_%_Chr1_%_9326099_%_9327064
NdCChr1	mapped_from_Araport11	TE_fragment	9250723	9256090	.	-	.	NdAT1TE08780;AT5TE20395:transposon_fragment:1_%_AT5TE20395_%_Chr5_%_5629978_%_5635310
NdCChr1	mapped_from_Araport11	TE_fragment	9259827	9261131	.	-	.	NdAT1TE08790;AT1TE30080:transposon_fragment:1_%_AT1TE30080_%_Chr1_%_9331683_%_9332985
NdCChr1	mapped_from_Araport11	TE_fragment	9261132	9261458	.	+	.	NdAT1TE08800;AT1TE30085:transposon_fragment:1_%_AT1TE30085_%_Chr1_%_9332986_%_9333312
NdCChr1	mapped_from_Araport11	TE_fragment	9263686	9263749	.	+	.	NdAT1TE08810;AT1TE30090:transposon_fragment:1_%_AT1TE30090_%_Chr1_%_9335541_%_9335604
NdCChr1	mapped_from_Araport11	TE_fragment	9263756	9264342	.	+	.	NdAT1TE08820;AT1TE30095:transposon_fragment:1_%_AT1TE30095_%_Chr1_%_9335611_%_9336202
NdCChr1	mapped_from_Araport11	TE_fragment	9281608	9282098	.	-	.	NdAT1TE08830;AT1TE30130:transposon_fragment:1_%_AT1TE30130_%_Chr1_%_9353786_%_9354276
NdCChr1	mapped_from_Araport11	TE_fragment	9285702	9285833	.	+	.	NdAT1TE08840;AT3TE62630:transposon_fragment:1_%_AT3TE62630_%_Chr3_%_15437183_%_15437401
NdCChr1	mapped_from_Araport11	TE_fragment	9291681	9291712	.	+	.	NdAT1TE08850;AT1TE30170:transposon_fragment:1_%_AT1TE30170_%_Chr1_%_9365782_%_9366030
NdCChr1	mapped_from_Araport11	TE_fragment	9293626	9293874	.	+	.	NdAT1TE08860;AT1TE30170:transposon_fragment:1_%_AT1TE30170_%_Chr1_%_9365782_%_9366030
NdCChr1	mapped_from_Araport11	TE_fragment	9293875	9294455	.	+	.	NdAT1TE08870;AT1TE30175:transposon_fragment:1_%_AT1TE30175_%_Chr1_%_9366031_%_9366599
NdCChr1	mapped_from_Araport11	TE_fragment	9295104	9295301	.	+	.	NdAT1TE08880;AT1TE30180:transposon_fragment:1_%_AT1TE30180_%_Chr1_%_9367251_%_9367448
NdCChr1	mapped_from_Araport11	TE_fragment	9295303	9295394	.	+	.	NdAT1TE08890;AT4TE41290:transposon_fragment:1_%_AT4TE41290_%_Chr4_%_9188719_%_9189185
NdCChr1	mapped_from_Araport11	TE_fragment	9295488	9295859	.	+	.	NdAT1TE08900;AT1TE30185:transposon_fragment:2_%_AT1TE30185_%_Chr1_%_9367635_%_9368006
NdCChr1	mapped_from_Araport11	TE_fragment	9296152	9296196	.	-	.	NdAT1TE08910;AT1TE30190:transposon_fragment:1_%_AT1TE30190_%_Chr1_%_9368299_%_9368344
NdCChr1	mapped_from_Araport11	TE_fragment	9296197	9296231	.	-	.	NdAT1TE08920;AT1TE30200:transposon_fragment:1_%_AT1TE30200_%_Chr1_%_9373309_%_9373343
NdCChr1	mapped_from_Araport11	TE_fragment	9303844	9303961	.	+	.	NdAT1TE08930;AT1TE30230:transposon_fragment:1_%_AT1TE30230_%_Chr1_%_9381006_%_9381123
NdCChr1	mapped_from_Araport11	TE_fragment	9307273	9308642	.	+	.	NdAT1TE08940;AT1TE30250:transposon_fragment:1_%_AT1TE30250_%_Chr1_%_9385168_%_9386902
NdCChr1	mapped_from_Araport11	TE_fragment	9310123	9310482	.	+	.	NdAT1TE08950;AT1TE30255:transposon_fragment:1_%_AT1TE30255_%_Chr1_%_9388399_%_9388759
NdCChr1	mapped_from_Araport11	TE_fragment	9322232	9322398	.	+	.	NdAT1TE08960;AT3TE18065:transposon_fragment:1_%_AT3TE18065_%_Chr3_%_4288945_%_4289130
NdCChr1	mapped_from_Araport11	TE_fragment	9322402	9322760	.	+	.	NdAT1TE08970;AT3TE18060:transposon_fragment:1_%_AT3TE18060_%_Chr3_%_4288585_%_4288944
NdCChr1	mapped_from_Araport11	TE_fragment	9322762	9323805	.	+	.	NdAT1TE08980;AT3TE18040:transposon_fragment:1_%_AT3TE18040_%_Chr3_%_4286702_%_4288584
NdCChr1	mapped_from_Araport11	TE_fragment	9324058	9324420	.	+	.	NdAT1TE08990;AT3TE18020:transposon_fragment:1_%_AT3TE18020_%_Chr3_%_4274618_%_4275285
NdCChr1	mapped_from_Araport11	TE_fragment	9340335	9340367	.	+	.	NdAT1TE09000;AT1TE30345:transposon_fragment:1_%_AT1TE30345_%_Chr1_%_9415990_%_9416022
NdCChr1	mapped_from_Araport11	TE_fragment	9342470	9342577	.	-	.	NdAT1TE09010;AT1TE30365:transposon_fragment:1_%_AT1TE30365_%_Chr1_%_9418063_%_9419054
NdCChr1	mapped_from_Araport11	TE_fragment	9342581	9343153	.	+	.	NdAT1TE09020;AT1TE30370:transposon_fragment:1_%_AT1TE30370_%_Chr1_%_9419055_%_9419637
NdCChr1	mapped_from_Araport11	TE_fragment	9343154	9343469	.	+	.	NdAT1TE09030;AT1TE30375:transposon_fragment:1_%_AT1TE30375_%_Chr1_%_9419638_%_9419949
NdCChr1	mapped_from_Araport11	TE_fragment	9345923	9346004	.	+	.	NdAT1TE09040;AT1TE30380:transposon_fragment:1_%_AT1TE30380_%_Chr1_%_9422396_%_9422477
NdCChr1	mapped_from_Araport11	TE_fragment	9355702	9355939	.	+	.	NdAT1TE09050;AT1TE30410:transposon_fragment:1_%_AT1TE30410_%_Chr1_%_9432183_%_9432422
NdCChr1	mapped_from_Araport11	TE_fragment	9385958	9386497	.	-	.	NdAT1TE09060;AT1TE30510:transposon_fragment:1_%_AT1TE30510_%_Chr1_%_9462957_%_9463496
NdCChr1	mapped_from_Araport11	TE_fragment	9387885	9388458	.	+	.	NdAT1TE09070;AT5G35331:exon:1_%_AT5G35331_%_Chr5_%_13526418_%_13531682
NdCChr1	mapped_from_Araport11	TE_fragment	9390291	9391383	.	+	.	NdAT1TE09080;AT1TE30520:transposon_fragment:1_%_AT1TE30520_%_Chr1_%_9467219_%_9468311
NdCChr1	mapped_from_Araport11	TE_fragment	9391384	9391430	.	-	.	NdAT1TE09090;AT1TE30525:transposon_fragment:1_%_AT1TE30525_%_Chr1_%_9468312_%_9468358
NdCChr1	mapped_from_Araport11	TE_fragment	9400030	9400244	.	+	.	NdAT1TE09100;AT1TE30555:transposon_fragment:1_%_AT1TE30555_%_Chr1_%_9481854_%_9482068
NdCChr1	mapped_from_Araport11	TE_fragment	9465218	9465272	.	-	.	NdAT1TE09110;AT1TE30760:transposon_fragment:1_%_AT1TE30760_%_Chr1_%_9547087_%_9547141
NdCChr1	mapped_from_Araport11	TE_fragment	9465273	9465327	.	-	.	NdAT1TE09120;AT1TE30765:transposon_fragment:1_%_AT1TE30765_%_Chr1_%_9547142_%_9547196
NdCChr1	mapped_from_Araport11	TE_fragment	9465328	9466989	.	-	.	NdAT1TE09130;AT1TE30770:transposon_fragment:3_%_AT1TE30770_%_Chr1_%_9547197_%_9548885
NdCChr1	mapped_from_Araport11	TE_fragment	9467210	9469291	.	-	.	NdAT1TE09140;AT1TE30770:transposon_fragment:1_%_AT1TE30770_%_Chr1_%_9549106_%_9551187
NdCChr1	mapped_from_Araport11	TE_fragment	9484235	9484807	.	-	.	NdAT1TE09150;AT1TE30820:transposon_fragment:1_%_AT1TE30820_%_Chr1_%_9565351_%_9565923
NdCChr1	mapped_from_Araport11	TE_fragment	9488810	9488964	.	-	.	NdAT1TE09160;AT1TE30820:transposon_fragment:1_%_AT1TE30820_%_Chr1_%_9565351_%_9565923
NdCChr1	mapped_from_Araport11	TE_fragment	9491602	9492992	.	-	.	NdAT1TE09170;AT1TE30840:transposon_fragment:1_%_AT1TE30840_%_Chr1_%_9572801_%_9574191
NdCChr1	mapped_from_Araport11	TE_fragment	9493163	9494185	.	-	.	NdAT1TE09180;AT1TE30845:transposon_fragment:1_%_AT1TE30845_%_Chr1_%_9574362_%_9575371
NdCChr1	mapped_from_Araport11	TE_fragment	9501174	9501222	.	+	.	NdAT1TE09190;AT1TE30860:transposon_fragment:1_%_AT1TE30860_%_Chr1_%_9582394_%_9582442
NdCChr1	mapped_from_Araport11	TE_fragment	9501223	9501316	.	+	.	NdAT1TE09200;AT1TE30865:transposon_fragment:1_%_AT1TE30865_%_Chr1_%_9582443_%_9582536
NdCChr1	mapped_from_Araport11	TE_fragment	9501317	9501746	.	-	.	NdAT1TE09210;AT1TE30870:transposon_fragment:1_%_AT1TE30870_%_Chr1_%_9582537_%_9582966
NdCChr1	mapped_from_Araport11	TE_fragment	9501756	9502751	.	+	.	NdAT1TE09220;AT1TE30875:transposon_fragment:1_%_AT1TE30875_%_Chr1_%_9582976_%_9583971
NdCChr1	mapped_from_Araport11	TE_fragment	9502752	9504407	.	+	.	NdAT1TE09230;AT1TE30880:transposon_fragment:1_%_AT1TE30880_%_Chr1_%_9583972_%_9585625
NdCChr1	mapped_from_Araport11	TE_fragment	9504567	9504746	.	+	.	NdAT1TE09240;AT1TE30885:transposon_fragment:1_%_AT1TE30885_%_Chr1_%_9585785_%_9585964
NdCChr1	mapped_from_Araport11	TE_fragment	9504747	9506029	.	-	.	NdAT1TE09250;AT1TE30890:transposon_fragment:1_%_AT1TE30890_%_Chr1_%_9585965_%_9587249
NdCChr1	mapped_from_Araport11	TE_fragment	9506030	9506364	.	-	.	NdAT1TE09260;AT1TE30895:transposon_fragment:2_%_AT1TE30895_%_Chr1_%_9587250_%_9587585
NdCChr1	mapped_from_Araport11	TE_fragment	9506366	9506464	.	-	.	NdAT1TE09270;AT1TE30895:transposon_fragment:1_%_AT1TE30895_%_Chr1_%_9587584_%_9587684
NdCChr1	mapped_from_Araport11	TE_fragment	9506465	9506655	.	-	.	NdAT1TE09280;AT1TE30900:transposon_fragment:1_%_AT1TE30900_%_Chr1_%_9587685_%_9587875
NdCChr1	mapped_from_Araport11	TE_fragment	9506656	9506727	.	-	.	NdAT1TE09290;AT1TE30905:transposon_fragment:1_%_AT1TE30905_%_Chr1_%_9587876_%_9587947
NdCChr1	mapped_from_Araport11	TE_fragment	9537063	9537316	.	+	.	NdAT1TE09300;AT1TE31000:transposon_fragment:1_%_AT1TE31000_%_Chr1_%_9618290_%_9618543
NdCChr1	mapped_from_Araport11	TE_fragment	9548336	9548404	.	+	.	NdAT1TE09310;AT1TE31040:transposon_fragment:1_%_AT1TE31040_%_Chr1_%_9629582_%_9629650
NdCChr1	mapped_from_Araport11	TE_fragment	9548405	9548693	.	+	.	NdAT1TE09320;AT1TE31045:transposon_fragment:1_%_AT1TE31045_%_Chr1_%_9629651_%_9629939
NdCChr1	mapped_from_Araport11	TE_fragment	9595266	9595311	.	-	.	NdAT1TE09330;AT1TE31195:transposon_fragment:1_%_AT1TE31195_%_Chr1_%_9691258_%_9691303
NdCChr1	mapped_from_Araport11	TE_fragment	9595312	9595426	.	-	.	NdAT1TE09340;AT1TE31200:transposon_fragment:1_%_AT1TE31200_%_Chr1_%_9691304_%_9691418
NdCChr1	mapped_from_Araport11	TE_fragment	9610353	9610686	.	-	.	NdAT1TE09350;AT3TE45480:transposon_fragment:1_%_AT3TE45480_%_Chr3_%_10937165_%_10937768
NdCChr1	mapped_from_Araport11	TE_fragment	9611622	9611887	.	+	.	NdAT1TE09360;AT5TE25540:transposon_fragment:1_%_AT5TE25540_%_Chr5_%_7057992_%_7058588
NdCChr1	mapped_from_Araport11	TE_fragment	9648899	9649154	.	+	.	NdAT1TE09370;AT1TE31380:transposon_fragment:1_%_AT1TE31380_%_Chr1_%_9744857_%_9745114
NdCChr1	mapped_from_Araport11	TE_fragment	9649160	9649532	.	+	.	NdAT1TE09380;AT1TE31380:transposon_fragment:2_%_AT1TE31380_%_Chr1_%_9745120_%_9745492
NdCChr1	mapped_from_Araport11	TE_fragment	9651441	9651574	.	+	.	NdAT1TE09390;AT1TE31385:transposon_fragment:1_%_AT1TE31385_%_Chr1_%_9747391_%_9747524
NdCChr1	mapped_from_Araport11	TE_fragment	9651654	9651765	.	+	.	NdAT1TE09400;AT1TE31385:transposon_fragment:2_%_AT1TE31385_%_Chr1_%_9747604_%_9747715
NdCChr1	mapped_from_Araport11	TE_fragment	9665317	9665541	.	+	.	NdAT1TE09410;AT1TE31420:transposon_fragment:1_%_AT1TE31420_%_Chr1_%_9761354_%_9761578
NdCChr1	mapped_from_Araport11	TE_fragment	9666562	9666708	.	+	.	NdAT1TE09420;AT1TE31425:transposon_fragment:1_%_AT1TE31425_%_Chr1_%_9762608_%_9762754
NdCChr1	mapped_from_Araport11	TE_fragment	9692838	9692957	.	+	.	NdAT1TE09430;AT1TE31500:transposon_fragment:1_%_AT1TE31500_%_Chr1_%_9786016_%_9786133
NdCChr1	mapped_from_Araport11	TE_fragment	9722102	9722248	.	+	.	NdAT1TE09440;AT1TE31575:transposon_fragment:1_%_AT1TE31575_%_Chr1_%_9815535_%_9815681
NdCChr1	mapped_from_Araport11	TE_fragment	9722249	9722340	.	+	.	NdAT1TE09450;AT1TE31580:transposon_fragment:1_%_AT1TE31580_%_Chr1_%_9815682_%_9815773
NdCChr1	mapped_from_Araport11	TE_fragment	9722341	9722388	.	-	.	NdAT1TE09460;AT1TE31585:transposon_fragment:1_%_AT1TE31585_%_Chr1_%_9815774_%_9815821
NdCChr1	mapped_from_Araport11	TE_fragment	9722389	9725245	.	+	.	NdAT1TE09470;AT1TE31590:transposon_fragment:1_%_AT1TE31590_%_Chr1_%_9815822_%_9818677
NdCChr1	mapped_from_Araport11	TE_fragment	9725246	9725287	.	-	.	NdAT1TE09480;AT1TE31595:transposon_fragment:1_%_AT1TE31595_%_Chr1_%_9818678_%_9818719
NdCChr1	mapped_from_Araport11	TE_fragment	9742473	9742588	.	-	.	NdAT1TE09490;AT1TE31650:transposon_fragment:1_%_AT1TE31650_%_Chr1_%_9835929_%_9836045
NdCChr1	mapped_from_Araport11	TE_fragment	9742589	9742673	.	-	.	NdAT1TE09500;AT1TE31655:transposon_fragment:1_%_AT1TE31655_%_Chr1_%_9836046_%_9836130
NdCChr1	mapped_from_Araport11	TE_fragment	9742674	9744188	.	-	.	NdAT1TE09510;AT1TE31660:transposon_fragment:1_%_AT1TE31660_%_Chr1_%_9836131_%_9837644
NdCChr1	mapped_from_Araport11	TE_fragment	9744205	9744775	.	+	.	NdAT1TE09520;AT1TE31665:transposon_fragment:1_%_AT1TE31665_%_Chr1_%_9837661_%_9838227
NdCChr1	mapped_from_Araport11	TE_fragment	9744789	9745162	.	+	.	NdAT1TE09530;AT1TE31670:transposon_fragment:1_%_AT1TE31670_%_Chr1_%_9838241_%_9838618
NdCChr1	mapped_from_Araport11	TE_fragment	9750516	9751802	.	+	.	NdAT1TE09540;AT2TE00075:transposon_fragment:1_%_AT2TE00075_%_Chr2_%_42129_%_49796
NdCChr1	mapped_from_Araport11	TE_fragment	9753847	9754199	.	+	.	NdAT1TE09550;AT4TE06500:transposon_fragment:1_%_AT4TE06500_%_Chr4_%_1270628_%_1270998
NdCChr1	mapped_from_Araport11	TE_fragment	9757351	9757569	.	+	.	NdAT1TE09560;AT1TE31700:transposon_fragment:1_%_AT1TE31700_%_Chr1_%_9848091_%_9848331
NdCChr1	mapped_from_Araport11	TE_fragment	9758464	9758597	.	+	.	NdAT1TE09570;AT3TE62810:transposon_fragment:1_%_AT3TE62810_%_Chr3_%_15507041_%_15507184
NdCChr1	mapped_from_Araport11	TE_fragment	9759180	9759361	.	-	.	NdAT1TE09580;AT4TE06710:transposon_fragment:1_%_AT4TE06710_%_Chr4_%_1312395_%_1317221
NdCChr1	mapped_from_Araport11	TE_fragment	9763714	9764633	.	+	.	NdAT1TE09590;AT1TE31710:transposon_fragment:1_%_AT1TE31710_%_Chr1_%_9853586_%_9854513
NdCChr1	mapped_from_Araport11	TE_fragment	9772693	9772788	.	+	.	NdAT1TE09600;AT1TE31740:transposon_fragment:1_%_AT1TE31740_%_Chr1_%_9862557_%_9862652
NdCChr1	mapped_from_Araport11	TE_fragment	9772830	9773439	.	+	.	NdAT1TE09610;AT1TE61755:transposon_fragment:1_%_AT1TE61755_%_Chr1_%_18632331_%_18633937
NdCChr1	mapped_from_Araport11	TE_fragment	9773779	9773996	.	+	.	NdAT1TE09620;AT1TE31760:transposon_fragment:1_%_AT1TE31760_%_Chr1_%_9863642_%_9863860
NdCChr1	mapped_from_Araport11	TE_fragment	9775108	9775481	.	-	.	NdAT1TE09630;AT1TE31765:transposon_fragment:1_%_AT1TE31765_%_Chr1_%_9864972_%_9865345
NdCChr1	mapped_from_Araport11	TE_fragment	9775505	9775623	.	-	.	NdAT1TE09640;AT1TE31790:transposon_fragment:1_%_AT1TE31790_%_Chr1_%_9867438_%_9867556
NdCChr1	mapped_from_Araport11	TE_fragment	9781137	9781728	.	+	.	NdAT1TE09650;AT1TE31775:transposon_fragment:2_%_AT1TE31775_%_Chr1_%_9873074_%_9873666
NdCChr1	mapped_from_Araport11	TE_fragment	9801695	9802129	.	-	.	NdAT1TE09660;AT1TE31880:transposon_fragment:1_%_AT1TE31880_%_Chr1_%_9893696_%_9894132
NdCChr1	mapped_from_Araport11	TE_fragment	9802130	9803244	.	-	.	NdAT1TE09670;AT1TE31885:transposon_fragment:1_%_AT1TE31885_%_Chr1_%_9894133_%_9895243
NdCChr1	mapped_from_Araport11	TE_fragment	9804340	9804456	.	-	.	NdAT1TE09680;AT2TE07605:transposon_fragment:1_%_AT2TE07605_%_Chr2_%_1644041_%_1644400
NdCChr1	mapped_from_Araport11	TE_fragment	9804545	9804831	.	-	.	NdAT1TE09690;AT4TE67010:transposon_fragment:1_%_AT4TE67010_%_Chr4_%_14164404_%_14164686
NdCChr1	mapped_from_Araport11	TE_fragment	9804832	9805586	.	-	.	NdAT1TE09700;AT4TE67005:transposon_fragment:1_%_AT4TE67005_%_Chr4_%_14163661_%_14164403
NdCChr1	mapped_from_Araport11	TE_fragment	9805587	9805723	.	-	.	NdAT1TE09710;AT4TE67000:transposon_fragment:1_%_AT4TE67000_%_Chr4_%_14163524_%_14163660
NdCChr1	mapped_from_Araport11	TE_fragment	9809261	9809396	.	+	.	NdAT1TE09720;AT1TE31895:transposon_fragment:1_%_AT1TE31895_%_Chr1_%_9899847_%_9899984
NdCChr1	mapped_from_Araport11	TE_fragment	9809624	9809695	.	+	.	NdAT1TE09730;AT1TE31900:transposon_fragment:1_%_AT1TE31900_%_Chr1_%_9900210_%_9900281
NdCChr1	mapped_from_Araport11	TE_fragment	9809696	9810583	.	+	.	NdAT1TE09740;AT1TE31905:transposon_fragment:1_%_AT1TE31905_%_Chr1_%_9900282_%_9901174
NdCChr1	mapped_from_Araport11	TE_fragment	9811435	9811498	.	+	.	NdAT1TE09750;AT1TE31910:transposon_fragment:1_%_AT1TE31910_%_Chr1_%_9902028_%_9902091
NdCChr1	mapped_from_Araport11	TE_fragment	9811499	9812170	.	+	.	NdAT1TE09760;AT1TE31915:transposon_fragment:1_%_AT1TE31915_%_Chr1_%_9902092_%_9902764
NdCChr1	mapped_from_Araport11	TE_fragment	9813827	9814390	.	+	.	NdAT1TE09770;AT1TE31925:transposon_fragment:1_%_AT1TE31925_%_Chr1_%_9904438_%_9905000
NdCChr1	mapped_from_Araport11	TE_fragment	9816097	9816566	.	+	.	NdAT1TE09780;AT1TE31925:transposon_fragment:1_%_AT1TE31925_%_Chr1_%_9904438_%_9905000
NdCChr1	mapped_from_Araport11	TE_fragment	9817292	9818258	.	+	.	NdAT1TE09790;AT1TE31930:transposon_fragment:1_%_AT1TE31930_%_Chr1_%_9907902_%_9908868
NdCChr1	mapped_from_Araport11	TE_fragment	9818940	9819339	.	+	.	NdAT1TE09800;AT1TE31935:transposon_fragment:1_%_AT1TE31935_%_Chr1_%_9909363_%_9909762
NdCChr1	mapped_from_Araport11	TE_fragment	9819340	9819836	.	-	.	NdAT1TE09810;AT1TE31940:transposon_fragment:1_%_AT1TE31940_%_Chr1_%_9909763_%_9910259
NdCChr1	mapped_from_Araport11	TE_fragment	9820542	9820777	.	-	.	NdAT1TE09820;AT1TE31945:transposon_fragment:1_%_AT1TE31945_%_Chr1_%_9910964_%_9911199
NdCChr1	mapped_from_Araport11	TE_fragment	9823411	9823462	.	-	.	NdAT1TE09830;AT1TE31950:transposon_fragment:1_%_AT1TE31950_%_Chr1_%_9913833_%_9913884
NdCChr1	mapped_from_Araport11	TE_fragment	9823463	9823832	.	+	.	NdAT1TE09840;AT1TE31955:transposon_fragment:1_%_AT1TE31955_%_Chr1_%_9913885_%_9914254
NdCChr1	mapped_from_Araport11	TE_fragment	9823833	9824295	.	+	.	NdAT1TE09850;AT1TE31960:transposon_fragment:1_%_AT1TE31960_%_Chr1_%_9914255_%_9914716
NdCChr1	mapped_from_Araport11	TE_fragment	9824296	9824481	.	+	.	NdAT1TE09860;AT1TE31965:transposon_fragment:1_%_AT1TE31965_%_Chr1_%_9914717_%_9914902
NdCChr1	mapped_from_Araport11	TE_fragment	9825077	9825993	.	-	.	NdAT1TE09870;AT1TE31970:transposon_fragment:1_%_AT1TE31970_%_Chr1_%_9915357_%_9916480
NdCChr1	mapped_from_Araport11	TE_fragment	9825996	9826092	.	-	.	NdAT1TE09880;AT1TE31975:transposon_fragment:1_%_AT1TE31975_%_Chr1_%_9916481_%_9916577
NdCChr1	mapped_from_Araport11	TE_fragment	9826093	9826342	.	-	.	NdAT1TE09890;AT1TE31980:transposon_fragment:1_%_AT1TE31980_%_Chr1_%_9916578_%_9916827
NdCChr1	mapped_from_Araport11	TE_fragment	9827673	9828344	.	-	.	NdAT1TE09900;AT1TE31985:transposon_fragment:2_%_AT1TE31985_%_Chr1_%_9918158_%_9918829
NdCChr1	mapped_from_Araport11	TE_fragment	9828345	9828844	.	-	.	NdAT1TE09910;AT1TE31985:transposon_fragment:1_%_AT1TE31985_%_Chr1_%_9918830_%_9919330
NdCChr1	mapped_from_Araport11	TE_fragment	9837726	9837928	.	+	.	NdAT1TE09920;AT1TE32005:transposon_fragment:1_%_AT1TE32005_%_Chr1_%_9928214_%_9928416
NdCChr1	mapped_from_Araport11	TE_fragment	9837956	9841408	.	+	.	NdAT1TE09930;AT1TE32015:transposon_fragment:1_%_AT1TE32015_%_Chr1_%_9928444_%_9931897
NdCChr1	mapped_from_Araport11	TE_fragment	9841409	9841448	.	+	.	NdAT1TE09940;AT1TE32020:transposon_fragment:1_%_AT1TE32020_%_Chr1_%_9931898_%_9931937
NdCChr1	mapped_from_Araport11	TE_fragment	9849082	9849177	.	+	.	NdAT1TE09950;AT1TE32040:transposon_fragment:2_%_AT1TE32040_%_Chr1_%_9939577_%_9939673
NdCChr1	mapped_from_Araport11	TE_fragment	9864727	9864781	.	+	.	NdAT1TE09960;AT1TE32090:transposon_fragment:1_%_AT1TE32090_%_Chr1_%_9955184_%_9955238
NdCChr1	mapped_from_Araport11	TE_fragment	9864782	9865886	.	-	.	NdAT1TE09970;AT1TE32095:transposon_fragment:1_%_AT1TE32095_%_Chr1_%_9955239_%_9956349
NdCChr1	mapped_from_Araport11	TE_fragment	9866641	9866697	.	-	.	NdAT1TE09980;AT1TE32100:transposon_fragment:1_%_AT1TE32100_%_Chr1_%_9957103_%_9957159
NdCChr1	mapped_from_Araport11	TE_fragment	9866698	9866875	.	-	.	NdAT1TE09990;AT1TE32105:transposon_fragment:1_%_AT1TE32105_%_Chr1_%_9957160_%_9957338
NdCChr1	mapped_from_Araport11	TE_fragment	9866876	9868382	.	+	.	NdAT1TE10000;AT1TE32110:transposon_fragment:1_%_AT1TE32110_%_Chr1_%_9957339_%_9958844
NdCChr1	mapped_from_Araport11	TE_fragment	9868383	9868674	.	-	.	NdAT1TE10010;AT1TE32115:transposon_fragment:1_%_AT1TE32115_%_Chr1_%_9958845_%_9959136
NdCChr1	mapped_from_Araport11	TE_fragment	9901665	9902243	.	+	.	NdAT1TE10020;AT1TE32220:transposon_fragment:1_%_AT1TE32220_%_Chr1_%_9992078_%_9992656
NdCChr1	mapped_from_Araport11	TE_fragment	9905140	9906059	.	-	.	NdAT1TE10030;AT1TE32225:transposon_fragment:1_%_AT1TE32225_%_Chr1_%_9995553_%_9996478
NdCChr1	mapped_from_Araport11	TE_fragment	9906060	9906339	.	+	.	NdAT1TE10040;AT1TE32230:transposon_fragment:1_%_AT1TE32230_%_Chr1_%_9996479_%_9996758
NdCChr1	mapped_from_Araport11	TE_fragment	9915382	9915873	.	+	.	NdAT1TE10050;AT1TE32270:transposon_fragment:1_%_AT1TE32270_%_Chr1_%_10007530_%_10008021
NdCChr1	mapped_from_Araport11	TE_fragment	9915874	9916512	.	+	.	NdAT1TE10060;AT1TE32275:transposon_fragment:1_%_AT1TE32275_%_Chr1_%_10008022_%_10008663
NdCChr1	mapped_from_Araport11	TE_fragment	9916513	9916862	.	-	.	NdAT1TE10070;AT1TE32280:transposon_fragment:1_%_AT1TE32280_%_Chr1_%_10008664_%_10009012
NdCChr1	mapped_from_Araport11	TE_fragment	9929149	9929194	.	-	.	NdAT1TE10080;AT1TE32325:transposon_fragment:1_%_AT1TE32325_%_Chr1_%_10021369_%_10021965
NdCChr1	mapped_from_Araport11	TE_fragment	9932964	9933085	.	+	.	NdAT1TE10090;AT1TE32340:transposon_fragment:1_%_AT1TE32340_%_Chr1_%_10025735_%_10025856
NdCChr1	mapped_from_Araport11	TE_fragment	9958229	9958441	.	+	.	NdAT1TE10100;AT1TE32420:transposon_fragment:1_%_AT1TE32420_%_Chr1_%_10050434_%_10050646
NdCChr1	mapped_from_Araport11	TE_fragment	9958467	9958520	.	+	.	NdAT1TE10110;AT1TE67005:transposon_fragment:1_%_AT1TE67005_%_Chr1_%_20278143_%_20278823
NdCChr1	mapped_from_Araport11	TE_fragment	9958789	9959003	.	-	.	NdAT1TE10120;AT1TE32425:transposon_fragment:1_%_AT1TE32425_%_Chr1_%_10050991_%_10051205
NdCChr1	mapped_from_Araport11	TE_fragment	9965355	9966087	.	+	.	NdAT1TE10130;AT4TE18470:transposon_fragment:1_%_AT4TE18470_%_Chr4_%_4335932_%_4345859
NdCChr1	mapped_from_Araport11	TE_fragment	9966087	9966407	.	+	.	NdAT1TE10140;AT4TE22970:transposon_fragment:1_%_AT4TE22970_%_Chr4_%_5491271_%_5494752
NdCChr1	mapped_from_Araport11	TE_fragment	9966540	9967171	.	+	.	NdAT1TE10150;AT4TE45190:transposon_fragment:2_%_AT4TE45190_%_Chr4_%_9955223_%_9956543
NdCChr1	mapped_from_Araport11	TE_fragment	9967180	9967631	.	+	.	NdAT1TE10160;AT4TE45190:transposon_fragment:3_%_AT4TE45190_%_Chr4_%_9956528_%_9957825
NdCChr1	mapped_from_Araport11	TE_fragment	9967635	9967791	.	+	.	NdAT1TE10170;AT4TE22970:transposon_fragment:2_%_AT4TE22970_%_Chr4_%_5485146_%_5490949
NdCChr1	mapped_from_Araport11	TE_fragment	9971280	9971351	.	+	.	NdAT1TE10180;AT1TE32450:transposon_fragment:1_%_AT1TE32450_%_Chr1_%_10060548_%_10060619
NdCChr1	mapped_from_Araport11	TE_fragment	9973793	9973991	.	-	.	NdAT1TE10190;AT1TE32460:transposon_fragment:1_%_AT1TE32460_%_Chr1_%_10063058_%_10063257
NdCChr1	mapped_from_Araport11	TE_fragment	9975426	9976170	.	-	.	NdAT1TE10200;AT1TE32465:transposon_fragment:1_%_AT1TE32465_%_Chr1_%_10064689_%_10065436
NdCChr1	mapped_from_Araport11	TE_fragment	9996555	9997183	.	-	.	NdAT1TE10210;AT1TE32530:transposon_fragment:1_%_AT1TE32530_%_Chr1_%_10085502_%_10086130
NdCChr1	mapped_from_Araport11	TE_fragment	10025093	10025348	.	-	.	NdAT1TE10220;AT1TE32620:transposon_fragment:1_%_AT1TE32620_%_Chr1_%_10114015_%_10114270
NdCChr1	mapped_from_Araport11	TE_fragment	10025741	10026105	.	+	.	NdAT1TE10230;AT1TE32625:transposon_fragment:1_%_AT1TE32625_%_Chr1_%_10114660_%_10115025
NdCChr1	mapped_from_Araport11	TE_fragment	10035039	10035068	.	+	.	NdAT1TE10240;AT1TE32650:transposon_fragment:1_%_AT1TE32650_%_Chr1_%_10123475_%_10123504
NdCChr1	mapped_from_Araport11	TE_fragment	10035069	10035992	.	+	.	NdAT1TE10250;AT1TE32655:transposon_fragment:1_%_AT1TE32655_%_Chr1_%_10123505_%_10124428
NdCChr1	mapped_from_Araport11	TE_fragment	10052167	10053063	.	+	.	NdAT1TE10260;AT1TE41170:transposon_fragment:1_%_AT1TE41170_%_Chr1_%_12618547_%_12619858
NdCChr1	mapped_from_Araport11	TE_fragment	10056492	10056565	.	-	.	NdAT1TE10270;AT1TE32710:transposon_fragment:1_%_AT1TE32710_%_Chr1_%_10144109_%_10144182
NdCChr1	mapped_from_Araport11	TE_fragment	10056566	10056916	.	-	.	NdAT1TE10280;AT1TE32715:transposon_fragment:1_%_AT1TE32715_%_Chr1_%_10144183_%_10144531
NdCChr1	mapped_from_Araport11	TE_fragment	10067352	10068434	.	+	.	NdAT1TE10290;AT1TE32785:transposon_fragment:1_%_AT1TE32785_%_Chr1_%_10158915_%_10160017
NdCChr1	mapped_from_Araport11	TE_fragment	10069401	10070002	.	+	.	NdAT1TE10300;AT1TE32795:transposon_fragment:1_%_AT1TE32795_%_Chr1_%_10160999_%_10161600
NdCChr1	mapped_from_Araport11	TE_fragment	10070027	10070236	.	+	.	NdAT1TE10310;AT1TE32805:transposon_fragment:1_%_AT1TE32805_%_Chr1_%_10161625_%_10161834
NdCChr1	mapped_from_Araport11	TE_fragment	10070237	10070739	.	+	.	NdAT1TE10320;AT1TE32800:transposon_fragment:2_%_AT1TE32800_%_Chr1_%_10161835_%_10162336
NdCChr1	mapped_from_Araport11	TE_fragment	10075973	10076191	.	+	.	NdAT1TE10330;AT1TE32815:transposon_fragment:1_%_AT1TE32815_%_Chr1_%_10167602_%_10167820
NdCChr1	mapped_from_Araport11	TE_fragment	10079300	10079683	.	+	.	NdAT1TE10340;AT1TE32825:transposon_fragment:1_%_AT1TE32825_%_Chr1_%_10170915_%_10171300
NdCChr1	mapped_from_Araport11	TE_fragment	10094093	10094763	.	-	.	NdAT1TE10350;AT1TE32870:transposon_fragment:1_%_AT1TE32870_%_Chr1_%_10185740_%_10186410
NdCChr1	mapped_from_Araport11	TE_fragment	10108633	10108740	.	-	.	NdAT1TE10360;AT2TE07855:transposon_fragment:2_%_AT2TE07855_%_Chr2_%_1693478_%_1694727
NdCChr1	mapped_from_Araport11	TE_fragment	10115717	10116014	.	-	.	NdAT1TE10370;AT1TE32945:transposon_fragment:1_%_AT1TE32945_%_Chr1_%_10206713_%_10207010
NdCChr1	mapped_from_Araport11	TE_fragment	10130051	10130316	.	+	.	NdAT1TE10380;AT1TE32990:transposon_fragment:1_%_AT1TE32990_%_Chr1_%_10221014_%_10221279
NdCChr1	mapped_from_Araport11	TE_fragment	10130792	10131418	.	-	.	NdAT1TE10390;AT1TE32995:transposon_fragment:1_%_AT1TE32995_%_Chr1_%_10221755_%_10222388
NdCChr1	mapped_from_Araport11	TE_fragment	10131419	10131787	.	+	.	NdAT1TE10400;AT1TE33000:transposon_fragment:1_%_AT1TE33000_%_Chr1_%_10222389_%_10222757
NdCChr1	mapped_from_Araport11	TE_fragment	10136968	10137044	.	-	.	NdAT1TE10410;AT1TE55450:transposon_fragment:1_%_AT1TE55450_%_Chr1_%_16777875_%_16779338
NdCChr1	mapped_from_Araport11	TE_fragment	10138170	10138659	.	+	.	NdAT1TE10420;AT3TE34585:transposon_fragment:1_%_AT3TE34585_%_Chr3_%_8248326_%_8248815
NdCChr1	mapped_from_Araport11	TE_fragment	10139193	10139652	.	-	.	NdAT1TE10430;AT4TE26195:transposon_fragment:1_%_AT4TE26195_%_Chr4_%_6184666_%_6185125
NdCChr1	mapped_from_Araport11	TE_fragment	10142221	10142879	.	+	.	NdAT1TE10440;AT1TE33035:transposon_fragment:1_%_AT1TE33035_%_Chr1_%_10231645_%_10232308
NdCChr1	mapped_from_Araport11	TE_fragment	10144807	10145575	.	-	.	NdAT1TE10450;AT1TE33045:transposon_fragment:1_%_AT1TE33045_%_Chr1_%_10234219_%_10234987
NdCChr1	mapped_from_Araport11	TE_fragment	10145576	10145603	.	-	.	NdAT1TE10460;AT1TE33050:transposon_fragment:1_%_AT1TE33050_%_Chr1_%_10234988_%_10235015
NdCChr1	mapped_from_Araport11	TE_fragment	10146971	10147084	.	+	.	NdAT1TE10470;AT1TE33060:transposon_fragment:1_%_AT1TE33060_%_Chr1_%_10236377_%_10236490
NdCChr1	mapped_from_Araport11	TE_fragment	10148206	10148386	.	-	.	NdAT1TE10480;AT1TE33065:transposon_fragment:1_%_AT1TE33065_%_Chr1_%_10237612_%_10237792
NdCChr1	mapped_from_Araport11	TE_fragment	10149916	10150790	.	+	.	NdAT1TE10490;AT1TE33075:transposon_fragment:1_%_AT1TE33075_%_Chr1_%_10239321_%_10240195
NdCChr1	mapped_from_Araport11	TE_fragment	10150791	10150834	.	+	.	NdAT1TE10500;AT1TE33080:transposon_fragment:1_%_AT1TE33080_%_Chr1_%_10240196_%_10240239
NdCChr1	mapped_from_Araport11	TE_fragment	10150835	10151216	.	+	.	NdAT1TE10510;AT1TE33085:transposon_fragment:1_%_AT1TE33085_%_Chr1_%_10240240_%_10240617
NdCChr1	mapped_from_Araport11	TE_fragment	10151217	10151383	.	+	.	NdAT1TE10520;AT1TE33090:transposon_fragment:1_%_AT1TE33090_%_Chr1_%_10240618_%_10240783
NdCChr1	mapped_from_Araport11	TE_fragment	10185629	10185747	.	+	.	NdAT1TE10530;AT1TE33200:transposon_fragment:1_%_AT1TE33200_%_Chr1_%_10275031_%_10275149
NdCChr1	mapped_from_Araport11	TE_fragment	10186546	10186574	.	+	.	NdAT1TE10540;AT1TE33205:transposon_fragment:1_%_AT1TE33205_%_Chr1_%_10275948_%_10275976
NdCChr1	mapped_from_Araport11	TE_fragment	10186577	10188345	.	+	.	NdAT1TE10550;AT1G29360:exon:1_%_AT1G29360_%_Chr1_%_10275979_%_10277747
NdCChr1	mapped_from_Araport11	TE_fragment	10205573	10206184	.	-	.	NdAT1TE10560;AT1TE33270:transposon_fragment:1_%_AT1TE33270_%_Chr1_%_10294975_%_10295586
NdCChr1	mapped_from_Araport11	TE_fragment	10225220	10225256	.	+	.	NdAT1TE10570;AT1TE33330:transposon_fragment:1_%_AT1TE33330_%_Chr1_%_10314612_%_10314648
NdCChr1	mapped_from_Araport11	TE_fragment	10225333	10226036	.	-	.	NdAT1TE10580;AT1TE33340:transposon_fragment:1_%_AT1TE33340_%_Chr1_%_10314726_%_10315423
NdCChr1	mapped_from_Araport11	TE_fragment	10226056	10226351	.	-	.	NdAT1TE10590;AT1TE33345:transposon_fragment:1_%_AT1TE33345_%_Chr1_%_10315443_%_10315738
NdCChr1	mapped_from_Araport11	TE_fragment	10226357	10228359	.	+	.	NdAT1TE10600;AT1TE33350:transposon_fragment:1_%_AT1TE33350_%_Chr1_%_10315744_%_10317790
NdCChr1	mapped_from_Araport11	TE_fragment	10267416	10273409	.	+	.	NdAT1TE10610;AT1TE33490:transposon_fragment:1_%_AT1TE33490_%_Chr1_%_10357357_%_10363358
NdCChr1	mapped_from_Araport11	TE_fragment	10279651	10279688	.	+	.	NdAT1TE10620;AT2TE34410:transposon_fragment:1_%_AT2TE34410_%_Chr2_%_8269647_%_8274939
NdCChr1	mapped_from_Araport11	TE_fragment	10280306	10280655	.	+	.	NdAT1TE10630;AT1TE33510:transposon_fragment:1_%_AT1TE33510_%_Chr1_%_10370278_%_10370628
NdCChr1	mapped_from_Araport11	TE_fragment	10292610	10293396	.	-	.	NdAT1TE10640;AT1TE33550:transposon_fragment:1_%_AT1TE33550_%_Chr1_%_10382584_%_10383371
NdCChr1	mapped_from_Araport11	TE_fragment	10293701	10293918	.	-	.	NdAT1TE10650;AT1TE33555:transposon_fragment:1_%_AT1TE33555_%_Chr1_%_10383676_%_10383893
NdCChr1	mapped_from_Araport11	TE_fragment	10331214	10331626	.	-	.	NdAT1TE10660;AT1TE33670:transposon_fragment:1_%_AT1TE33670_%_Chr1_%_10421307_%_10421719
NdCChr1	mapped_from_Araport11	TE_fragment	10353727	10353841	.	+	.	NdAT1TE10670;AT1TE33750:transposon_fragment:1_%_AT1TE33750_%_Chr1_%_10443987_%_10444101
NdCChr1	mapped_from_Araport11	TE_fragment	10400336	10400416	.	-	.	NdAT1TE10680;AT1TE33900:transposon_fragment:1_%_AT1TE33900_%_Chr1_%_10490253_%_10490333
NdCChr1	mapped_from_Araport11	TE_fragment	10400417	10401196	.	-	.	NdAT1TE10690;AT1TE33905:transposon_fragment:1_%_AT1TE33905_%_Chr1_%_10490334_%_10491121
NdCChr1	mapped_from_Araport11	TE_fragment	10401197	10401525	.	+	.	NdAT1TE10700;AT1TE33910:transposon_fragment:1_%_AT1TE33910_%_Chr1_%_10491122_%_10491449
NdCChr1	mapped_from_Araport11	TE_fragment	10407605	10407777	.	+	.	NdAT1TE10710;AT1TE33920:transposon_fragment:1_%_AT1TE33920_%_Chr1_%_10497530_%_10497719
NdCChr1	mapped_from_Araport11	TE_fragment	10407798	10407904	.	-	.	NdAT1TE10720;AT1TE33920:transposon_fragment:1_%_AT1TE33920_%_Chr1_%_10497530_%_10497719
NdCChr1	mapped_from_Araport11	TE_fragment	10416561	10417014	.	-	.	NdAT1TE10730;AT1TE33955:transposon_fragment:2_%_AT1TE33955_%_Chr1_%_10506501_%_10506954
NdCChr1	mapped_from_Araport11	TE_fragment	10417429	10417472	.	-	.	NdAT1TE10740;AT1TE33960:transposon_fragment:1_%_AT1TE33960_%_Chr1_%_10507369_%_10507412
NdCChr1	mapped_from_Araport11	TE_fragment	10432485	10433135	.	-	.	NdAT1TE10750;AT1TE34000:transposon_fragment:1_%_AT1TE34000_%_Chr1_%_10522218_%_10522868
NdCChr1	mapped_from_Araport11	TE_fragment	10434811	10434949	.	-	.	NdAT1TE10760;AT1TE34005:transposon_fragment:1_%_AT1TE34005_%_Chr1_%_10524540_%_10524678
NdCChr1	mapped_from_Araport11	TE_fragment	10434950	10434988	.	+	.	NdAT1TE10770;AT1TE34010:transposon_fragment:1_%_AT1TE34010_%_Chr1_%_10524679_%_10524717
NdCChr1	mapped_from_Araport11	TE_fragment	10435040	10435206	.	+	.	NdAT1TE10780;AT1TE34020:transposon_fragment:1_%_AT1TE34020_%_Chr1_%_10529696_%_10529862
NdCChr1	mapped_from_Araport11	TE_fragment	10435525	10437622	.	+	.	NdAT1TE10790;AT3TE70035:transposon_fragment:1_%_AT3TE70035_%_Chr3_%_17275311_%_17277819
NdCChr1	mapped_from_Araport11	TE_fragment	10438976	10439086	.	+	.	NdAT1TE10800;AT1TE34035:transposon_fragment:1_%_AT1TE34035_%_Chr1_%_10531554_%_10531664
NdCChr1	mapped_from_Araport11	TE_fragment	10439252	10442263	.	+	.	NdAT1TE10810;AT1G30030:exon:1_%_AT1G30030_%_Chr1_%_10531831_%_10534842
NdCChr1	mapped_from_Araport11	TE_fragment	10453564	10453596	.	-	.	NdAT1TE10820;AT2TE06020:transposon_fragment:1_%_AT2TE06020_%_Chr2_%_1321602_%_1321646
NdCChr1	mapped_from_Araport11	TE_fragment	10453832	10454029	.	-	.	NdAT1TE10830;AT2TE06030:transposon_fragment:1_%_AT2TE06030_%_Chr2_%_1325405_%_1325645
NdCChr1	mapped_from_Araport11	TE_fragment	10461431	10461857	.	+	.	NdAT1TE10840;AT1TE34120:transposon_fragment:1_%_AT1TE34120_%_Chr1_%_10554052_%_10554478
NdCChr1	mapped_from_Araport11	TE_fragment	10461891	10462325	.	-	.	NdAT1TE10850;AT1TE34125:transposon_fragment:1_%_AT1TE34125_%_Chr1_%_10554479_%_10555084
NdCChr1	mapped_from_Araport11	TE_fragment	10462392	10462524	.	-	.	NdAT1TE10860;AT1TE34125:transposon_fragment:1_%_AT1TE34125_%_Chr1_%_10554479_%_10555084
NdCChr1	mapped_from_Araport11	TE_fragment	10462525	10462870	.	-	.	NdAT1TE10870;AT1TE34130:transposon_fragment:1_%_AT1TE34130_%_Chr1_%_10555085_%_10555430
NdCChr1	mapped_from_Araport11	TE_fragment	10472156	10472312	.	-	.	NdAT1TE10880;AT1TE34160:transposon_fragment:1_%_AT1TE34160_%_Chr1_%_10564719_%_10564875
NdCChr1	mapped_from_Araport11	TE_fragment	10472313	10473343	.	+	.	NdAT1TE10890;AT1TE34165:transposon_fragment:1_%_AT1TE34165_%_Chr1_%_10564876_%_10565913
NdCChr1	mapped_from_Araport11	TE_fragment	10475400	10476729	.	+	.	NdAT1TE10900;AT1TE34170:transposon_fragment:1_%_AT1TE34170_%_Chr1_%_10567972_%_10569320
NdCChr1	mapped_from_Araport11	TE_fragment	10476761	10476844	.	+	.	NdAT1TE10910;AT1TE34175:transposon_fragment:1_%_AT1TE34175_%_Chr1_%_10569321_%_10569404
NdCChr1	mapped_from_Araport11	TE_fragment	10477588	10477859	.	+	.	NdAT1TE10920;AT1TE34180:transposon_fragment:1_%_AT1TE34180_%_Chr1_%_10570149_%_10570425
NdCChr1	mapped_from_Araport11	TE_fragment	10485880	10486650	.	+	.	NdAT1TE10930;AT1TE34210:transposon_fragment:1_%_AT1TE34210_%_Chr1_%_10578441_%_10579208
NdCChr1	mapped_from_Araport11	TE_fragment	10486651	10487916	.	+	.	NdAT1TE10940;AT1TE34215:transposon_fragment:1_%_AT1TE34215_%_Chr1_%_10579209_%_10580491
NdCChr1	mapped_from_Araport11	TE_fragment	10498601	10498797	.	-	.	NdAT1TE10950;AT1TE34250:transposon_fragment:1_%_AT1TE34250_%_Chr1_%_10591173_%_10591369
NdCChr1	mapped_from_Araport11	TE_fragment	10498797	10499416	.	-	.	NdAT1TE10960;AT1TE34255:transposon_fragment:1_%_AT1TE34255_%_Chr1_%_10591370_%_10591988
NdCChr1	mapped_from_Araport11	TE_fragment	10499419	10499540	.	-	.	NdAT1TE10970;AT1TE34260:transposon_fragment:1_%_AT1TE34260_%_Chr1_%_10591989_%_10592110
NdCChr1	mapped_from_Araport11	TE_fragment	10499541	10500565	.	+	.	NdAT1TE10980;AT4TE39045:transposon_fragment:1_%_AT4TE39045_%_Chr4_%_8743238_%_8744263
NdCChr1	mapped_from_Araport11	TE_fragment	10500566	10500653	.	+	.	NdAT1TE10990;AT4TE39040:transposon_fragment:1_%_AT4TE39040_%_Chr4_%_8743150_%_8743237
NdCChr1	mapped_from_Araport11	TE_fragment	10501306	10501547	.	-	.	NdAT1TE11000;AT1TE34270:transposon_fragment:1_%_AT1TE34270_%_Chr1_%_10593876_%_10594117
NdCChr1	mapped_from_Araport11	TE_fragment	10501548	10503036	.	-	.	NdAT1TE11010;AT1TE34275:transposon_fragment:1_%_AT1TE34275_%_Chr1_%_10594118_%_10595604
NdCChr1	mapped_from_Araport11	TE_fragment	10503298	10503539	.	-	.	NdAT1TE11020;AT1TE34270:transposon_fragment:1_%_AT1TE34270_%_Chr1_%_10593876_%_10594117
NdCChr1	mapped_from_Araport11	TE_fragment	10503540	10505028	.	-	.	NdAT1TE11030;AT1TE34275:transposon_fragment:1_%_AT1TE34275_%_Chr1_%_10594118_%_10595604
NdCChr1	mapped_from_Araport11	TE_fragment	10505029	10505196	.	+	.	NdAT1TE11040;AT1TE34280:transposon_fragment:1_%_AT1TE34280_%_Chr1_%_10595605_%_10595772
NdCChr1	mapped_from_Araport11	TE_fragment	10505486	10505759	.	-	.	NdAT1TE11050;AT1TE34285:transposon_fragment:1_%_AT1TE34285_%_Chr1_%_10596062_%_10596335
NdCChr1	mapped_from_Araport11	TE_fragment	10506555	10506764	.	-	.	NdAT1TE11060;AT1TE34290:transposon_fragment:1_%_AT1TE34290_%_Chr1_%_10597131_%_10597340
NdCChr1	mapped_from_Araport11	TE_fragment	10506765	10507002	.	-	.	NdAT1TE11070;AT1TE34295:transposon_fragment:2_%_AT1TE34295_%_Chr1_%_10597341_%_10597578
NdCChr1	mapped_from_Araport11	TE_fragment	10507003	10507765	.	+	.	NdAT1TE11080;AT1TE34300:transposon_fragment:1_%_AT1TE34300_%_Chr1_%_10597579_%_10598342
NdCChr1	mapped_from_Araport11	TE_fragment	10507766	10508044	.	-	.	NdAT1TE11090;AT1TE34295:transposon_fragment:1_%_AT1TE34295_%_Chr1_%_10598343_%_10598621
NdCChr1	mapped_from_Araport11	TE_fragment	10508045	10508186	.	+	.	NdAT1TE11100;AT1TE34305:transposon_fragment:1_%_AT1TE34305_%_Chr1_%_10598622_%_10598763
NdCChr1	mapped_from_Araport11	TE_fragment	10508938	10509006	.	-	.	NdAT1TE11110;AT3TE65645:transposon_fragment:1_%_AT3TE65645_%_Chr3_%_16207004_%_16207351
NdCChr1	mapped_from_Araport11	TE_fragment	10511601	10514585	.	+	.	NdAT1TE11120;AT1G30150:exon:1_%_AT1G30150_%_Chr1_%_10602178_%_10605159
NdCChr1	mapped_from_Araport11	TE_fragment	10519502	10519533	.	+	.	NdAT1TE11130;AT1TE34330:transposon_fragment:1_%_AT1TE34330_%_Chr1_%_10610329_%_10610360
NdCChr1	mapped_from_Araport11	TE_fragment	10519534	10520719	.	+	.	NdAT1TE11140;AT1TE34335:transposon_fragment:1_%_AT1TE34335_%_Chr1_%_10610361_%_10613004
NdCChr1	mapped_from_Araport11	TE_fragment	10520720	10522125	.	+	.	NdAT1TE11150;AT1TE34335:transposon_fragment:1_%_AT1TE34335_%_Chr1_%_10610361_%_10613004
NdCChr1	mapped_from_Araport11	TE_fragment	10522130	10522174	.	+	.	NdAT1TE11160;AT1TE34340:transposon_fragment:1_%_AT1TE34340_%_Chr1_%_10613009_%_10613053
NdCChr1	mapped_from_Araport11	TE_fragment	10522374	10523127	.	+	.	NdAT1TE11170;AT1TE34335:transposon_fragment:2_%_AT1TE34335_%_Chr1_%_10613253_%_10614006
NdCChr1	mapped_from_Araport11	TE_fragment	10523128	10523305	.	+	.	NdAT1TE11180;AT1TE34345:transposon_fragment:1_%_AT1TE34345_%_Chr1_%_10614007_%_10614184
NdCChr1	mapped_from_Araport11	TE_fragment	10524804	10525441	.	-	.	NdAT1TE11190;AT1TE34350:transposon_fragment:1_%_AT1TE34350_%_Chr1_%_10615681_%_10616327
NdCChr1	mapped_from_Araport11	TE_fragment	10530843	10531557	.	-	.	NdAT1TE11200;AT1TE34360:transposon_fragment:1_%_AT1TE34360_%_Chr1_%_10621747_%_10622463
NdCChr1	mapped_from_Araport11	TE_fragment	10532745	10534093	.	-	.	NdAT1TE11210;AT1TE34365:transposon_fragment:1_%_AT1TE34365_%_Chr1_%_10623650_%_10624994
NdCChr1	mapped_from_Araport11	TE_fragment	10544790	10546094	.	+	.	NdAT1TE11220;AT1TE34400:transposon_fragment:1_%_AT1TE34400_%_Chr1_%_10635648_%_10636952
NdCChr1	mapped_from_Araport11	TE_fragment	10555234	10555290	.	-	.	NdAT1TE11230;AT1TE34430:transposon_fragment:1_%_AT1TE34430_%_Chr1_%_10646088_%_10646144
NdCChr1	mapped_from_Araport11	TE_fragment	10555291	10556218	.	-	.	NdAT1TE11240;AT1TE34435:transposon_fragment:1_%_AT1TE34435_%_Chr1_%_10646145_%_10647068
NdCChr1	mapped_from_Araport11	TE_fragment	10560931	10562177	.	-	.	NdAT1TE11250;AT1TE34445:transposon_fragment:1_%_AT1TE34445_%_Chr1_%_10652085_%_10653331
NdCChr1	mapped_from_Araport11	TE_fragment	10562989	10563495	.	-	.	NdAT1TE11260;AT1TE34450:transposon_fragment:1_%_AT1TE34450_%_Chr1_%_10654143_%_10654665
NdCChr1	mapped_from_Araport11	TE_fragment	10568524	10568614	.	+	.	NdAT1TE11270;AT4TE24645:transposon_fragment:1_%_AT4TE24645_%_Chr4_%_5853569_%_5854619
NdCChr1	mapped_from_Araport11	TE_fragment	10569104	10569414	.	-	.	NdAT1TE11280;AT1TE34465:transposon_fragment:1_%_AT1TE34465_%_Chr1_%_10660290_%_10660600
NdCChr1	mapped_from_Araport11	TE_fragment	10574871	10575003	.	+	.	NdAT1TE11290;AT1TE34475:transposon_fragment:1_%_AT1TE34475_%_Chr1_%_10666053_%_10666185
NdCChr1	mapped_from_Araport11	TE_fragment	10584333	10584780	.	-	.	NdAT1TE11300;AT1G30310:exon:1_%_AT1G30310_%_Chr1_%_10675489_%_10675935
NdCChr1	mapped_from_Araport11	TE_fragment	10584841	10585752	.	-	.	NdAT1TE11310;AT1TE34515:transposon_fragment:1_%_AT1TE34515_%_Chr1_%_10675996_%_10676907
NdCChr1	mapped_from_Araport11	TE_fragment	10585753	10585918	.	+	.	NdAT1TE11320;AT1TE34520:transposon_fragment:1_%_AT1TE34520_%_Chr1_%_10676908_%_10677073
NdCChr1	mapped_from_Araport11	TE_fragment	10605682	10610366	.	-	.	NdAT1TE11330;AT5G42645:exon:1_%_AT5G42645_%_Chr5_%_17090938_%_17095801
NdCChr1	mapped_from_Araport11	TE_fragment	10610381	10610426	.	-	.	NdAT1TE11340;AT5TE82580:transposon_fragment:1_%_AT5TE82580_%_Chr5_%_22956174_%_22956221
NdCChr1	mapped_from_Araport11	TE_fragment	10610472	10615340	.	+	.	NdAT1TE11350;AT1TE34580:transposon_fragment:1_%_AT1TE34580_%_Chr1_%_10696714_%_10701584
NdCChr1	mapped_from_Araport11	TE_fragment	10616383	10616789	.	-	.	NdAT1TE11360;AT1TE34590:transposon_fragment:1_%_AT1TE34590_%_Chr1_%_10702615_%_10703021
NdCChr1	mapped_from_Araport11	TE_fragment	10621903	10622083	.	-	.	NdAT1TE11370;AT2TE00350:transposon_fragment:1_%_AT2TE00350_%_Chr2_%_112141_%_113018
NdCChr1	mapped_from_Araport11	TE_fragment	10628499	10628724	.	-	.	NdAT1TE11380;AT1TE34620:transposon_fragment:1_%_AT1TE34620_%_Chr1_%_10714644_%_10714869
NdCChr1	mapped_from_Araport11	TE_fragment	10637319	10638880	.	+	.	NdAT1TE11390;AT1G30390:exon:1_%_AT1G30390_%_Chr1_%_10723454_%_10725016
NdCChr1	mapped_from_Araport11	TE_fragment	10661527	10662177	.	+	.	NdAT1TE11400;AT1TE34720:transposon_fragment:1_%_AT1TE34720_%_Chr1_%_10747663_%_10748313
NdCChr1	mapped_from_Araport11	TE_fragment	10717045	10717101	.	+	.	NdAT1TE11410;AT4TE12235:transposon_fragment:1_%_AT4TE12235_%_Chr4_%_2615093_%_2615675
NdCChr1	mapped_from_Araport11	TE_fragment	10763415	10763673	.	-	.	NdAT1TE11420;AT5TE57975:transposon_fragment:1_%_AT5TE57975_%_Chr5_%_16055823_%_16056884
NdCChr1	mapped_from_Araport11	TE_fragment	10764288	10764838	.	-	.	NdAT1TE11430;AT1TE35055:transposon_fragment:1_%_AT1TE35055_%_Chr1_%_10852075_%_10852625
NdCChr1	mapped_from_Araport11	TE_fragment	10764839	10765500	.	-	.	NdAT1TE11440;AT1TE35060:transposon_fragment:1_%_AT1TE35060_%_Chr1_%_10852626_%_10853287
NdCChr1	mapped_from_Araport11	TE_fragment	10778894	10779313	.	-	.	NdAT1TE11450;AT1TE35100:transposon_fragment:2_%_AT1TE35100_%_Chr1_%_10866669_%_10867088
NdCChr1	mapped_from_Araport11	TE_fragment	10779314	10779962	.	-	.	NdAT1TE11460;AT1TE35105:transposon_fragment:1_%_AT1TE35105_%_Chr1_%_10867089_%_10867731
NdCChr1	mapped_from_Araport11	TE_fragment	10779963	10780044	.	-	.	NdAT1TE11470;AT1TE35100:transposon_fragment:1_%_AT1TE35100_%_Chr1_%_10867732_%_10867813
NdCChr1	mapped_from_Araport11	TE_fragment	10787282	10788438	.	-	.	NdAT1TE11480;AT1TE35130:transposon_fragment:1_%_AT1TE35130_%_Chr1_%_10875049_%_10876201
NdCChr1	mapped_from_Araport11	TE_fragment	10798949	10799555	.	+	.	NdAT1TE11490;AT1TE35160:transposon_fragment:1_%_AT1TE35160_%_Chr1_%_10886713_%_10887319
NdCChr1	mapped_from_Araport11	TE_fragment	10806715	10807520	.	-	.	NdAT1TE11500;AT1TE35180:transposon_fragment:1_%_AT1TE35180_%_Chr1_%_10894475_%_10895281
NdCChr1	mapped_from_Araport11	TE_fragment	10823775	10823945	.	-	.	NdAT1TE11510;AT1TE35230:transposon_fragment:1_%_AT1TE35230_%_Chr1_%_10911515_%_10911685
NdCChr1	mapped_from_Araport11	TE_fragment	10831411	10831464	.	-	.	NdAT1TE11520;AT1TE35270:transposon_fragment:1_%_AT1TE35270_%_Chr1_%_10920811_%_10920864
NdCChr1	mapped_from_Araport11	TE_fragment	10831482	10831995	.	-	.	NdAT1TE11530;AT1TE35275:transposon_fragment:1_%_AT1TE35275_%_Chr1_%_10920882_%_10921401
NdCChr1	mapped_from_Araport11	TE_fragment	10833015	10834352	.	-	.	NdAT1TE11540;AT5TE48075:transposon_fragment:1_%_AT5TE48075_%_Chr5_%_13545408_%_13546760
NdCChr1	mapped_from_Araport11	TE_fragment	10835206	10835462	.	-	.	NdAT1TE11550;AT4TE55390:transposon_fragment:1_%_AT4TE55390_%_Chr4_%_11963494_%_11963755
NdCChr1	mapped_from_Araport11	TE_fragment	10839791	10839935	.	+	.	NdAT1TE11560;AT1TE35300:transposon_fragment:1_%_AT1TE35300_%_Chr1_%_10929280_%_10929424
NdCChr1	mapped_from_Araport11	TE_fragment	10839936	10840018	.	-	.	NdAT1TE11570;AT1TE35305:transposon_fragment:2_%_AT1TE35305_%_Chr1_%_10929425_%_10929507
NdCChr1	mapped_from_Araport11	TE_fragment	10841498	10842217	.	-	.	NdAT1TE11580;AT1TE35305:transposon_fragment:1_%_AT1TE35305_%_Chr1_%_10930986_%_10931699
NdCChr1	mapped_from_Araport11	TE_fragment	10842218	10842409	.	+	.	NdAT1TE11590;AT1TE35310:transposon_fragment:1_%_AT1TE35310_%_Chr1_%_10931700_%_10931893
NdCChr1	mapped_from_Araport11	TE_fragment	10842617	10842661	.	-	.	NdAT1TE11600;AT1TE35320:transposon_fragment:1_%_AT1TE35320_%_Chr1_%_10932104_%_10932148
NdCChr1	mapped_from_Araport11	TE_fragment	10842662	10843210	.	-	.	NdAT1TE11610;AT1TE35325:transposon_fragment:1_%_AT1TE35325_%_Chr1_%_10932149_%_10932697
NdCChr1	mapped_from_Araport11	TE_fragment	10859996	10860916	.	-	.	NdAT1TE11620;AT1TE35380:transposon_fragment:1_%_AT1TE35380_%_Chr1_%_10949476_%_10950410
NdCChr1	mapped_from_Araport11	TE_fragment	10866330	10866843	.	+	.	NdAT1TE11630;AT1TE35390:transposon_fragment:1_%_AT1TE35390_%_Chr1_%_10955829_%_10956342
NdCChr1	mapped_from_Araport11	TE_fragment	10867053	10867847	.	-	.	NdAT1TE11640;AT1TE35395:transposon_fragment:1_%_AT1TE35395_%_Chr1_%_10956552_%_10957346
NdCChr1	mapped_from_Araport11	TE_fragment	10870484	10871377	.	+	.	NdAT1TE11650;AT1TE35400:transposon_fragment:1_%_AT1TE35400_%_Chr1_%_10959980_%_10960874
NdCChr1	mapped_from_Araport11	TE_fragment	10877749	10878036	.	-	.	NdAT1TE11660;AT1TE35410:transposon_fragment:1_%_AT1TE35410_%_Chr1_%_10966588_%_10966875
NdCChr1	mapped_from_Araport11	TE_fragment	10878068	10880040	.	+	.	NdAT1TE11670;AT1TE35415:transposon_fragment:1_%_AT1TE35415_%_Chr1_%_10966907_%_10968878
NdCChr1	mapped_from_Araport11	TE_fragment	10880408	10881646	.	+	.	NdAT1TE11680;AT1TE35420:transposon_fragment:1_%_AT1TE35420_%_Chr1_%_10969137_%_10970374
NdCChr1	mapped_from_Araport11	TE_fragment	10883698	10884969	.	-	.	NdAT1TE11690;AT1TE35425:transposon_fragment:1_%_AT1TE35425_%_Chr1_%_10972424_%_10973698
NdCChr1	mapped_from_Araport11	TE_fragment	10884970	10885638	.	-	.	NdAT1TE11700;AT1TE35430:transposon_fragment:1_%_AT1TE35430_%_Chr1_%_10973699_%_10974368
NdCChr1	mapped_from_Araport11	TE_fragment	10885662	10885696	.	-	.	NdAT1TE11710;AT1TE35440:transposon_fragment:1_%_AT1TE35440_%_Chr1_%_10974392_%_10974426
NdCChr1	mapped_from_Araport11	TE_fragment	10889839	10889917	.	-	.	NdAT1TE11720;AT1TE35450:transposon_fragment:1_%_AT1TE35450_%_Chr1_%_10978569_%_10978647
NdCChr1	mapped_from_Araport11	TE_fragment	10893390	10894136	.	+	.	NdAT1TE11730;AT1TE35460:transposon_fragment:1_%_AT1TE35460_%_Chr1_%_10982120_%_10982866
NdCChr1	mapped_from_Araport11	TE_fragment	10894141	10894891	.	-	.	NdAT1TE11740;AT1TE35465:transposon_fragment:1_%_AT1TE35465_%_Chr1_%_10982871_%_10983613
NdCChr1	mapped_from_Araport11	TE_fragment	10914563	10914616	.	-	.	NdAT1TE11750;AT1TE35520:transposon_fragment:1_%_AT1TE35520_%_Chr1_%_11003253_%_11003306
NdCChr1	mapped_from_Araport11	TE_fragment	10916796	10917042	.	-	.	NdAT1TE11760;AT1TE35525:transposon_fragment:1_%_AT1TE35525_%_Chr1_%_11005489_%_11005735
NdCChr1	mapped_from_Araport11	TE_fragment	10917145	10917720	.	+	.	NdAT1TE11770;AT5TE34915:transposon_fragment:1_%_AT5TE34915_%_Chr5_%_9623272_%_9623834
NdCChr1	mapped_from_Araport11	TE_fragment	10927297	10927324	.	+	.	NdAT1TE11780;AT1TE35570:transposon_fragment:1_%_AT1TE35570_%_Chr1_%_11015978_%_11016005
NdCChr1	mapped_from_Araport11	TE_fragment	10927334	10927788	.	+	.	NdAT1TE11790;AT1TE35575:transposon_fragment:1_%_AT1TE35575_%_Chr1_%_11016006_%_11016462
NdCChr1	mapped_from_Araport11	TE_fragment	10930318	10930698	.	-	.	NdAT1TE11800;AT1TE35580:transposon_fragment:1_%_AT1TE35580_%_Chr1_%_11019012_%_11019392
NdCChr1	mapped_from_Araport11	TE_fragment	10930699	10930777	.	-	.	NdAT1TE11810;AT1TE35585:transposon_fragment:1_%_AT1TE35585_%_Chr1_%_11019393_%_11019471
NdCChr1	mapped_from_Araport11	TE_fragment	10930780	10931551	.	-	.	NdAT1TE11820;AT1TE35590:transposon_fragment:1_%_AT1TE35590_%_Chr1_%_11019474_%_11020246
NdCChr1	mapped_from_Araport11	TE_fragment	10931552	10931620	.	+	.	NdAT1TE11830;AT1TE35595:transposon_fragment:1_%_AT1TE35595_%_Chr1_%_11020247_%_11020315
NdCChr1	mapped_from_Araport11	TE_fragment	10931621	10931721	.	+	.	NdAT1TE11840;AT1TE35600:transposon_fragment:1_%_AT1TE35600_%_Chr1_%_11020316_%_11020416
NdCChr1	mapped_from_Araport11	TE_fragment	10932337	10932447	.	+	.	NdAT1TE11850;AT1TE35605:transposon_fragment:1_%_AT1TE35605_%_Chr1_%_11021031_%_11021141
NdCChr1	mapped_from_Araport11	TE_fragment	10938653	10938873	.	+	.	NdAT1TE11860;AT1TE35620:transposon_fragment:1_%_AT1TE35620_%_Chr1_%_11027751_%_11027971
NdCChr1	mapped_from_Araport11	TE_fragment	10938934	10939081	.	+	.	NdAT1TE11870;AT5TE46470:transposon_fragment:1_%_AT5TE46470_%_Chr5_%_13064354_%_13064628
NdCChr1	mapped_from_Araport11	TE_fragment	10939140	10939673	.	-	.	NdAT1TE11880;AT1TE35630:transposon_fragment:1_%_AT1TE35630_%_Chr1_%_11028440_%_11029458
NdCChr1	mapped_from_Araport11	TE_fragment	10943215	10943270	.	-	.	NdAT1TE11890;AT1TE35640:transposon_fragment:1_%_AT1TE35640_%_Chr1_%_11032989_%_11033044
NdCChr1	mapped_from_Araport11	TE_fragment	10944854	10945306	.	-	.	NdAT1TE11900;AT1TE35645:transposon_fragment:1_%_AT1TE35645_%_Chr1_%_11034629_%_11035081
NdCChr1	mapped_from_Araport11	TE_fragment	10945621	10946885	.	-	.	NdAT1TE11910;AT2TE73500:transposon_fragment:1_%_AT2TE73500_%_Chr2_%_16379576_%_16380843
NdCChr1	mapped_from_Araport11	TE_fragment	10946888	10946950	.	-	.	NdAT1TE11920;AT2TE73505:transposon_fragment:1_%_AT2TE73505_%_Chr2_%_16380844_%_16381037
NdCChr1	mapped_from_Araport11	TE_fragment	10956407	10957145	.	+	.	NdAT1TE11930;AT1TE35670:transposon_fragment:1_%_AT1TE35670_%_Chr1_%_11044865_%_11045603
NdCChr1	mapped_from_Araport11	TE_fragment	10957569	10957744	.	-	.	NdAT1TE11940;AT3TE28210:transposon_fragment:1_%_AT3TE28210_%_Chr3_%_6716975_%_6718178
NdCChr1	mapped_from_Araport11	TE_fragment	10958758	10959494	.	+	.	NdAT1TE11950;AT1TE35670:transposon_fragment:1_%_AT1TE35670_%_Chr1_%_11044865_%_11045603
NdCChr1	mapped_from_Araport11	TE_fragment	10959717	10960086	.	-	.	NdAT1TE11960;AT1TE35675:transposon_fragment:1_%_AT1TE35675_%_Chr1_%_11048186_%_11048555
NdCChr1	mapped_from_Araport11	TE_fragment	10960226	10962950	.	-	.	NdAT1TE11970;AT2TE31215:transposon_fragment:1_%_AT2TE31215_%_Chr2_%_7581422_%_7584152
NdCChr1	mapped_from_Araport11	TE_fragment	10972251	10972610	.	+	.	NdAT1TE11980;AT1TE35710:transposon_fragment:1_%_AT1TE35710_%_Chr1_%_11060778_%_11061137
NdCChr1	mapped_from_Araport11	TE_fragment	10975941	10978610	.	-	.	NdAT1TE11990;AT1TE35720:transposon_fragment:1_%_AT1TE35720_%_Chr1_%_11064456_%_11067139
NdCChr1	mapped_from_Araport11	TE_fragment	10980068	10980169	.	-	.	NdAT1TE12000;AT1TE35730:transposon_fragment:1_%_AT1TE35730_%_Chr1_%_11068630_%_11068731
NdCChr1	mapped_from_Araport11	TE_fragment	10980170	10980777	.	-	.	NdAT1TE12010;AT1TE35735:transposon_fragment:1_%_AT1TE35735_%_Chr1_%_11068732_%_11069339
NdCChr1	mapped_from_Araport11	TE_fragment	10984330	10984528	.	+	.	NdAT1TE12020;AT1TE35745:transposon_fragment:1_%_AT1TE35745_%_Chr1_%_11072902_%_11073100
NdCChr1	mapped_from_Araport11	TE_fragment	10984529	10985501	.	+	.	NdAT1TE12030;AT1TE35750:transposon_fragment:1_%_AT1TE35750_%_Chr1_%_11073101_%_11074071
NdCChr1	mapped_from_Araport11	TE_fragment	10985502	10985547	.	-	.	NdAT1TE12040;AT1TE35755:transposon_fragment:1_%_AT1TE35755_%_Chr1_%_11074072_%_11074117
NdCChr1	mapped_from_Araport11	TE_fragment	10985548	10985805	.	+	.	NdAT1TE12050;AT1TE35760:transposon_fragment:1_%_AT1TE35760_%_Chr1_%_11074118_%_11074373
NdCChr1	mapped_from_Araport11	TE_fragment	11000408	11000475	.	+	.	NdAT1TE12060;AT1TE35810:transposon_fragment:1_%_AT1TE35810_%_Chr1_%_11088749_%_11088816
NdCChr1	mapped_from_Araport11	TE_fragment	11000500	11000953	.	-	.	NdAT1TE12070;AT1TE35820:transposon_fragment:1_%_AT1TE35820_%_Chr1_%_11088841_%_11089308
NdCChr1	mapped_from_Araport11	TE_fragment	11001886	11001955	.	-	.	NdAT1TE12080;AT3TE86730:transposon_fragment:1_%_AT3TE86730_%_Chr3_%_21304721_%_21305360
NdCChr1	mapped_from_Araport11	TE_fragment	11002156	11002288	.	+	.	NdAT1TE12090;AT1TE35835:transposon_fragment:1_%_AT1TE35835_%_Chr1_%_11090506_%_11090638
NdCChr1	mapped_from_Araport11	TE_fragment	11005409	11005553	.	+	.	NdAT1TE12100;AT1TE35845:transposon_fragment:1_%_AT1TE35845_%_Chr1_%_11093758_%_11093901
NdCChr1	mapped_from_Araport11	TE_fragment	11005554	11005659	.	+	.	NdAT1TE12110;AT1TE35850:transposon_fragment:1_%_AT1TE35850_%_Chr1_%_11093902_%_11094007
NdCChr1	mapped_from_Araport11	TE_fragment	11008669	11012053	.	-	.	NdAT1TE12120;AT1G31100:exon:1_%_AT1G31100_%_Chr1_%_11097034_%_11100418
NdCChr1	mapped_from_Araport11	TE_fragment	11014991	11015182	.	+	.	NdAT1TE12130;AT1TE77165:transposon_fragment:1_%_AT1TE77165_%_Chr1_%_23435101_%_23435292
NdCChr1	mapped_from_Araport11	TE_fragment	11022712	11023072	.	-	.	NdAT1TE12140;AT5TE74290:transposon_fragment:1_%_AT5TE74290_%_Chr5_%_20625391_%_20626063
NdCChr1	mapped_from_Araport11	TE_fragment	11023308	11023750	.	+	.	NdAT1TE12150;AT1TE35900:transposon_fragment:1_%_AT1TE35900_%_Chr1_%_11111658_%_11112104
NdCChr1	mapped_from_Araport11	TE_fragment	11031915	11032676	.	-	.	NdAT1TE12160;AT1TE35930:transposon_fragment:1_%_AT1TE35930_%_Chr1_%_11120129_%_11120890
NdCChr1	mapped_from_Araport11	TE_fragment	11036355	11036819	.	-	.	NdAT1TE12170;AT1TE35945:transposon_fragment:1_%_AT1TE35945_%_Chr1_%_11124579_%_11125040
NdCChr1	mapped_from_Araport11	TE_fragment	11036820	11037478	.	+	.	NdAT1TE12180;AT1TE35950:transposon_fragment:1_%_AT1TE35950_%_Chr1_%_11125041_%_11125699
NdCChr1	mapped_from_Araport11	TE_fragment	11037479	11037868	.	-	.	NdAT1TE12190;AT1TE35955:transposon_fragment:1_%_AT1TE35955_%_Chr1_%_11125700_%_11126411
NdCChr1	mapped_from_Araport11	TE_fragment	11037869	11038150	.	-	.	NdAT1TE12200;AT1TE35955:transposon_fragment:1_%_AT1TE35955_%_Chr1_%_11125700_%_11126411
NdCChr1	mapped_from_Araport11	TE_fragment	11038151	11038188	.	+	.	NdAT1TE12210;AT1TE35960:transposon_fragment:1_%_AT1TE35960_%_Chr1_%_11126412_%_11126449
NdCChr1	mapped_from_Araport11	TE_fragment	11038189	11038317	.	+	.	NdAT1TE12220;AT1TE35965:transposon_fragment:1_%_AT1TE35965_%_Chr1_%_11126450_%_11126578
NdCChr1	mapped_from_Araport11	TE_fragment	11038725	11038895	.	-	.	NdAT1TE12230;AT1TE35970:transposon_fragment:1_%_AT1TE35970_%_Chr1_%_11126986_%_11127156
NdCChr1	mapped_from_Araport11	TE_fragment	11038944	11039183	.	+	.	NdAT1TE12240;AT1TE39145:transposon_fragment:1_%_AT1TE39145_%_Chr1_%_12079833_%_12080605
NdCChr1	mapped_from_Araport11	TE_fragment	11041352	11041532	.	+	.	NdAT1TE12250;AT4TE30830:transposon_fragment:1_%_AT4TE30830_%_Chr4_%_7101226_%_7102618
NdCChr1	mapped_from_Araport11	TE_fragment	11045872	11046389	.	-	.	NdAT1TE12260;AT1TE35995:transposon_fragment:1_%_AT1TE35995_%_Chr1_%_11136821_%_11137338
NdCChr1	mapped_from_Araport11	TE_fragment	11057137	11057210	.	-	.	NdAT1TE12270;AT1TE36050:transposon_fragment:1_%_AT1TE36050_%_Chr1_%_11152797_%_11152909
NdCChr1	mapped_from_Araport11	TE_fragment	11057211	11057617	.	-	.	NdAT1TE12280;AT1TE36055:transposon_fragment:1_%_AT1TE36055_%_Chr1_%_11152910_%_11153316
NdCChr1	mapped_from_Araport11	TE_fragment	11057618	11060902	.	-	.	NdAT1TE12290;AT1TE36060:transposon_fragment:1_%_AT1TE36060_%_Chr1_%_11153317_%_11156607
NdCChr1	mapped_from_Araport11	TE_fragment	11071928	11072177	.	-	.	NdAT1TE12300;AT1TE36100:transposon_fragment:1_%_AT1TE36100_%_Chr1_%_11167568_%_11167817
NdCChr1	mapped_from_Araport11	TE_fragment	11075182	11075426	.	+	.	NdAT1TE12310;AT1TE36105:transposon_fragment:1_%_AT1TE36105_%_Chr1_%_11170812_%_11171056
NdCChr1	mapped_from_Araport11	TE_fragment	11075708	11076124	.	+	.	NdAT1TE12320;AT3TE71740:transposon_fragment:2_%_AT3TE71740_%_Chr3_%_17708171_%_17708596
NdCChr1	mapped_from_Araport11	TE_fragment	11076401	11076558	.	+	.	NdAT1TE12330;AT1TE36110:transposon_fragment:1_%_AT1TE36110_%_Chr1_%_11172037_%_11172192
NdCChr1	mapped_from_Araport11	TE_fragment	11077949	11078570	.	-	.	NdAT1TE12340;AT1TE36115:transposon_fragment:1_%_AT1TE36115_%_Chr1_%_11173583_%_11174201
NdCChr1	mapped_from_Araport11	TE_fragment	11078581	11079637	.	+	.	NdAT1TE12350;AT1TE36120:transposon_fragment:1_%_AT1TE36120_%_Chr1_%_11174212_%_11175268
NdCChr1	mapped_from_Araport11	TE_fragment	11079638	11079865	.	+	.	NdAT1TE12360;AT1TE36125:transposon_fragment:1_%_AT1TE36125_%_Chr1_%_11175269_%_11175496
NdCChr1	mapped_from_Araport11	TE_fragment	11082659	11083321	.	+	.	NdAT1TE12370;AT1TE36130:transposon_fragment:1_%_AT1TE36130_%_Chr1_%_11178291_%_11178953
NdCChr1	mapped_from_Araport11	TE_fragment	11085534	11085887	.	-	.	NdAT1TE12380;AT1TE36135:transposon_fragment:1_%_AT1TE36135_%_Chr1_%_11181168_%_11181521
NdCChr1	mapped_from_Araport11	TE_fragment	11086187	11086325	.	+	.	NdAT1TE12390;AT1TE36140:transposon_fragment:1_%_AT1TE36140_%_Chr1_%_11181821_%_11181959
NdCChr1	mapped_from_Araport11	TE_fragment	11092587	11092717	.	+	.	NdAT1TE12400;AT1TE36160:transposon_fragment:1_%_AT1TE36160_%_Chr1_%_11188283_%_11188413
NdCChr1	mapped_from_Araport11	TE_fragment	11092718	11092825	.	+	.	NdAT1TE12410;AT1TE36160:transposon_fragment:1_%_AT1TE36160_%_Chr1_%_11188283_%_11188413
NdCChr1	mapped_from_Araport11	TE_fragment	11092832	11092908	.	+	.	NdAT1TE12420;AT1TE36160:transposon_fragment:1_%_AT1TE36160_%_Chr1_%_11188283_%_11188413
NdCChr1	mapped_from_Araport11	TE_fragment	11105370	11105484	.	-	.	NdAT1TE12430;AT1TE36200:transposon_fragment:1_%_AT1TE36200_%_Chr1_%_11201317_%_11201431
NdCChr1	mapped_from_Araport11	TE_fragment	11105486	11106270	.	+	.	NdAT1TE12440;AT1TE36205:transposon_fragment:1_%_AT1TE36205_%_Chr1_%_11201432_%_11202232
NdCChr1	mapped_from_Araport11	TE_fragment	11107596	11108097	.	+	.	NdAT1TE12450;AT1TE36210:transposon_fragment:1_%_AT1TE36210_%_Chr1_%_11203759_%_11204260
NdCChr1	mapped_from_Araport11	TE_fragment	11108276	11108468	.	-	.	NdAT1TE12460;AT1TE36215:transposon_fragment:1_%_AT1TE36215_%_Chr1_%_11204438_%_11204636
NdCChr1	mapped_from_Araport11	TE_fragment	11109681	11110450	.	+	.	NdAT1TE12470;AT1TE36225:transposon_fragment:1_%_AT1TE36225_%_Chr1_%_11205827_%_11206597
NdCChr1	mapped_from_Araport11	TE_fragment	11110970	11111155	.	-	.	NdAT1TE12480;AT1TE36230:transposon_fragment:1_%_AT1TE36230_%_Chr1_%_11207116_%_11207299
NdCChr1	mapped_from_Araport11	TE_fragment	11111157	11111485	.	+	.	NdAT1TE12490;AT1TE36235:transposon_fragment:1_%_AT1TE36235_%_Chr1_%_11207301_%_11207627
NdCChr1	mapped_from_Araport11	TE_fragment	11111486	11111600	.	+	.	NdAT1TE12500;AT1TE36240:transposon_fragment:1_%_AT1TE36240_%_Chr1_%_11207628_%_11207742
NdCChr1	mapped_from_Araport11	TE_fragment	11116001	11116272	.	+	.	NdAT1TE12510;AT1TE36255:transposon_fragment:1_%_AT1TE36255_%_Chr1_%_11212272_%_11212543
NdCChr1	mapped_from_Araport11	TE_fragment	11142046	11142376	.	+	.	NdAT1TE12520;AT1TE36340:transposon_fragment:1_%_AT1TE36340_%_Chr1_%_11239005_%_11239335
NdCChr1	mapped_from_Araport11	TE_fragment	11144608	11144815	.	-	.	NdAT1TE12530;AT1TE36345:transposon_fragment:1_%_AT1TE36345_%_Chr1_%_11241567_%_11241774
NdCChr1	mapped_from_Araport11	TE_fragment	11144816	11145123	.	+	.	NdAT1TE12540;AT1TE36350:transposon_fragment:1_%_AT1TE36350_%_Chr1_%_11241775_%_11242082
NdCChr1	mapped_from_Araport11	TE_fragment	11162249	11162745	.	-	.	NdAT1TE12550;AT1TE21515:transposon_fragment:1_%_AT1TE21515_%_Chr1_%_6640487_%_6640989
NdCChr1	mapped_from_Araport11	TE_fragment	11180204	11180481	.	-	.	NdAT1TE12560;AT4TE04685:transposon_fragment:1_%_AT4TE04685_%_Chr4_%_919642_%_921128
NdCChr1	mapped_from_Araport11	TE_fragment	11183318	11183377	.	-	.	NdAT1TE12570;AT1TE36480:transposon_fragment:1_%_AT1TE36480_%_Chr1_%_11280157_%_11280216
NdCChr1	mapped_from_Araport11	TE_fragment	11183380	11184354	.	-	.	NdAT1TE12580;AT1TE36485:transposon_fragment:2_%_AT1TE36485_%_Chr1_%_11280217_%_11281183
NdCChr1	mapped_from_Araport11	TE_fragment	11185984	11186018	.	-	.	NdAT1TE12590;AT1TE36500:transposon_fragment:1_%_AT1TE36500_%_Chr1_%_11282817_%_11282851
NdCChr1	mapped_from_Araport11	TE_fragment	11186019	11187298	.	-	.	NdAT1TE12600;AT1TE36505:transposon_fragment:1_%_AT1TE36505_%_Chr1_%_11282852_%_11284969
NdCChr1	mapped_from_Araport11	TE_fragment	11187300	11187740	.	-	.	NdAT1TE12610;AT1TE36505:transposon_fragment:1_%_AT1TE36505_%_Chr1_%_11282852_%_11284969
NdCChr1	mapped_from_Araport11	TE_fragment	11187982	11188223	.	+	.	NdAT1TE12620;AT2TE06390:transposon_fragment:1_%_AT2TE06390_%_Chr2_%_1388832_%_1393901
NdCChr1	mapped_from_Araport11	TE_fragment	11189044	11192022	.	+	.	NdAT1TE12630;AT3TE47220:transposon_fragment:1_%_AT3TE47220_%_Chr3_%_11324468_%_11327495
NdCChr1	mapped_from_Araport11	TE_fragment	11192363	11192970	.	+	.	NdAT1TE12640;AT2G14605:exon:1_%_AT2G14605_%_Chr2_%_6237864_%_6238511
NdCChr1	mapped_from_Araport11	TE_fragment	11192991	11193685	.	+	.	NdAT1TE12650;AT5G33315:exon:1_%_AT5G33315_%_Chr5_%_12582857_%_12583555
NdCChr1	mapped_from_Araport11	TE_fragment	11195297	11196349	.	-	.	NdAT1TE12660;AT1TE36510:transposon_fragment:2_%_AT1TE36510_%_Chr1_%_11286649_%_11287669
NdCChr1	mapped_from_Araport11	TE_fragment	11199341	11199653	.	-	.	NdAT1TE12670;AT4TE24985:transposon_fragment:1_%_AT4TE24985_%_Chr4_%_5929504_%_5930077
NdCChr1	mapped_from_Araport11	TE_fragment	11200040	11200236	.	-	.	NdAT1TE12680;AT5TE67880:transposon_fragment:1_%_AT5TE67880_%_Chr5_%_18853600_%_18853838
NdCChr1	mapped_from_Araport11	TE_fragment	11203102	11203819	.	-	.	NdAT1TE12690;AT1TE36530:transposon_fragment:1_%_AT1TE36530_%_Chr1_%_11294093_%_11294808
NdCChr1	mapped_from_Araport11	TE_fragment	11204220	11204635	.	-	.	NdAT1TE12700;AT1TE36485:transposon_fragment:1_%_AT1TE36485_%_Chr1_%_11284970_%_11285438
NdCChr1	mapped_from_Araport11	TE_fragment	11208984	11209178	.	+	.	NdAT1TE12710;AT1TE36590:transposon_fragment:1_%_AT1TE36590_%_Chr1_%_11312254_%_11313077
NdCChr1	mapped_from_Araport11	TE_fragment	11209911	11210251	.	-	.	NdAT1TE12720;AT2TE11810:transposon_fragment:1_%_AT2TE11810_%_Chr2_%_2636200_%_2637023
NdCChr1	mapped_from_Araport11	TE_fragment	11215657	11217117	.	+	.	NdAT1TE12730;AT1TE36615:transposon_fragment:1_%_AT1TE36615_%_Chr1_%_11319716_%_11321176
NdCChr1	mapped_from_Araport11	TE_fragment	11217118	11217276	.	+	.	NdAT1TE12740;AT1TE36620:transposon_fragment:1_%_AT1TE36620_%_Chr1_%_11321177_%_11321335
NdCChr1	mapped_from_Araport11	TE_fragment	11219872	11220017	.	-	.	NdAT1TE12750;AT1TE36625:transposon_fragment:1_%_AT1TE36625_%_Chr1_%_11324297_%_11324440
NdCChr1	mapped_from_Araport11	TE_fragment	11220018	11221246	.	+	.	NdAT1TE12760;AT1TE36630:transposon_fragment:1_%_AT1TE36630_%_Chr1_%_11324441_%_11325667
NdCChr1	mapped_from_Araport11	TE_fragment	11230822	11231405	.	-	.	NdAT1TE12770;AT1TE36665:transposon_fragment:1_%_AT1TE36665_%_Chr1_%_11335194_%_11335777
NdCChr1	mapped_from_Araport11	TE_fragment	11231405	11231465	.	+	.	NdAT1TE12780;AT5TE17955:transposon_fragment:1_%_AT5TE17955_%_Chr5_%_4970260_%_4971020
NdCChr1	mapped_from_Araport11	TE_fragment	11231488	11232606	.	+	.	NdAT1TE12790;AT1TE11380:transposon_fragment:1_%_AT1TE11380_%_Chr1_%_3497680_%_3498873
NdCChr1	mapped_from_Araport11	TE_fragment	11236679	11241268	.	-	.	NdAT1TE12800;AT4TE25100:transposon_fragment:2_%_AT4TE25100_%_Chr4_%_5965856_%_5970901
NdCChr1	mapped_from_Araport11	TE_fragment	11241409	11241505	.	-	.	NdAT1TE12810;AT4TE25100:transposon_fragment:2_%_AT4TE25100_%_Chr4_%_5965856_%_5970901
NdCChr1	mapped_from_Araport11	TE_fragment	11245520	11245669	.	+	.	NdAT1TE12820;AT1TE36690:transposon_fragment:1_%_AT1TE36690_%_Chr1_%_11342815_%_11342964
NdCChr1	mapped_from_Araport11	TE_fragment	11245672	11245986	.	+	.	NdAT1TE12830;AT1TE36695:transposon_fragment:1_%_AT1TE36695_%_Chr1_%_11342967_%_11343281
NdCChr1	mapped_from_Araport11	TE_fragment	11254588	11254735	.	-	.	NdAT1TE12840;AT1TE36720:transposon_fragment:1_%_AT1TE36720_%_Chr1_%_11352406_%_11352552
NdCChr1	mapped_from_Araport11	TE_fragment	11254736	11254911	.	-	.	NdAT1TE12850;AT1TE36725:transposon_fragment:1_%_AT1TE36725_%_Chr1_%_11352553_%_11352725
NdCChr1	mapped_from_Araport11	TE_fragment	11270541	11270636	.	+	.	NdAT1TE12860;AT1TE36770:transposon_fragment:1_%_AT1TE36770_%_Chr1_%_11368364_%_11368459
NdCChr1	mapped_from_Araport11	TE_fragment	11270637	11271538	.	+	.	NdAT1TE12870;AT1TE36775:transposon_fragment:1_%_AT1TE36775_%_Chr1_%_11368460_%_11369371
NdCChr1	mapped_from_Araport11	TE_fragment	11286753	11287505	.	+	.	NdAT1TE12880;AT1TE36820:transposon_fragment:1_%_AT1TE36820_%_Chr1_%_11384554_%_11385295
NdCChr1	mapped_from_Araport11	TE_fragment	11289931	11290339	.	+	.	NdAT1TE12890;AT1TE36825:transposon_fragment:1_%_AT1TE36825_%_Chr1_%_11387700_%_11388108
NdCChr1	mapped_from_Araport11	TE_fragment	11308554	11308694	.	-	.	NdAT1TE12900;AT1TE36880:transposon_fragment:1_%_AT1TE36880_%_Chr1_%_11406187_%_11406327
NdCChr1	mapped_from_Araport11	TE_fragment	11308695	11309021	.	-	.	NdAT1TE12910;AT1TE36885:transposon_fragment:1_%_AT1TE36885_%_Chr1_%_11406328_%_11406654
NdCChr1	mapped_from_Araport11	TE_fragment	11309022	11309612	.	-	.	NdAT1TE12920;AT1TE36890:transposon_fragment:2_%_AT1TE36890_%_Chr1_%_11406655_%_11410513
NdCChr1	mapped_from_Araport11	TE_fragment	11310019	11310404	.	-	.	NdAT1TE12930;AT2TE23905:transposon_fragment:2_%_AT2TE23905_%_Chr2_%_5869426_%_5869810
NdCChr1	mapped_from_Araport11	TE_fragment	11310417	11312948	.	-	.	NdAT1TE12940;AT1TE36890:transposon_fragment:2_%_AT1TE36890_%_Chr1_%_11406655_%_11410513
NdCChr1	mapped_from_Araport11	TE_fragment	11312949	11313139	.	+	.	NdAT1TE12950;AT1TE36895:transposon_fragment:1_%_AT1TE36895_%_Chr1_%_11410514_%_11410704
NdCChr1	mapped_from_Araport11	TE_fragment	11313162	11313248	.	+	.	NdAT1TE12960;AT1TE36905:transposon_fragment:1_%_AT1TE36905_%_Chr1_%_11410727_%_11410813
NdCChr1	mapped_from_Araport11	TE_fragment	11343552	11344250	.	+	.	NdAT1TE12970;AT1TE37010:transposon_fragment:1_%_AT1TE37010_%_Chr1_%_11442207_%_11442905
NdCChr1	mapped_from_Araport11	TE_fragment	11353217	11353253	.	-	.	NdAT1TE12980;AT1TE37040:transposon_fragment:1_%_AT1TE37040_%_Chr1_%_11451873_%_11451909
NdCChr1	mapped_from_Araport11	TE_fragment	11353254	11353288	.	-	.	NdAT1TE12990;AT1TE37045:transposon_fragment:1_%_AT1TE37045_%_Chr1_%_11451910_%_11451944
NdCChr1	mapped_from_Araport11	TE_fragment	11353289	11354592	.	-	.	NdAT1TE13000;AT1TE37050:transposon_fragment:1_%_AT1TE37050_%_Chr1_%_11451945_%_11453249
NdCChr1	mapped_from_Araport11	TE_fragment	11354593	11354791	.	-	.	NdAT1TE13010;AT1TE37055:transposon_fragment:1_%_AT1TE37055_%_Chr1_%_11453250_%_11453448
NdCChr1	mapped_from_Araport11	TE_fragment	11355727	11355812	.	-	.	NdAT1TE13020;AT1TE37060:transposon_fragment:1_%_AT1TE37060_%_Chr1_%_11454384_%_11454469
NdCChr1	mapped_from_Araport11	TE_fragment	11356009	11356231	.	-	.	NdAT1TE13030;AT1TE37065:transposon_fragment:1_%_AT1TE37065_%_Chr1_%_11454666_%_11454888
NdCChr1	mapped_from_Araport11	TE_fragment	11357093	11357512	.	+	.	NdAT1TE13040;AT1TE37070:transposon_fragment:1_%_AT1TE37070_%_Chr1_%_11455750_%_11456169
NdCChr1	mapped_from_Araport11	TE_fragment	11357714	11357815	.	-	.	NdAT1TE13050;AT3G44640:exon:6_%_AT3G44640_%_Chr3_%_16207540_%_16208012
NdCChr1	mapped_from_Araport11	TE_fragment	11357816	11357916	.	-	.	NdAT1TE13060;AT1TE34305:transposon_fragment:1_%_AT1TE34305_%_Chr1_%_10598622_%_10598763
NdCChr1	mapped_from_Araport11	TE_fragment	11357917	11358195	.	+	.	NdAT1TE13070;AT1TE34295:transposon_fragment:1_%_AT1TE34295_%_Chr1_%_10598343_%_10598621
NdCChr1	mapped_from_Araport11	TE_fragment	11358546	11358698	.	+	.	NdAT1TE13080;AT1TE37075:transposon_fragment:1_%_AT1TE37075_%_Chr1_%_11457202_%_11457354
NdCChr1	mapped_from_Araport11	TE_fragment	11376112	11376203	.	+	.	NdAT1TE13090;AT1TE37130:transposon_fragment:1_%_AT1TE37130_%_Chr1_%_11474999_%_11475090
NdCChr1	mapped_from_Araport11	TE_fragment	11386111	11386367	.	-	.	NdAT1TE13100;AT5TE58540:transposon_fragment:1_%_AT5TE58540_%_Chr5_%_16199645_%_16199915
NdCChr1	mapped_from_Araport11	TE_fragment	11391130	11392435	.	+	.	NdAT1TE13110;AT1TE92165:transposon_fragment:1_%_AT1TE92165_%_Chr1_%_28161036_%_28163376
NdCChr1	mapped_from_Araport11	TE_fragment	11392579	11392930	.	+	.	NdAT1TE13120;AT4TE24895:transposon_fragment:1_%_AT4TE24895_%_Chr4_%_5909248_%_5911593
NdCChr1	mapped_from_Araport11	TE_fragment	11394598	11395055	.	-	.	NdAT1TE13130;AT1TE37190:transposon_fragment:1_%_AT1TE37190_%_Chr1_%_11496152_%_11496619
NdCChr1	mapped_from_Araport11	TE_fragment	11405052	11413409	.	+	.	NdAT1TE13140;AT1TE41460:transposon_fragment:1_%_AT1TE41460_%_Chr1_%_12713488_%_12728545
NdCChr1	mapped_from_Araport11	TE_fragment	11413873	11419910	.	+	.	NdAT1TE13150;AT4TE12615:transposon_fragment:4_%_AT4TE12615_%_Chr4_%_2697075_%_2703541
NdCChr1	mapped_from_Araport11	TE_fragment	11419911	11420382	.	+	.	NdAT1TE13160;AT3TE37065:transposon_fragment:1_%_AT3TE37065_%_Chr3_%_8857758_%_8858230
NdCChr1	mapped_from_Araport11	TE_fragment	11421755	11423505	.	-	.	NdAT1TE13170;AT2TE26190:transposon_fragment:1_%_AT2TE26190_%_Chr2_%_6415535_%_6417341
NdCChr1	mapped_from_Araport11	TE_fragment	11423540	11423671	.	+	.	NdAT1TE13180;AT3TE47185:transposon_fragment:1_%_AT3TE47185_%_Chr3_%_11319867_%_11321541
NdCChr1	mapped_from_Araport11	TE_fragment	11424633	11425238	.	-	.	NdAT1TE13190;AT2TE04910:transposon_fragment:1_%_AT2TE04910_%_Chr2_%_1090485_%_1092946
NdCChr1	mapped_from_Araport11	TE_fragment	11425245	11425399	.	-	.	NdAT1TE13200;AT3TE68470:transposon_fragment:1_%_AT3TE68470_%_Chr3_%_16901159_%_16901757
NdCChr1	mapped_from_Araport11	TE_fragment	11439551	11440564	.	+	.	NdAT1TE13210;AT4TE25425:transposon_fragment:1_%_AT4TE25425_%_Chr4_%_6032957_%_6034618
NdCChr1	mapped_from_Araport11	TE_fragment	11440564	11440594	.	+	.	NdAT1TE13220;AT3TE64450:transposon_fragment:1_%_AT3TE64450_%_Chr3_%_15926361_%_15927499
NdCChr1	mapped_from_Araport11	TE_fragment	11443368	11443591	.	+	.	NdAT1TE13230;AT5TE73090:transposon_fragment:1_%_AT5TE73090_%_Chr5_%_20295008_%_20295238
NdCChr1	mapped_from_Araport11	TE_fragment	11449459	11449729	.	+	.	NdAT1TE13240;AT2TE00135:transposon_fragment:1_%_AT2TE00135_%_Chr2_%_70796_%_71407
NdCChr1	mapped_from_Araport11	TE_fragment	11450789	11451665	.	-	.	NdAT1TE13250;AT4TE26075:transposon_fragment:1_%_AT4TE26075_%_Chr4_%_6168296_%_6169367
NdCChr1	mapped_from_Araport11	TE_fragment	11454462	11454770	.	+	.	NdAT1TE13260;AT4TE10865:transposon_fragment:1_%_AT4TE10865_%_Chr4_%_2341448_%_2342104
NdCChr1	mapped_from_Araport11	TE_fragment	11454791	11455347	.	+	.	NdAT1TE13270;AT1TE55145:transposon_fragment:1_%_AT1TE55145_%_Chr1_%_16707213_%_16707792
NdCChr1	mapped_from_Araport11	TE_fragment	11466448	11466550	.	+	.	NdAT1TE13280;AT1TE37345:transposon_fragment:1_%_AT1TE37345_%_Chr1_%_11537286_%_11537388
NdCChr1	mapped_from_Araport11	TE_fragment	11478236	11478729	.	+	.	NdAT1TE13290;AT1TE37380:transposon_fragment:1_%_AT1TE37380_%_Chr1_%_11549115_%_11549607
NdCChr1	mapped_from_Araport11	TE_fragment	11479222	11479404	.	-	.	NdAT1TE13300;AT1TE37385:transposon_fragment:1_%_AT1TE37385_%_Chr1_%_11550099_%_11550281
NdCChr1	mapped_from_Araport11	TE_fragment	11479405	11480279	.	+	.	NdAT1TE13310;AT1TE37390:transposon_fragment:1_%_AT1TE37390_%_Chr1_%_11550282_%_11551141
NdCChr1	mapped_from_Araport11	TE_fragment	11480280	11480756	.	+	.	NdAT1TE13320;AT1TE37395:transposon_fragment:1_%_AT1TE37395_%_Chr1_%_11551142_%_11551618
NdCChr1	mapped_from_Araport11	TE_fragment	11492163	11495703	.	-	.	NdAT1TE13330;AT1TE55795:transposon_fragment:1_%_AT1TE55795_%_Chr1_%_16853329_%_16858040
NdCChr1	mapped_from_Araport11	TE_fragment	11495722	11495840	.	-	.	NdAT1TE13340;AT1TE55795:transposon_fragment:1_%_AT1TE55795_%_Chr1_%_16853329_%_16858040
NdCChr1	mapped_from_Araport11	TE_fragment	11510956	11511080	.	+	.	NdAT1TE13350;AT1TE37485:transposon_fragment:1_%_AT1TE37485_%_Chr1_%_11578166_%_11578290
NdCChr1	mapped_from_Araport11	TE_fragment	11513470	11514083	.	+	.	NdAT1TE13360;AT1TE37490:transposon_fragment:1_%_AT1TE37490_%_Chr1_%_11580501_%_11581114
NdCChr1	mapped_from_Araport11	TE_fragment	11514164	11514525	.	+	.	NdAT1TE13370;AT1TE37495:transposon_fragment:1_%_AT1TE37495_%_Chr1_%_11581195_%_11581565
NdCChr1	mapped_from_Araport11	TE_fragment	11524216	11524271	.	-	.	NdAT1TE13380;AT1TE37525:transposon_fragment:1_%_AT1TE37525_%_Chr1_%_11591214_%_11591269
NdCChr1	mapped_from_Araport11	TE_fragment	11524272	11524962	.	-	.	NdAT1TE13390;AT1TE37530:transposon_fragment:1_%_AT1TE37530_%_Chr1_%_11591270_%_11591960
NdCChr1	mapped_from_Araport11	TE_fragment	11529803	11529918	.	-	.	NdAT1TE13400;AT1TE37540:transposon_fragment:1_%_AT1TE37540_%_Chr1_%_11596772_%_11596887
NdCChr1	mapped_from_Araport11	TE_fragment	11530364	11530617	.	-	.	NdAT1TE13410;AT1TE37545:transposon_fragment:1_%_AT1TE37545_%_Chr1_%_11597333_%_11597586
NdCChr1	mapped_from_Araport11	TE_fragment	11530618	11530798	.	+	.	NdAT1TE13420;AT1TE37550:transposon_fragment:1_%_AT1TE37550_%_Chr1_%_11597587_%_11597769
NdCChr1	mapped_from_Araport11	TE_fragment	11544226	11544832	.	+	.	NdAT1TE13430;AT1TE37590:transposon_fragment:1_%_AT1TE37590_%_Chr1_%_11611213_%_11611817
NdCChr1	mapped_from_Araport11	TE_fragment	11550706	11551536	.	+	.	NdAT1TE13440;AT1TE37610:transposon_fragment:1_%_AT1TE37610_%_Chr1_%_11617703_%_11619060
NdCChr1	mapped_from_Araport11	TE_fragment	11551564	11551656	.	-	.	NdAT1TE13450;AT5TE50345:transposon_fragment:1_%_AT5TE50345_%_Chr5_%_14103659_%_14104252
NdCChr1	mapped_from_Araport11	TE_fragment	11551657	11552372	.	-	.	NdAT1TE13460;AT1TE27830:transposon_fragment:1_%_AT1TE27830_%_Chr1_%_8622247_%_8623616
NdCChr1	mapped_from_Araport11	TE_fragment	11552384	11552664	.	+	.	NdAT1TE13470;AT1TE37610:transposon_fragment:1_%_AT1TE37610_%_Chr1_%_11617703_%_11619060
NdCChr1	mapped_from_Araport11	TE_fragment	11552698	11552796	.	+	.	NdAT1TE13480;AT1TE37610:transposon_fragment:1_%_AT1TE37610_%_Chr1_%_11617703_%_11619060
NdCChr1	mapped_from_Araport11	TE_fragment	11552797	11552826	.	-	.	NdAT1TE13490;AT1TE37615:transposon_fragment:1_%_AT1TE37615_%_Chr1_%_11619061_%_11619090
NdCChr1	mapped_from_Araport11	TE_fragment	11552827	11552892	.	+	.	NdAT1TE13500;AT1TE37620:transposon_fragment:1_%_AT1TE37620_%_Chr1_%_11619091_%_11619156
NdCChr1	mapped_from_Araport11	TE_fragment	11557587	11557857	.	+	.	NdAT1TE13510;AT1TE37630:transposon_fragment:1_%_AT1TE37630_%_Chr1_%_11623858_%_11624130
NdCChr1	mapped_from_Araport11	TE_fragment	11560646	11561163	.	-	.	NdAT1TE13520;AT1TE37635:transposon_fragment:1_%_AT1TE37635_%_Chr1_%_11626914_%_11627418
NdCChr1	mapped_from_Araport11	TE_fragment	11565489	11566267	.	+	.	NdAT1TE13530;AT1TE37645:transposon_fragment:1_%_AT1TE37645_%_Chr1_%_11631746_%_11632526
NdCChr1	mapped_from_Araport11	TE_fragment	11568263	11568394	.	+	.	NdAT1TE13540;AT1TE37650:transposon_fragment:1_%_AT1TE37650_%_Chr1_%_11634521_%_11634652
NdCChr1	mapped_from_Araport11	TE_fragment	11568395	11569818	.	-	.	NdAT1TE13550;AT1TE37655:transposon_fragment:1_%_AT1TE37655_%_Chr1_%_11634653_%_11636076
NdCChr1	mapped_from_Araport11	TE_fragment	11569819	11570784	.	+	.	NdAT1TE13560;AT1TE37660:transposon_fragment:1_%_AT1TE37660_%_Chr1_%_11636077_%_11637042
NdCChr1	mapped_from_Araport11	TE_fragment	11575871	11576096	.	-	.	NdAT1TE13570;AT1TE37670:transposon_fragment:1_%_AT1TE37670_%_Chr1_%_11641972_%_11642197
NdCChr1	mapped_from_Araport11	TE_fragment	11576097	11576279	.	-	.	NdAT1TE13580;AT1TE37675:transposon_fragment:1_%_AT1TE37675_%_Chr1_%_11642198_%_11642380
NdCChr1	mapped_from_Araport11	TE_fragment	11584667	11585163	.	-	.	NdAT1TE13590;AT2TE11395:transposon_fragment:1_%_AT2TE11395_%_Chr2_%_2513446_%_2514798
NdCChr1	mapped_from_Araport11	TE_fragment	11585935	11588919	.	-	.	NdAT1TE13600;AT2G12195:exon:1_%_AT2G12195_%_Chr2_%_4894628_%_4898737
NdCChr1	mapped_from_Araport11	TE_fragment	11590323	11591006	.	-	.	NdAT1TE13610;AT3TE58835:transposon_fragment:1_%_AT3TE58835_%_Chr3_%_14319827_%_14320766
NdCChr1	mapped_from_Araport11	TE_fragment	11591240	11591296	.	-	.	NdAT1TE13620;AT4TE59255:transposon_fragment:1_%_AT4TE59255_%_Chr4_%_12698365_%_12699438
NdCChr1	mapped_from_Araport11	TE_fragment	11592003	11592411	.	-	.	NdAT1TE13630;AT1TE81340:transposon_fragment:1_%_AT1TE81340_%_Chr1_%_24766205_%_24766778
NdCChr1	mapped_from_Araport11	TE_fragment	11592496	11592943	.	-	.	NdAT1TE13640;AT2TE06025:transposon_fragment:1_%_AT2TE06025_%_Chr2_%_1321647_%_1325404
NdCChr1	mapped_from_Araport11	TE_fragment	11592949	11593510	.	+	.	NdAT1TE13650;AT5TE48765:transposon_fragment:1_%_AT5TE48765_%_Chr5_%_13703432_%_13704886
NdCChr1	mapped_from_Araport11	TE_fragment	11594266	11594680	.	-	.	NdAT1TE13660;AT5TE52520:transposon_fragment:1_%_AT5TE52520_%_Chr5_%_14608196_%_14609008
NdCChr1	mapped_from_Araport11	TE_fragment	11595372	11595969	.	-	.	NdAT1TE13670;AT5TE59815:transposon_fragment:1_%_AT5TE59815_%_Chr5_%_16560410_%_16562449
NdCChr1	mapped_from_Araport11	TE_fragment	11596044	11601152	.	-	.	NdAT1TE13680;AT4TE22180:transposon_fragment:1_%_AT4TE22180_%_Chr4_%_5326461_%_5331583
NdCChr1	mapped_from_Araport11	TE_fragment	11601155	11601740	.	+	.	NdAT1TE13690;AT1TE26535:transposon_fragment:2_%_AT1TE26535_%_Chr1_%_8238606_%_8239802
NdCChr1	mapped_from_Araport11	TE_fragment	11603159	11603386	.	-	.	NdAT1TE13700;AT1TE21360:transposon_fragment:1_%_AT1TE21360_%_Chr1_%_6589531_%_6589760
NdCChr1	mapped_from_Araport11	TE_fragment	11606060	11606124	.	-	.	NdAT1TE13710;AT5TE48450:transposon_fragment:1_%_AT5TE48450_%_Chr5_%_13623760_%_13623889
NdCChr1	mapped_from_Araport11	TE_fragment	11608921	11609208	.	+	.	NdAT1TE13720;AT1TE16810:transposon_fragment:1_%_AT1TE16810_%_Chr1_%_5197905_%_5198865
NdCChr1	mapped_from_Araport11	TE_fragment	11614066	11614123	.	+	.	NdAT1TE13730;AT1TE37730:transposon_fragment:1_%_AT1TE37730_%_Chr1_%_11656156_%_11656213
NdCChr1	mapped_from_Araport11	TE_fragment	11614124	11614755	.	+	.	NdAT1TE13740;AT1TE37735:transposon_fragment:1_%_AT1TE37735_%_Chr1_%_11656214_%_11656847
NdCChr1	mapped_from_Araport11	TE_fragment	11614855	11615267	.	+	.	NdAT1TE13750;AT1TE37745:transposon_fragment:1_%_AT1TE37745_%_Chr1_%_11656947_%_11657360
NdCChr1	mapped_from_Araport11	TE_fragment	11618490	11618887	.	-	.	NdAT1TE13760;AT1TE37755:transposon_fragment:1_%_AT1TE37755_%_Chr1_%_11660593_%_11660990
NdCChr1	mapped_from_Araport11	TE_fragment	11624335	11624749	.	-	.	NdAT1TE13770;AT1TE37770:transposon_fragment:1_%_AT1TE37770_%_Chr1_%_11666452_%_11666871
NdCChr1	mapped_from_Araport11	TE_fragment	11626667	11626717	.	+	.	NdAT1TE13780;AT1TE37775:transposon_fragment:1_%_AT1TE37775_%_Chr1_%_11668808_%_11668858
NdCChr1	mapped_from_Araport11	TE_fragment	11628975	11629338	.	-	.	NdAT1TE13790;AT2TE25530:transposon_fragment:1_%_AT2TE25530_%_Chr2_%_6262531_%_6263222
NdCChr1	mapped_from_Araport11	TE_fragment	11646786	11647364	.	+	.	NdAT1TE13800;AT1G32390:exon:1_%_AT1G32390_%_Chr1_%_11688129_%_11688707
NdCChr1	mapped_from_Araport11	TE_fragment	11647550	11647613	.	+	.	NdAT1TE13810;AT1TE37855:transposon_fragment:1_%_AT1TE37855_%_Chr1_%_11688904_%_11688967
NdCChr1	mapped_from_Araport11	TE_fragment	11651030	11651386	.	-	.	NdAT1TE13820;AT1TE37875:transposon_fragment:1_%_AT1TE37875_%_Chr1_%_11693331_%_11693686
NdCChr1	mapped_from_Araport11	TE_fragment	11656614	11656957	.	-	.	NdAT1TE13830;AT1TE37885:transposon_fragment:1_%_AT1TE37885_%_Chr1_%_11698914_%_11699257
NdCChr1	mapped_from_Araport11	TE_fragment	11656957	11659603	.	+	.	NdAT1TE13840;AT1TE37890:transposon_fragment:1_%_AT1TE37890_%_Chr1_%_11699258_%_11701926
NdCChr1	mapped_from_Araport11	TE_fragment	11659637	11659697	.	+	.	NdAT1TE13850;AT1TE37900:transposon_fragment:1_%_AT1TE37900_%_Chr1_%_11701960_%_11702020
NdCChr1	mapped_from_Araport11	TE_fragment	11661519	11661973	.	-	.	NdAT1TE13860;AT1TE37905:transposon_fragment:1_%_AT1TE37905_%_Chr1_%_11703841_%_11704294
NdCChr1	mapped_from_Araport11	TE_fragment	11662135	11662680	.	-	.	NdAT1TE13870;AT3TE73435:transposon_fragment:2_%_AT3TE73435_%_Chr3_%_18110843_%_18111440
NdCChr1	mapped_from_Araport11	TE_fragment	11663993	11664114	.	+	.	NdAT1TE13880;AT1TE37920:transposon_fragment:1_%_AT1TE37920_%_Chr1_%_11706323_%_11706445
NdCChr1	mapped_from_Araport11	TE_fragment	11664122	11666497	.	+	.	NdAT1TE13890;AT5TE95380:transposon_fragment:1_%_AT5TE95380_%_Chr5_%_26482936_%_26485402
NdCChr1	mapped_from_Araport11	TE_fragment	11666516	11666716	.	+	.	NdAT1TE13900;AT1TE37930:transposon_fragment:1_%_AT1TE37930_%_Chr1_%_11708851_%_11709051
NdCChr1	mapped_from_Araport11	TE_fragment	11667961	11669046	.	-	.	NdAT1TE13910;AT1TE37935:transposon_fragment:1_%_AT1TE37935_%_Chr1_%_11710255_%_11711644
NdCChr1	mapped_from_Araport11	TE_fragment	11669046	11669480	.	-	.	NdAT1TE13920;AT1TE78070:transposon_fragment:1_%_AT1TE78070_%_Chr1_%_23710109_%_23711252
NdCChr1	mapped_from_Araport11	TE_fragment	11677864	11677891	.	+	.	NdAT1TE13930;AT1TE37970:transposon_fragment:1_%_AT1TE37970_%_Chr1_%_11720253_%_11720280
NdCChr1	mapped_from_Araport11	TE_fragment	11677897	11680024	.	+	.	NdAT1TE13940;AT1TE37975:transposon_fragment:1_%_AT1TE37975_%_Chr1_%_11720281_%_11722435
NdCChr1	mapped_from_Araport11	TE_fragment	11680025	11680132	.	-	.	NdAT1TE13950;AT1TE37980:transposon_fragment:1_%_AT1TE37980_%_Chr1_%_11722436_%_11722543
NdCChr1	mapped_from_Araport11	TE_fragment	11680133	11680842	.	-	.	NdAT1TE13960;AT1TE37985:transposon_fragment:1_%_AT1TE37985_%_Chr1_%_11722544_%_11723269
NdCChr1	mapped_from_Araport11	TE_fragment	11682623	11683066	.	+	.	NdAT1TE13970;AT1TE37990:transposon_fragment:1_%_AT1TE37990_%_Chr1_%_11725072_%_11725515
NdCChr1	mapped_from_Araport11	TE_fragment	11689279	11689908	.	+	.	NdAT1TE13980;AT1TE38010:transposon_fragment:1_%_AT1TE38010_%_Chr1_%_11731723_%_11732352
NdCChr1	mapped_from_Araport11	TE_fragment	11689911	11690502	.	+	.	NdAT1TE13990;AT1TE38015:transposon_fragment:1_%_AT1TE38015_%_Chr1_%_11732355_%_11732947
NdCChr1	mapped_from_Araport11	TE_fragment	11690503	11690677	.	-	.	NdAT1TE14000;AT1TE38020:transposon_fragment:1_%_AT1TE38020_%_Chr1_%_11732948_%_11733122
NdCChr1	mapped_from_Araport11	TE_fragment	11690688	11690943	.	+	.	NdAT1TE14010;AT5TE29985:transposon_fragment:1_%_AT5TE29985_%_Chr5_%_8292956_%_8293423
NdCChr1	mapped_from_Araport11	TE_fragment	11691470	11691948	.	+	.	NdAT1TE14020;AT4G03800:exon:1_%_AT4G03800_%_Chr4_%_1743791_%_1748332
NdCChr1	mapped_from_Araport11	TE_fragment	11692393	11692743	.	+	.	NdAT1TE14030;AT1TE38030:transposon_fragment:1_%_AT1TE38030_%_Chr1_%_11734830_%_11735185
NdCChr1	mapped_from_Araport11	TE_fragment	11692744	11693155	.	-	.	NdAT1TE14040;AT1TE38035:transposon_fragment:1_%_AT1TE38035_%_Chr1_%_11735186_%_11737670
NdCChr1	mapped_from_Araport11	TE_fragment	11693591	11695614	.	-	.	NdAT1TE14050;AT4TE38980:transposon_fragment:1_%_AT4TE38980_%_Chr4_%_8728400_%_8730519
NdCChr1	mapped_from_Araport11	TE_fragment	11695879	11696195	.	+	.	NdAT1TE14060;AT1TE38040:transposon_fragment:1_%_AT1TE38040_%_Chr1_%_11737671_%_11737988
NdCChr1	mapped_from_Araport11	TE_fragment	11696196	11696265	.	+	.	NdAT1TE14070;AT1TE38045:transposon_fragment:1_%_AT1TE38045_%_Chr1_%_11737989_%_11738058
NdCChr1	mapped_from_Araport11	TE_fragment	11699269	11699473	.	-	.	NdAT1TE14080;AT2TE20890:transposon_fragment:1_%_AT2TE20890_%_Chr2_%_5081406_%_5081652
NdCChr1	mapped_from_Araport11	TE_fragment	11710731	11713519	.	+	.	NdAT1TE14090;AT1TE38090:transposon_fragment:1_%_AT1TE38090_%_Chr1_%_11752261_%_11755077
NdCChr1	mapped_from_Araport11	TE_fragment	11721242	11721553	.	-	.	NdAT1TE14100;AT1TE38120:transposon_fragment:1_%_AT1TE38120_%_Chr1_%_11762797_%_11763108
NdCChr1	mapped_from_Araport11	TE_fragment	11722479	11723237	.	+	.	NdAT1TE14110;AT4TE16385:transposon_fragment:1_%_AT4TE16385_%_Chr4_%_3677557_%_3681531
NdCChr1	mapped_from_Araport11	TE_fragment	11723338	11724589	.	+	.	NdAT1TE14120;AT1TE38125:transposon_fragment:1_%_AT1TE38125_%_Chr1_%_11764130_%_11765379
NdCChr1	mapped_from_Araport11	TE_fragment	11734534	11734598	.	-	.	NdAT1TE14130;AT1TE38160:transposon_fragment:1_%_AT1TE38160_%_Chr1_%_11775366_%_11775430
NdCChr1	mapped_from_Araport11	TE_fragment	11741988	11742142	.	+	.	NdAT1TE14140;AT1TE38180:transposon_fragment:1_%_AT1TE38180_%_Chr1_%_11782133_%_11782287
NdCChr1	mapped_from_Araport11	TE_fragment	11742143	11742214	.	-	.	NdAT1TE14150;AT1TE38185:transposon_fragment:1_%_AT1TE38185_%_Chr1_%_11782288_%_11782359
NdCChr1	mapped_from_Araport11	TE_fragment	11742367	11742819	.	-	.	NdAT1TE14160;AT1TE38195:transposon_fragment:1_%_AT1TE38195_%_Chr1_%_11782553_%_11783489
NdCChr1	mapped_from_Araport11	TE_fragment	11742820	11742899	.	-	.	NdAT1TE14170;AT1TE38200:transposon_fragment:1_%_AT1TE38200_%_Chr1_%_11783490_%_11783570
NdCChr1	mapped_from_Araport11	TE_fragment	11749463	11749492	.	+	.	NdAT1TE14180;AT1TE67385:transposon_fragment:1_%_AT1TE67385_%_Chr1_%_20404810_%_20405331
NdCChr1	mapped_from_Araport11	TE_fragment	11759618	11759714	.	-	.	NdAT1TE14190;AT1TE38260:transposon_fragment:1_%_AT1TE38260_%_Chr1_%_11805615_%_11806799
NdCChr1	mapped_from_Araport11	TE_fragment	11761070	11762987	.	-	.	NdAT1TE14200;AT1TE26120:transposon_fragment:1_%_AT1TE26120_%_Chr1_%_8114685_%_8116894
NdCChr1	mapped_from_Araport11	TE_fragment	11767561	11768240	.	-	.	NdAT1TE14210;AT5TE52920:transposon_fragment:1_%_AT5TE52920_%_Chr5_%_14693398_%_14694161
NdCChr1	mapped_from_Araport11	TE_fragment	11768647	11770653	.	-	.	NdAT1TE14220;AT5TE33455:transposon_fragment:1_%_AT5TE33455_%_Chr5_%_9249018_%_9253968
NdCChr1	mapped_from_Araport11	TE_fragment	11770686	11771681	.	-	.	NdAT1TE14230;AT5G26345:exon:1_%_AT5G26345_%_Chr5_%_9249457_%_9252813
NdCChr1	mapped_from_Araport11	TE_fragment	11772041	11772786	.	-	.	NdAT1TE14240;AT2TE73030:transposon_fragment:1_%_AT2TE73030_%_Chr2_%_16279604_%_16280349
NdCChr1	mapped_from_Araport11	TE_fragment	11775091	11775993	.	-	.	NdAT1TE14250;AT1TE38300:transposon_fragment:2_%_AT1TE38300_%_Chr1_%_11817658_%_11818565
NdCChr1	mapped_from_Araport11	TE_fragment	11776128	11776169	.	-	.	NdAT1TE14260;AT5TE35660:transposon_fragment:1_%_AT5TE35660_%_Chr5_%_9802123_%_9802916
NdCChr1	mapped_from_Araport11	TE_fragment	11777107	11777487	.	+	.	NdAT1TE14270;AT1TE38305:transposon_fragment:1_%_AT1TE38305_%_Chr1_%_11819680_%_11820061
NdCChr1	mapped_from_Araport11	TE_fragment	11777931	11780052	.	-	.	NdAT1TE14280;AT5TE27905:transposon_fragment:1_%_AT5TE27905_%_Chr5_%_7710696_%_7713574
NdCChr1	mapped_from_Araport11	TE_fragment	11783215	11784800	.	+	.	NdAT1TE14290;AT1TE38315:transposon_fragment:1_%_AT1TE38315_%_Chr1_%_11823544_%_11825123
NdCChr1	mapped_from_Araport11	TE_fragment	11786095	11786173	.	-	.	NdAT1TE14300;AT1TE38320:transposon_fragment:1_%_AT1TE38320_%_Chr1_%_11826418_%_11826496
NdCChr1	mapped_from_Araport11	TE_fragment	11786174	11786739	.	-	.	NdAT1TE14310;AT1TE38325:transposon_fragment:1_%_AT1TE38325_%_Chr1_%_11826497_%_11827062
NdCChr1	mapped_from_Araport11	TE_fragment	11786740	11786982	.	+	.	NdAT1TE14320;AT1TE38330:transposon_fragment:1_%_AT1TE38330_%_Chr1_%_11827063_%_11827305
NdCChr1	mapped_from_Araport11	TE_fragment	11789698	11790104	.	+	.	NdAT1TE14330;AT1TE38335:transposon_fragment:1_%_AT1TE38335_%_Chr1_%_11830009_%_11830415
NdCChr1	mapped_from_Araport11	TE_fragment	11791469	11792503	.	+	.	NdAT1TE14340;AT1TE38340:transposon_fragment:1_%_AT1TE38340_%_Chr1_%_11831780_%_11832816
NdCChr1	mapped_from_Araport11	TE_fragment	11803551	11803942	.	-	.	NdAT1TE14350;AT2TE35205:transposon_fragment:1_%_AT2TE35205_%_Chr2_%_8437825_%_8438225
NdCChr1	mapped_from_Araport11	TE_fragment	11821833	11821863	.	-	.	NdAT1TE14360;AT2TE14490:transposon_fragment:1_%_AT2TE14490_%_Chr2_%_3342505_%_3342805
NdCChr1	mapped_from_Araport11	TE_fragment	11824388	11824489	.	+	.	NdAT1TE14370;AT1TE38440:transposon_fragment:1_%_AT1TE38440_%_Chr1_%_11860051_%_11860152
NdCChr1	mapped_from_Araport11	TE_fragment	11826014	11826213	.	+	.	NdAT1TE14380;AT1TE38445:transposon_fragment:1_%_AT1TE38445_%_Chr1_%_11861677_%_11861876
NdCChr1	mapped_from_Araport11	TE_fragment	11827351	11827699	.	+	.	NdAT1TE14390;AT1TE38450:transposon_fragment:1_%_AT1TE38450_%_Chr1_%_11863015_%_11863362
NdCChr1	mapped_from_Araport11	TE_fragment	11827882	11836373	.	+	.	NdAT1TE14400;AT1TE45020:transposon_fragment:1_%_AT1TE45020_%_Chr1_%_13734680_%_13743201
NdCChr1	mapped_from_Araport11	TE_fragment	11836667	11836816	.	+	.	NdAT1TE14410;AT1TE38455:transposon_fragment:1_%_AT1TE38455_%_Chr1_%_11863832_%_11863981
NdCChr1	mapped_from_Araport11	TE_fragment	11836820	11837179	.	+	.	NdAT1TE14420;AT1TE38460:transposon_fragment:1_%_AT1TE38460_%_Chr1_%_11863985_%_11864831
NdCChr1	mapped_from_Araport11	TE_fragment	11837181	11838063	.	-	.	NdAT1TE14430;AT1G35112:exon:1_%_AT1G35112_%_Chr1_%_12840228_%_12841118
NdCChr1	mapped_from_Araport11	TE_fragment	11838069	11838579	.	+	.	NdAT1TE14440;AT1TE38460:transposon_fragment:1_%_AT1TE38460_%_Chr1_%_11863985_%_11864831
NdCChr1	mapped_from_Araport11	TE_fragment	11838580	11839086	.	-	.	NdAT1TE14450;AT1TE38465:transposon_fragment:1_%_AT1TE38465_%_Chr1_%_11864832_%_11865337
NdCChr1	mapped_from_Araport11	TE_fragment	11844600	11845186	.	+	.	NdAT1TE14460;AT1TE61755:transposon_fragment:1_%_AT1TE61755_%_Chr1_%_18632331_%_18633937
NdCChr1	mapped_from_Araport11	TE_fragment	11848149	11848839	.	+	.	NdAT1TE14470;AT1TE38490:transposon_fragment:1_%_AT1TE38490_%_Chr1_%_11873810_%_11874498
NdCChr1	mapped_from_Araport11	TE_fragment	11851921	11852020	.	-	.	NdAT1TE14480;AT1TE38500:transposon_fragment:1_%_AT1TE38500_%_Chr1_%_11877572_%_11877671
NdCChr1	mapped_from_Araport11	TE_fragment	11855672	11856113	.	+	.	NdAT1TE14490;AT2TE07650:transposon_fragment:1_%_AT2TE07650_%_Chr2_%_1652284_%_1652758
NdCChr1	mapped_from_Araport11	TE_fragment	11861889	11861963	.	-	.	NdAT1TE14500;AT1TE38520:transposon_fragment:1_%_AT1TE38520_%_Chr1_%_11887020_%_11887094
NdCChr1	mapped_from_Araport11	TE_fragment	11861964	11862020	.	+	.	NdAT1TE14510;AT1TE38525:transposon_fragment:1_%_AT1TE38525_%_Chr1_%_11887095_%_11887151
NdCChr1	mapped_from_Araport11	TE_fragment	11870773	11871213	.	-	.	NdAT1TE14520;AT1TE38565:transposon_fragment:1_%_AT1TE38565_%_Chr1_%_11910245_%_11910685
NdCChr1	mapped_from_Araport11	TE_fragment	11871214	11872249	.	+	.	NdAT1TE14530;AT1TE38570:transposon_fragment:1_%_AT1TE38570_%_Chr1_%_11910686_%_11911721
NdCChr1	mapped_from_Araport11	TE_fragment	11875481	11880357	.	-	.	NdAT1TE14540;AT1G32890:exon:1_%_AT1G32890_%_Chr1_%_11914967_%_11919845
NdCChr1	mapped_from_Araport11	TE_fragment	11887545	11887692	.	-	.	NdAT1TE14550;AT1TE38600:transposon_fragment:1_%_AT1TE38600_%_Chr1_%_11927029_%_11927176
NdCChr1	mapped_from_Araport11	TE_fragment	11891188	11891263	.	-	.	NdAT1TE14560;AT2TE05320:transposon_fragment:1_%_AT2TE05320_%_Chr2_%_1177851_%_1178780
NdCChr1	mapped_from_Araport11	TE_fragment	11923437	11923733	.	+	.	NdAT1TE14570;AT1TE38700:transposon_fragment:1_%_AT1TE38700_%_Chr1_%_11957935_%_11958234
NdCChr1	mapped_from_Araport11	TE_fragment	11923816	11924586	.	+	.	NdAT1TE14580;AT1TE38705:transposon_fragment:1_%_AT1TE38705_%_Chr1_%_11958317_%_11959087
NdCChr1	mapped_from_Araport11	TE_fragment	11926335	11926528	.	-	.	NdAT1TE14590;AT1TE38710:transposon_fragment:1_%_AT1TE38710_%_Chr1_%_11960836_%_11961029
NdCChr1	mapped_from_Araport11	TE_fragment	11927366	11930218	.	-	.	NdAT1TE14600;AT1TE42890:transposon_fragment:1_%_AT1TE42890_%_Chr1_%_13131405_%_13140006
NdCChr1	mapped_from_Araport11	TE_fragment	11930219	11931965	.	-	.	NdAT1TE14610;AT3TE50675:transposon_fragment:1_%_AT3TE50675_%_Chr3_%_12225830_%_12232749
NdCChr1	mapped_from_Araport11	TE_fragment	11932090	11932683	.	+	.	NdAT1TE14620;AT1TE38715:transposon_fragment:1_%_AT1TE38715_%_Chr1_%_11961999_%_11962592
NdCChr1	mapped_from_Araport11	TE_fragment	11942768	11943489	.	-	.	NdAT1TE14630;AT1TE38740:transposon_fragment:1_%_AT1TE38740_%_Chr1_%_11972704_%_11973440
NdCChr1	mapped_from_Araport11	TE_fragment	11944516	11944553	.	-	.	NdAT1TE14640;AT1TE38745:transposon_fragment:1_%_AT1TE38745_%_Chr1_%_11974466_%_11974503
NdCChr1	mapped_from_Araport11	TE_fragment	11944575	11945515	.	+	.	NdAT1TE14650;AT1TE38755:transposon_fragment:1_%_AT1TE38755_%_Chr1_%_11974525_%_11975469
NdCChr1	mapped_from_Araport11	TE_fragment	11949558	11949667	.	+	.	NdAT1TE14660;AT1TE38770:transposon_fragment:1_%_AT1TE38770_%_Chr1_%_11979511_%_11979620
NdCChr1	mapped_from_Araport11	TE_fragment	11949668	11952718	.	+	.	NdAT1TE14670;AT1TE38775:transposon_fragment:1_%_AT1TE38775_%_Chr1_%_11979621_%_11982674
NdCChr1	mapped_from_Araport11	TE_fragment	11952719	11953079	.	+	.	NdAT1TE14680;AT1TE38780:transposon_fragment:1_%_AT1TE38780_%_Chr1_%_11982675_%_11983039
NdCChr1	mapped_from_Araport11	TE_fragment	11953080	11953117	.	+	.	NdAT1TE14690;AT1TE38785:transposon_fragment:1_%_AT1TE38785_%_Chr1_%_11983040_%_11983078
NdCChr1	mapped_from_Araport11	TE_fragment	11953134	11953224	.	+	.	NdAT1TE14700;AT4TE24775:transposon_fragment:1_%_AT4TE24775_%_Chr4_%_5883051_%_5884456
NdCChr1	mapped_from_Araport11	TE_fragment	11953250	11954118	.	+	.	NdAT1TE14710;AT1TE38795:transposon_fragment:1_%_AT1TE38795_%_Chr1_%_11983130_%_11984131
NdCChr1	mapped_from_Araport11	TE_fragment	11954279	11954535	.	+	.	NdAT1TE14720;AT1TE38780:transposon_fragment:1_%_AT1TE38780_%_Chr1_%_11982675_%_11983039
NdCChr1	mapped_from_Araport11	TE_fragment	11957704	11957734	.	+	.	NdAT1TE14730;AT1TE38815:transposon_fragment:1_%_AT1TE38815_%_Chr1_%_11987748_%_11987778
NdCChr1	mapped_from_Araport11	TE_fragment	11960192	11962310	.	+	.	NdAT1TE14740;AT1TE38835:transposon_fragment:1_%_AT1TE38835_%_Chr1_%_11990879_%_11992997
NdCChr1	mapped_from_Araport11	TE_fragment	11962311	11962505	.	+	.	NdAT1TE14750;AT1TE38840:transposon_fragment:1_%_AT1TE38840_%_Chr1_%_11992998_%_11993192
NdCChr1	mapped_from_Araport11	TE_fragment	11962770	11962891	.	-	.	NdAT1TE14760;AT1TE38845:transposon_fragment:1_%_AT1TE38845_%_Chr1_%_11993457_%_11993578
NdCChr1	mapped_from_Araport11	TE_fragment	11963143	11963500	.	-	.	NdAT1TE14770;AT1TE38850:transposon_fragment:1_%_AT1TE38850_%_Chr1_%_11993830_%_11994187
NdCChr1	mapped_from_Araport11	TE_fragment	11966018	11966393	.	-	.	NdAT1TE14780;AT3TE76010:transposon_fragment:1_%_AT3TE76010_%_Chr3_%_18734249_%_18735875
NdCChr1	mapped_from_Araport11	TE_fragment	11967691	11968418	.	-	.	NdAT1TE14790;AT1TE38860:transposon_fragment:1_%_AT1TE38860_%_Chr1_%_11997987_%_11998681
NdCChr1	mapped_from_Araport11	TE_fragment	11971286	11971509	.	+	.	NdAT1TE14800;AT1TE38870:transposon_fragment:1_%_AT1TE38870_%_Chr1_%_12001559_%_12001782
NdCChr1	mapped_from_Araport11	TE_fragment	11973435	11973556	.	-	.	NdAT1TE14810;AT1TE38845:transposon_fragment:1_%_AT1TE38845_%_Chr1_%_11993457_%_11993578
NdCChr1	mapped_from_Araport11	TE_fragment	11977784	11978133	.	+	.	NdAT1TE14820;AT1TE38900:transposon_fragment:1_%_AT1TE38900_%_Chr1_%_12009495_%_12009841
NdCChr1	mapped_from_Araport11	TE_fragment	11980628	11980798	.	-	.	NdAT1TE14830;AT1TE38910:transposon_fragment:1_%_AT1TE38910_%_Chr1_%_12012336_%_12012506
NdCChr1	mapped_from_Araport11	TE_fragment	11980835	11981368	.	-	.	NdAT1TE14840;AT1TE38915:transposon_fragment:1_%_AT1TE38915_%_Chr1_%_12012509_%_12013095
NdCChr1	mapped_from_Araport11	TE_fragment	11981380	11981671	.	+	.	NdAT1TE14850;AT1TE38920:transposon_fragment:1_%_AT1TE38920_%_Chr1_%_12013096_%_12013397
NdCChr1	mapped_from_Araport11	TE_fragment	11981977	11982214	.	+	.	NdAT1TE14860;AT1TE38925:transposon_fragment:1_%_AT1TE38925_%_Chr1_%_12013703_%_12013940
NdCChr1	mapped_from_Araport11	TE_fragment	11982241	11982614	.	+	.	NdAT1TE14870;AT1TE38925:transposon_fragment:2_%_AT1TE38925_%_Chr1_%_12013967_%_12014340
NdCChr1	mapped_from_Araport11	TE_fragment	11982973	11983334	.	+	.	NdAT1TE14880;AT1TE38935:transposon_fragment:1_%_AT1TE38935_%_Chr1_%_12015673_%_12016037
NdCChr1	mapped_from_Araport11	TE_fragment	11983379	11984272	.	-	.	NdAT1TE14890;AT1TE38945:transposon_fragment:1_%_AT1TE38945_%_Chr1_%_12020228_%_12021118
NdCChr1	mapped_from_Araport11	TE_fragment	11984604	11984939	.	-	.	NdAT1TE14900;AT1TE38950:transposon_fragment:1_%_AT1TE38950_%_Chr1_%_12021255_%_12021839
NdCChr1	mapped_from_Araport11	TE_fragment	11985351	11985699	.	+	.	NdAT1TE14910;AT1TE38900:transposon_fragment:1_%_AT1TE38900_%_Chr1_%_12009495_%_12009841
NdCChr1	mapped_from_Araport11	TE_fragment	11993430	11993796	.	+	.	NdAT1TE14920;AT1TE38980:transposon_fragment:1_%_AT1TE38980_%_Chr1_%_12030525_%_12030891
NdCChr1	mapped_from_Araport11	TE_fragment	11994473	11994732	.	+	.	NdAT1TE14930;AT1TE38985:transposon_fragment:1_%_AT1TE38985_%_Chr1_%_12031581_%_12031840
NdCChr1	mapped_from_Araport11	TE_fragment	11994733	11996085	.	+	.	NdAT1TE14940;AT1TE38985:transposon_fragment:2_%_AT1TE38985_%_Chr1_%_12031841_%_12033193
NdCChr1	mapped_from_Araport11	TE_fragment	11996086	11996148	.	+	.	NdAT1TE14950;AT1TE38990:transposon_fragment:1_%_AT1TE38990_%_Chr1_%_12033194_%_12033256
NdCChr1	mapped_from_Araport11	TE_fragment	11996153	11996268	.	+	.	NdAT1TE14960;AT1TE38995:transposon_fragment:1_%_AT1TE38995_%_Chr1_%_12033257_%_12033378
NdCChr1	mapped_from_Araport11	TE_fragment	12001275	12002118	.	-	.	NdAT1TE14970;AT1TE39005:transposon_fragment:1_%_AT1TE39005_%_Chr1_%_12038435_%_12039278
NdCChr1	mapped_from_Araport11	TE_fragment	12002119	12003499	.	+	.	NdAT1TE14980;AT1TE39010:transposon_fragment:1_%_AT1TE39010_%_Chr1_%_12039279_%_12040654
NdCChr1	mapped_from_Araport11	TE_fragment	12003522	12003568	.	+	.	NdAT1TE14990;AT1TE39020:transposon_fragment:1_%_AT1TE39020_%_Chr1_%_12040677_%_12040723
NdCChr1	mapped_from_Araport11	TE_fragment	12003761	12004124	.	-	.	NdAT1TE15000;AT1TE39025:transposon_fragment:1_%_AT1TE39025_%_Chr1_%_12040916_%_12041279
NdCChr1	mapped_from_Araport11	TE_fragment	12004627	12007559	.	+	.	NdAT1TE15010;AT1G33200:exon:1_%_AT1G33200_%_Chr1_%_12041779_%_12044690
NdCChr1	mapped_from_Araport11	TE_fragment	12025047	12025372	.	-	.	NdAT1TE15020;AT3TE54850:transposon_fragment:1_%_AT3TE54850_%_Chr3_%_13475037_%_13475474
NdCChr1	mapped_from_Araport11	TE_fragment	12025377	12025502	.	+	.	NdAT1TE15030;AT1TE39100:transposon_fragment:1_%_AT1TE39100_%_Chr1_%_12062610_%_12062735
NdCChr1	mapped_from_Araport11	TE_fragment	12025503	12026916	.	-	.	NdAT1TE15040;AT1TE39105:transposon_fragment:1_%_AT1TE39105_%_Chr1_%_12062736_%_12064146
NdCChr1	mapped_from_Araport11	TE_fragment	12039530	12039704	.	-	.	NdAT1TE15050;AT2TE77005:transposon_fragment:1_%_AT2TE77005_%_Chr2_%_17092869_%_17093069
NdCChr1	mapped_from_Araport11	TE_fragment	12040908	12041026	.	-	.	NdAT1TE15060;AT4TE45320:transposon_fragment:1_%_AT4TE45320_%_Chr4_%_9981118_%_9981841
NdCChr1	mapped_from_Araport11	TE_fragment	12042614	12043387	.	-	.	NdAT1TE15070;AT1TE39145:transposon_fragment:1_%_AT1TE39145_%_Chr1_%_12079833_%_12080605
NdCChr1	mapped_from_Araport11	TE_fragment	12043616	12043888	.	-	.	NdAT1TE15080;AT4TE39815:transposon_fragment:1_%_AT4TE39815_%_Chr4_%_8901451_%_8907132
NdCChr1	mapped_from_Araport11	TE_fragment	12047154	12047251	.	+	.	NdAT1TE15090;AT1TE39160:transposon_fragment:1_%_AT1TE39160_%_Chr1_%_12084097_%_12084194
NdCChr1	mapped_from_Araport11	TE_fragment	12047266	12047799	.	+	.	NdAT1TE15100;AT1TE39165:transposon_fragment:1_%_AT1TE39165_%_Chr1_%_12084209_%_12084743
NdCChr1	mapped_from_Araport11	TE_fragment	12059779	12060218	.	+	.	NdAT1TE15110;AT1TE39210:transposon_fragment:1_%_AT1TE39210_%_Chr1_%_12096750_%_12097187
NdCChr1	mapped_from_Araport11	TE_fragment	12060219	12060489	.	+	.	NdAT1TE15120;AT1TE39215:transposon_fragment:1_%_AT1TE39215_%_Chr1_%_12097188_%_12097457
NdCChr1	mapped_from_Araport11	TE_fragment	12060490	12060551	.	+	.	NdAT1TE15130;AT3TE18825:transposon_fragment:1_%_AT3TE18825_%_Chr3_%_4467615_%_4467693
NdCChr1	mapped_from_Araport11	TE_fragment	12060586	12061309	.	+	.	NdAT1TE15140;AT1TE39225:transposon_fragment:1_%_AT1TE39225_%_Chr1_%_12097551_%_12098275
NdCChr1	mapped_from_Araport11	TE_fragment	12061310	12061870	.	-	.	NdAT1TE15150;AT1TE39230:transposon_fragment:1_%_AT1TE39230_%_Chr1_%_12098276_%_12098837
NdCChr1	mapped_from_Araport11	TE_fragment	12062135	12062417	.	-	.	NdAT1TE15160;AT1G33380:exon:1_%_AT1G33380_%_Chr1_%_12099096_%_12099378
NdCChr1	mapped_from_Araport11	TE_fragment	12090548	12090760	.	+	.	NdAT1TE15170;AT3G43675:exon:1_%_AT3G43675_%_Chr3_%_15571415_%_15575045
NdCChr1	mapped_from_Araport11	TE_fragment	12093536	12093873	.	+	.	NdAT1TE15180;AT1TE39330:transposon_fragment:1_%_AT1TE39330_%_Chr1_%_12130446_%_12130783
NdCChr1	mapped_from_Araport11	TE_fragment	12094102	12094829	.	+	.	NdAT1TE15190;AT1TE39335:transposon_fragment:1_%_AT1TE39335_%_Chr1_%_12131009_%_12131736
NdCChr1	mapped_from_Araport11	TE_fragment	12096314	12096424	.	-	.	NdAT1TE15200;AT1TE39340:transposon_fragment:1_%_AT1TE39340_%_Chr1_%_12133221_%_12133331
NdCChr1	mapped_from_Araport11	TE_fragment	12099538	12099694	.	-	.	NdAT1TE15210;AT1TE39350:transposon_fragment:1_%_AT1TE39350_%_Chr1_%_12136448_%_12136604
NdCChr1	mapped_from_Araport11	TE_fragment	12099724	12100768	.	-	.	NdAT1TE15220;AT1TE39360:transposon_fragment:1_%_AT1TE39360_%_Chr1_%_12136634_%_12137681
NdCChr1	mapped_from_Araport11	TE_fragment	12100770	12101065	.	-	.	NdAT1TE15230;AT1TE39365:transposon_fragment:1_%_AT1TE39365_%_Chr1_%_12137683_%_12137978
NdCChr1	mapped_from_Araport11	TE_fragment	12101963	12102190	.	-	.	NdAT1TE15240;AT1TE39370:transposon_fragment:1_%_AT1TE39370_%_Chr1_%_12138862_%_12139089
NdCChr1	mapped_from_Araport11	TE_fragment	12102401	12102753	.	+	.	NdAT1TE15250;AT1TE39375:transposon_fragment:1_%_AT1TE39375_%_Chr1_%_12139300_%_12139652
NdCChr1	mapped_from_Araport11	TE_fragment	12103113	12105861	.	-	.	NdAT1TE15260;AT1G33460:exon:1_%_AT1G33460_%_Chr1_%_12140012_%_12142760
NdCChr1	mapped_from_Araport11	TE_fragment	12106088	12106318	.	+	.	NdAT1TE15270;AT4TE11340:transposon_fragment:1_%_AT4TE11340_%_Chr4_%_2431855_%_2432158
NdCChr1	mapped_from_Araport11	TE_fragment	12107235	12107438	.	+	.	NdAT1TE15280;AT1TE39410:transposon_fragment:1_%_AT1TE39410_%_Chr1_%_12144155_%_12144358
NdCChr1	mapped_from_Araport11	TE_fragment	12118347	12118374	.	+	.	NdAT1TE15290;AT1TE39450:transposon_fragment:1_%_AT1TE39450_%_Chr1_%_12155267_%_12155294
NdCChr1	mapped_from_Araport11	TE_fragment	12118397	12118871	.	+	.	NdAT1TE15300;AT1TE39460:transposon_fragment:1_%_AT1TE39460_%_Chr1_%_12155317_%_12155791
NdCChr1	mapped_from_Araport11	TE_fragment	12130164	12130503	.	-	.	NdAT1TE15310;AT1TE39490:transposon_fragment:1_%_AT1TE39490_%_Chr1_%_12166281_%_12166620
NdCChr1	mapped_from_Araport11	TE_fragment	12130518	12131014	.	-	.	NdAT1TE15320;AT1G42350:exon:1_%_AT1G42350_%_Chr1_%_15813844_%_15821323
NdCChr1	mapped_from_Araport11	TE_fragment	12131192	12131263	.	-	.	NdAT1TE15330;AT1TE39500:transposon_fragment:1_%_AT1TE39500_%_Chr1_%_12167309_%_12167380
NdCChr1	mapped_from_Araport11	TE_fragment	12136369	12136397	.	-	.	NdAT1TE15340;AT1TE39510:transposon_fragment:1_%_AT1TE39510_%_Chr1_%_12172485_%_12172516
NdCChr1	mapped_from_Araport11	TE_fragment	12136401	12138686	.	-	.	NdAT1TE15350;AT1TE39515:transposon_fragment:2_%_AT1TE39515_%_Chr1_%_12172517_%_12174811
NdCChr1	mapped_from_Araport11	TE_fragment	12138847	12139904	.	-	.	NdAT1TE15360;AT4G06196:exon:1_%_AT4G06196_%_Chr4_%_3036286_%_3037404
NdCChr1	mapped_from_Araport11	TE_fragment	12139936	12141076	.	-	.	NdAT1TE15370;AT1TE39515:transposon_fragment:1_%_AT1TE39515_%_Chr1_%_12174810_%_12177219
NdCChr1	mapped_from_Araport11	TE_fragment	12148646	12148785	.	-	.	NdAT1TE15380;AT1TE39545:transposon_fragment:1_%_AT1TE39545_%_Chr1_%_12185143_%_12185281
NdCChr1	mapped_from_Araport11	TE_fragment	12148786	12149599	.	+	.	NdAT1TE15390;AT1TE39550:transposon_fragment:1_%_AT1TE39550_%_Chr1_%_12185282_%_12186309
NdCChr1	mapped_from_Araport11	TE_fragment	12149796	12150242	.	+	.	NdAT1TE15400;AT1TE39560:transposon_fragment:1_%_AT1TE39560_%_Chr1_%_12186337_%_12186783
NdCChr1	mapped_from_Araport11	TE_fragment	12151524	12152161	.	+	.	NdAT1TE15410;AT1TE39565:transposon_fragment:1_%_AT1TE39565_%_Chr1_%_12188015_%_12188704
NdCChr1	mapped_from_Araport11	TE_fragment	12154954	12155206	.	+	.	NdAT1TE15420;AT1TE06650:transposon_fragment:1_%_AT1TE06650_%_Chr1_%_2029752_%_2030019
NdCChr1	mapped_from_Araport11	TE_fragment	12155840	12155939	.	+	.	NdAT1TE15430;AT1TE06650:transposon_fragment:2_%_AT1TE06650_%_Chr1_%_2030716_%_2031203
NdCChr1	mapped_from_Araport11	TE_fragment	12156563	12156735	.	+	.	NdAT1TE15440;AT1TE06650:transposon_fragment:3_%_AT1TE06650_%_Chr1_%_2031471_%_2031696
NdCChr1	mapped_from_Araport11	TE_fragment	12161794	12162074	.	-	.	NdAT1TE15450;AT1TE39590:transposon_fragment:1_%_AT1TE39590_%_Chr1_%_12196683_%_12196963
NdCChr1	mapped_from_Araport11	TE_fragment	12164443	12164707	.	-	.	NdAT1TE15460;AT1TE39590:transposon_fragment:1_%_AT1TE39590_%_Chr1_%_12196683_%_12196963
NdCChr1	mapped_from_Araport11	TE_fragment	12172840	12172951	.	+	.	NdAT1TE15470;AT1TE39630:transposon_fragment:1_%_AT1TE39630_%_Chr1_%_12207727_%_12207838
NdCChr1	mapped_from_Araport11	TE_fragment	12180753	12182024	.	-	.	NdAT1TE15480;AT1TE39660:transposon_fragment:1_%_AT1TE39660_%_Chr1_%_12215647_%_12216917
NdCChr1	mapped_from_Araport11	TE_fragment	12183839	12184062	.	-	.	NdAT1TE15490;AT2TE32860:transposon_fragment:1_%_AT2TE32860_%_Chr2_%_7926489_%_7927530
NdCChr1	mapped_from_Araport11	TE_fragment	12187348	12187402	.	-	.	NdAT1TE15500;AT5TE54490:transposon_fragment:1_%_AT5TE54490_%_Chr5_%_15079661_%_15079723
NdCChr1	mapped_from_Araport11	TE_fragment	12187403	12187446	.	-	.	NdAT1TE15510;AT5TE54485:transposon_fragment:1_%_AT5TE54485_%_Chr5_%_15079617_%_15079660
NdCChr1	mapped_from_Araport11	TE_fragment	12190071	12190433	.	-	.	NdAT1TE15520;AT1TE57210:transposon_fragment:1_%_AT1TE57210_%_Chr1_%_17254023_%_17254893
NdCChr1	mapped_from_Araport11	TE_fragment	12192907	12193614	.	-	.	NdAT1TE15530;AT1TE39710:transposon_fragment:3_%_AT1TE39710_%_Chr1_%_12228769_%_12229477
NdCChr1	mapped_from_Araport11	TE_fragment	12194719	12194876	.	-	.	NdAT1TE15540;AT1TE39710:transposon_fragment:2_%_AT1TE39710_%_Chr1_%_12230536_%_12230693
NdCChr1	mapped_from_Araport11	TE_fragment	12195000	12195541	.	-	.	NdAT1TE15550;AT1TE39720:transposon_fragment:1_%_AT1TE39720_%_Chr1_%_12230817_%_12231359
NdCChr1	mapped_from_Araport11	TE_fragment	12195542	12195662	.	+	.	NdAT1TE15560;AT1TE39725:transposon_fragment:1_%_AT1TE39725_%_Chr1_%_12231360_%_12231480
NdCChr1	mapped_from_Araport11	TE_fragment	12204625	12204658	.	+	.	NdAT1TE15570;AT1TE39750:transposon_fragment:1_%_AT1TE39750_%_Chr1_%_12240436_%_12240469
NdCChr1	mapped_from_Araport11	TE_fragment	12204659	12205468	.	+	.	NdAT1TE15580;AT1TE39755:transposon_fragment:1_%_AT1TE39755_%_Chr1_%_12240470_%_12241280
NdCChr1	mapped_from_Araport11	TE_fragment	12205469	12205572	.	-	.	NdAT1TE15590;AT1TE39760:transposon_fragment:1_%_AT1TE39760_%_Chr1_%_12241281_%_12241384
NdCChr1	mapped_from_Araport11	TE_fragment	12205573	12205682	.	-	.	NdAT1TE15600;AT1TE39765:transposon_fragment:1_%_AT1TE39765_%_Chr1_%_12241385_%_12241494
NdCChr1	mapped_from_Araport11	TE_fragment	12205683	12205759	.	+	.	NdAT1TE15610;AT1TE39770:transposon_fragment:1_%_AT1TE39770_%_Chr1_%_12241495_%_12241571
NdCChr1	mapped_from_Araport11	TE_fragment	12206911	12207384	.	-	.	NdAT1TE15620;AT1TE39775:transposon_fragment:1_%_AT1TE39775_%_Chr1_%_12242736_%_12243209
NdCChr1	mapped_from_Araport11	TE_fragment	12210611	12211827	.	+	.	NdAT1TE15630;AT1TE39785:transposon_fragment:1_%_AT1TE39785_%_Chr1_%_12246436_%_12247641
NdCChr1	mapped_from_Araport11	TE_fragment	12213721	12213941	.	+	.	NdAT1TE15640;AT3TE60825:transposon_fragment:1_%_AT3TE60825_%_Chr3_%_14907923_%_14908280
NdCChr1	mapped_from_Araport11	TE_fragment	12215657	12215837	.	+	.	NdAT1TE15650;AT5TE46405:transposon_fragment:1_%_AT5TE46405_%_Chr5_%_13051569_%_13051835
NdCChr1	mapped_from_Araport11	TE_fragment	12216019	12216255	.	-	.	NdAT1TE15660;AT5TE44415:transposon_fragment:5_%_AT5TE44415_%_Chr5_%_12544124_%_12544395
NdCChr1	mapped_from_Araport11	TE_fragment	12216289	12216528	.	-	.	NdAT1TE15670;AT1TE29570:transposon_fragment:3_%_AT1TE29570_%_Chr1_%_9177226_%_9177761
NdCChr1	mapped_from_Araport11	TE_fragment	12216695	12217063	.	-	.	NdAT1TE15680;AT5TE44415:transposon_fragment:3_%_AT5TE44415_%_Chr5_%_12541919_%_12542290
NdCChr1	mapped_from_Araport11	TE_fragment	12217801	12217836	.	-	.	NdAT1TE15690;AT1TE29570:transposon_fragment:2_%_AT1TE29570_%_Chr1_%_9176065_%_9176100
NdCChr1	mapped_from_Araport11	TE_fragment	12217849	12218507	.	-	.	NdAT1TE15700;AT5TE44415:transposon_fragment:1_%_AT5TE44415_%_Chr5_%_12540559_%_12541182
NdCChr1	mapped_from_Araport11	TE_fragment	12219107	12219457	.	-	.	NdAT1TE15710;AT1TE39800:transposon_fragment:1_%_AT1TE39800_%_Chr1_%_12252002_%_12252350
NdCChr1	mapped_from_Araport11	TE_fragment	12219884	12220163	.	-	.	NdAT1TE15720;AT1TE39805:transposon_fragment:1_%_AT1TE39805_%_Chr1_%_12252752_%_12253031
NdCChr1	mapped_from_Araport11	TE_fragment	12220189	12220585	.	-	.	NdAT1TE15730;AT1TE39810:transposon_fragment:1_%_AT1TE39810_%_Chr1_%_12253057_%_12253455
NdCChr1	mapped_from_Araport11	TE_fragment	12220646	12222275	.	-	.	NdAT1TE15740;AT2TE12020:transposon_fragment:1_%_AT2TE12020_%_Chr2_%_2707345_%_2708993
NdCChr1	mapped_from_Araport11	TE_fragment	12223413	12224191	.	-	.	NdAT1TE15750;AT2TE54360:transposon_fragment:1_%_AT2TE54360_%_Chr2_%_12449213_%_12454227
NdCChr1	mapped_from_Araport11	TE_fragment	12224218	12227526	.	-	.	NdAT1TE15760;AT2G28980:exon:1_%_AT2G28980_%_Chr2_%_12449336_%_12454356
NdCChr1	mapped_from_Araport11	TE_fragment	12230613	12231378	.	+	.	NdAT1TE15770;AT1TE39820:transposon_fragment:1_%_AT1TE39820_%_Chr1_%_12257210_%_12257975
NdCChr1	mapped_from_Araport11	TE_fragment	12236455	12236711	.	+	.	NdAT1TE15780;AT1TE39830:transposon_fragment:1_%_AT1TE39830_%_Chr1_%_12263039_%_12263300
NdCChr1	mapped_from_Araport11	TE_fragment	12236896	12237287	.	+	.	NdAT1TE15790;AT1TE39830:transposon_fragment:2_%_AT1TE39830_%_Chr1_%_12263485_%_12263876
NdCChr1	mapped_from_Araport11	TE_fragment	12237467	12237728	.	+	.	NdAT1TE15800;AT1TE39835:transposon_fragment:1_%_AT1TE39835_%_Chr1_%_12264054_%_12264315
NdCChr1	mapped_from_Araport11	TE_fragment	12237809	12238088	.	+	.	NdAT1TE15810;AT1TE39840:transposon_fragment:1_%_AT1TE39840_%_Chr1_%_12264396_%_12264674
NdCChr1	mapped_from_Araport11	TE_fragment	12238089	12238146	.	-	.	NdAT1TE15820;AT1TE39845:transposon_fragment:1_%_AT1TE39845_%_Chr1_%_12264675_%_12264732
NdCChr1	mapped_from_Araport11	TE_fragment	12243641	12244198	.	-	.	NdAT1TE15830;AT1TE39855:transposon_fragment:1_%_AT1TE39855_%_Chr1_%_12270220_%_12270780
NdCChr1	mapped_from_Araport11	TE_fragment	12244870	12245161	.	-	.	NdAT1TE15840;AT1TE39860:transposon_fragment:1_%_AT1TE39860_%_Chr1_%_12271452_%_12271743
NdCChr1	mapped_from_Araport11	TE_fragment	12245162	12245879	.	-	.	NdAT1TE15850;AT1TE39865:transposon_fragment:1_%_AT1TE39865_%_Chr1_%_12271744_%_12272453
NdCChr1	mapped_from_Araport11	TE_fragment	12245880	12246412	.	-	.	NdAT1TE15860;AT1TE39870:transposon_fragment:1_%_AT1TE39870_%_Chr1_%_12272454_%_12272977
NdCChr1	mapped_from_Araport11	TE_fragment	12249913	12250087	.	+	.	NdAT1TE15870;AT3TE46155:transposon_fragment:1_%_AT3TE46155_%_Chr3_%_11093560_%_11094554
NdCChr1	mapped_from_Araport11	TE_fragment	12252266	12252639	.	+	.	NdAT1TE15880;AT1TE39900:transposon_fragment:1_%_AT1TE39900_%_Chr1_%_12281845_%_12282217
NdCChr1	mapped_from_Araport11	TE_fragment	12252672	12253221	.	-	.	NdAT1TE15890;AT1TE39905:transposon_fragment:1_%_AT1TE39905_%_Chr1_%_12282247_%_12282799
NdCChr1	mapped_from_Araport11	TE_fragment	12253446	12253585	.	+	.	NdAT1TE15900;AT1TE56105:transposon_fragment:1_%_AT1TE56105_%_Chr1_%_16937848_%_16938113
NdCChr1	mapped_from_Araport11	TE_fragment	12257027	12258047	.	+	.	NdAT1TE15910;AT1TE58740:transposon_fragment:1_%_AT1TE58740_%_Chr1_%_17689627_%_17690659
NdCChr1	mapped_from_Araport11	TE_fragment	12258051	12258166	.	+	.	NdAT1TE15920;AT1TE39920:transposon_fragment:1_%_AT1TE39920_%_Chr1_%_12287598_%_12287713
NdCChr1	mapped_from_Araport11	TE_fragment	12258900	12260554	.	-	.	NdAT1TE15930;AT1TE39930:transposon_fragment:1_%_AT1TE39930_%_Chr1_%_12288447_%_12290102
NdCChr1	mapped_from_Araport11	TE_fragment	12260555	12260683	.	-	.	NdAT1TE15940;AT1TE39935:transposon_fragment:1_%_AT1TE39935_%_Chr1_%_12290103_%_12290231
NdCChr1	mapped_from_Araport11	TE_fragment	12260684	12261573	.	-	.	NdAT1TE15950;AT1TE39940:transposon_fragment:1_%_AT1TE39940_%_Chr1_%_12290232_%_12291121
NdCChr1	mapped_from_Araport11	TE_fragment	12261710	12262953	.	+	.	NdAT1TE15960;AT1G33855:exon:1_%_AT1G33855_%_Chr1_%_12291258_%_12292501
NdCChr1	mapped_from_Araport11	TE_fragment	12265896	12266070	.	-	.	NdAT1TE15970;AT1TE39955:transposon_fragment:1_%_AT1TE39955_%_Chr1_%_12295451_%_12295625
NdCChr1	mapped_from_Araport11	TE_fragment	12267234	12267500	.	-	.	NdAT1TE15980;AT1TE39960:transposon_fragment:1_%_AT1TE39960_%_Chr1_%_12296790_%_12297054
NdCChr1	mapped_from_Araport11	TE_fragment	12268010	12268172	.	-	.	NdAT1TE15990;AT1TE39965:transposon_fragment:1_%_AT1TE39965_%_Chr1_%_12297563_%_12297725
NdCChr1	mapped_from_Araport11	TE_fragment	12268173	12268456	.	-	.	NdAT1TE16000;AT1TE39970:transposon_fragment:1_%_AT1TE39970_%_Chr1_%_12297726_%_12298009
NdCChr1	mapped_from_Araport11	TE_fragment	12268903	12269604	.	-	.	NdAT1TE16010;AT1TE39975:transposon_fragment:1_%_AT1TE39975_%_Chr1_%_12298456_%_12299158
NdCChr1	mapped_from_Araport11	TE_fragment	12269628	12269790	.	-	.	NdAT1TE16020;AT1TE39985:transposon_fragment:1_%_AT1TE39985_%_Chr1_%_12299182_%_12299344
NdCChr1	mapped_from_Araport11	TE_fragment	12269791	12270075	.	-	.	NdAT1TE16030;AT1TE39970:transposon_fragment:1_%_AT1TE39970_%_Chr1_%_12297726_%_12298009
NdCChr1	mapped_from_Araport11	TE_fragment	12270667	12271420	.	-	.	NdAT1TE16040;AT1TE40000:transposon_fragment:1_%_AT1TE40000_%_Chr1_%_12300215_%_12300968
NdCChr1	mapped_from_Araport11	TE_fragment	12273415	12273663	.	+	.	NdAT1TE16050;AT1TE40010:transposon_fragment:1_%_AT1TE40010_%_Chr1_%_12302963_%_12303213
NdCChr1	mapped_from_Araport11	TE_fragment	12276086	12276214	.	-	.	NdAT1TE16060;AT1TE40015:transposon_fragment:1_%_AT1TE40015_%_Chr1_%_12305631_%_12305759
NdCChr1	mapped_from_Araport11	TE_fragment	12276215	12277944	.	-	.	NdAT1TE16070;AT1TE40020:transposon_fragment:1_%_AT1TE40020_%_Chr1_%_12305760_%_12307523
NdCChr1	mapped_from_Araport11	TE_fragment	12277960	12278069	.	+	.	NdAT1TE16080;AT1TE40025:transposon_fragment:1_%_AT1TE40025_%_Chr1_%_12307524_%_12307633
NdCChr1	mapped_from_Araport11	TE_fragment	12280388	12280972	.	-	.	NdAT1TE16090;AT1TE40030:transposon_fragment:1_%_AT1TE40030_%_Chr1_%_12309952_%_12310543
NdCChr1	mapped_from_Araport11	TE_fragment	12289463	12290185	.	-	.	NdAT1TE16100;AT1TE40000:transposon_fragment:1_%_AT1TE40000_%_Chr1_%_12300215_%_12300968
NdCChr1	mapped_from_Araport11	TE_fragment	12292180	12292428	.	+	.	NdAT1TE16110;AT1TE40010:transposon_fragment:1_%_AT1TE40010_%_Chr1_%_12302963_%_12303213
NdCChr1	mapped_from_Araport11	TE_fragment	12294850	12294978	.	-	.	NdAT1TE16120;AT1TE40015:transposon_fragment:1_%_AT1TE40015_%_Chr1_%_12305631_%_12305759
NdCChr1	mapped_from_Araport11	TE_fragment	12294979	12296709	.	-	.	NdAT1TE16130;AT1TE40020:transposon_fragment:1_%_AT1TE40020_%_Chr1_%_12305760_%_12307523
NdCChr1	mapped_from_Araport11	TE_fragment	12296725	12296834	.	+	.	NdAT1TE16140;AT1TE40025:transposon_fragment:1_%_AT1TE40025_%_Chr1_%_12307524_%_12307633
NdCChr1	mapped_from_Araport11	TE_fragment	12299153	12299741	.	-	.	NdAT1TE16150;AT1TE40030:transposon_fragment:1_%_AT1TE40030_%_Chr1_%_12309952_%_12310543
NdCChr1	mapped_from_Araport11	TE_fragment	12314535	12315005	.	+	.	NdAT1TE16160;AT1TE40075:transposon_fragment:1_%_AT1TE40075_%_Chr1_%_12324807_%_12325818
NdCChr1	mapped_from_Araport11	TE_fragment	12315006	12315211	.	-	.	NdAT1TE16170;AT1TE40080:transposon_fragment:1_%_AT1TE40080_%_Chr1_%_12325819_%_12326024
NdCChr1	mapped_from_Araport11	TE_fragment	12325292	12325389	.	-	.	NdAT1TE16180;AT3TE33460:transposon_fragment:1_%_AT3TE33460_%_Chr3_%_7980037_%_7980706
NdCChr1	mapped_from_Araport11	TE_fragment	12325962	12326401	.	-	.	NdAT1TE16190;AT4TE19545:transposon_fragment:1_%_AT4TE19545_%_Chr4_%_4649582_%_4650820
NdCChr1	mapped_from_Araport11	TE_fragment	12326763	12327733	.	-	.	NdAT1TE16200;AT5TE46975:transposon_fragment:1_%_AT5TE46975_%_Chr5_%_13219887_%_13220899
NdCChr1	mapped_from_Araport11	TE_fragment	12327879	12328112	.	-	.	NdAT1TE16210;AT5TE56360:transposon_fragment:1_%_AT5TE56360_%_Chr5_%_15583701_%_15584997
NdCChr1	mapped_from_Araport11	TE_fragment	12328433	12328460	.	-	.	NdAT1TE16220;AT5TE51180:transposon_fragment:1_%_AT5TE51180_%_Chr5_%_14308472_%_14309375
NdCChr1	mapped_from_Araport11	TE_fragment	12328792	12329011	.	+	.	NdAT1TE16230;AT4TE21125:transposon_fragment:1_%_AT4TE21125_%_Chr4_%_5088686_%_5089818
NdCChr1	mapped_from_Araport11	TE_fragment	12329153	12329757	.	+	.	NdAT1TE16240;AT4TE23700:transposon_fragment:1_%_AT4TE23700_%_Chr4_%_5653092_%_5655216
NdCChr1	mapped_from_Araport11	TE_fragment	12329757	12338009	.	-	.	NdAT1TE16250;AT1TE44720:transposon_fragment:1_%_AT1TE44720_%_Chr1_%_13659273_%_13667557
NdCChr1	mapped_from_Araport11	TE_fragment	12338401	12339034	.	+	.	NdAT1TE16260;AT2TE88480:transposon_fragment:1_%_AT2TE88480_%_Chr2_%_19413741_%_19414843
NdCChr1	mapped_from_Araport11	TE_fragment	12339034	12339487	.	-	.	NdAT1TE16270;AT2TE19900:transposon_fragment:1_%_AT2TE19900_%_Chr2_%_4796349_%_4797386
NdCChr1	mapped_from_Araport11	TE_fragment	12339487	12339620	.	+	.	NdAT1TE16280;AT5TE70785:transposon_fragment:1_%_AT5TE70785_%_Chr5_%_19670786_%_19671601
NdCChr1	mapped_from_Araport11	TE_fragment	12339705	12340015	.	-	.	NdAT1TE16290;AT1TE40770:transposon_fragment:1_%_AT1TE40770_%_Chr1_%_12525578_%_12526506
NdCChr1	mapped_from_Araport11	TE_fragment	12341988	12342126	.	-	.	NdAT1TE16300;AT4TE21605:transposon_fragment:1_%_AT4TE21605_%_Chr4_%_5191091_%_5191255
NdCChr1	mapped_from_Araport11	TE_fragment	12342641	12342961	.	+	.	NdAT1TE16310;AT2TE47970:transposon_fragment:1_%_AT2TE47970_%_Chr2_%_11119584_%_11120449
NdCChr1	mapped_from_Araport11	TE_fragment	12348831	12349770	.	-	.	NdAT1TE16320;AT1TE42635:transposon_fragment:1_%_AT1TE42635_%_Chr1_%_13058486_%_13061316
NdCChr1	mapped_from_Araport11	TE_fragment	12350780	12351136	.	+	.	NdAT1TE16330;AT2TE11810:transposon_fragment:1_%_AT2TE11810_%_Chr2_%_2636200_%_2637023
NdCChr1	mapped_from_Araport11	TE_fragment	12351172	12351624	.	+	.	NdAT1TE16340;AT1TE40570:transposon_fragment:1_%_AT1TE40570_%_Chr1_%_12467835_%_12468306
NdCChr1	mapped_from_Araport11	TE_fragment	12351847	12352580	.	-	.	NdAT1TE16350;AT2TE45020:transposon_fragment:1_%_AT2TE45020_%_Chr2_%_10488229_%_10491804
NdCChr1	mapped_from_Araport11	TE_fragment	12354570	12355421	.	-	.	NdAT1TE16360;AT5TE56360:transposon_fragment:1_%_AT5TE56360_%_Chr5_%_15583701_%_15584997
NdCChr1	mapped_from_Araport11	TE_fragment	12355634	12356232	.	-	.	NdAT1TE16370;AT3TE41205:transposon_fragment:1_%_AT3TE41205_%_Chr3_%_9899561_%_9900766
NdCChr1	mapped_from_Araport11	TE_fragment	12356253	12356906	.	+	.	NdAT1TE16380;AT4TE05190:transposon_fragment:1_%_AT4TE05190_%_Chr4_%_1016803_%_1021368
NdCChr1	mapped_from_Araport11	TE_fragment	12356920	12357119	.	+	.	NdAT1TE16390;AT1TE38940:transposon_fragment:2_%_AT1TE38940_%_Chr1_%_12016038_%_12019459
NdCChr1	mapped_from_Araport11	TE_fragment	12357150	12360417	.	+	.	NdAT1TE16400;AT1TE38940:transposon_fragment:2_%_AT1TE38940_%_Chr1_%_12016038_%_12019459
NdCChr1	mapped_from_Araport11	TE_fragment	12360419	12361001	.	-	.	NdAT1TE16410;AT2TE24920:transposon_fragment:1_%_AT2TE24920_%_Chr2_%_6127657_%_6128607
NdCChr1	mapped_from_Araport11	TE_fragment	12361004	12361077	.	-	.	NdAT1TE16420;AT5G42505:exon:1_%_AT5G42505_%_Chr5_%_16997168_%_16997754
NdCChr1	mapped_from_Araport11	TE_fragment	12361971	12362574	.	+	.	NdAT1TE16430;AT1G43060:exon:1_%_AT1G43060_%_Chr1_%_16189210_%_16203832
NdCChr1	mapped_from_Araport11	TE_fragment	12362575	12363394	.	-	.	NdAT1TE16440;AT4TE32995:transposon_fragment:1_%_AT4TE32995_%_Chr4_%_7557409_%_7559782
NdCChr1	mapped_from_Araport11	TE_fragment	12363789	12364304	.	+	.	NdAT1TE16450;AT2TE43485:transposon_fragment:1_%_AT2TE43485_%_Chr2_%_10167087_%_10169886
NdCChr1	mapped_from_Araport11	TE_fragment	12364348	12365941	.	+	.	NdAT1TE16460;AT2TE43485:transposon_fragment:1_%_AT2TE43485_%_Chr2_%_10167087_%_10169886
NdCChr1	mapped_from_Araport11	TE_fragment	12366105	12367352	.	+	.	NdAT1TE16470;AT1TE80035:transposon_fragment:1_%_AT1TE80035_%_Chr1_%_24350741_%_24351986
NdCChr1	mapped_from_Araport11	TE_fragment	12367376	12367590	.	+	.	NdAT1TE16480;AT5TE54450:transposon_fragment:2_%_AT5TE54450_%_Chr5_%_15076110_%_15076658
NdCChr1	mapped_from_Araport11	TE_fragment	12367709	12368386	.	+	.	NdAT1TE16490;AT5TE10940:transposon_fragment:3_%_AT5TE10940_%_Chr5_%_3006446_%_3007470
NdCChr1	mapped_from_Araport11	TE_fragment	12369581	12369702	.	+	.	NdAT1TE16500;AT5G37125:exon:1_%_AT5G37125_%_Chr5_%_14678341_%_14680737
NdCChr1	mapped_from_Araport11	TE_fragment	12370114	12370693	.	-	.	NdAT1TE16510;AT2TE21250:transposon_fragment:1_%_AT2TE21250_%_Chr2_%_5178596_%_5179606
NdCChr1	mapped_from_Araport11	TE_fragment	12370705	12371033	.	+	.	NdAT1TE16520;AT2TE29120:transposon_fragment:1_%_AT2TE29120_%_Chr2_%_7155511_%_7156608
NdCChr1	mapped_from_Araport11	TE_fragment	12371332	12371522	.	-	.	NdAT1TE16530;AT3TE62615:transposon_fragment:1_%_AT3TE62615_%_Chr3_%_15433941_%_15434736
NdCChr1	mapped_from_Araport11	TE_fragment	12371617	12371837	.	-	.	NdAT1TE16540;AT4TE16820:transposon_fragment:2_%_AT4TE16820_%_Chr4_%_3816278_%_3817176
NdCChr1	mapped_from_Araport11	TE_fragment	12373339	12373902	.	+	.	NdAT1TE16550;AT5TE32800:transposon_fragment:1_%_AT5TE32800_%_Chr5_%_9068158_%_9068733
NdCChr1	mapped_from_Araport11	TE_fragment	12373964	12374037	.	-	.	NdAT1TE16560;AT1TE40130:transposon_fragment:1_%_AT1TE40130_%_Chr1_%_12338575_%_12338648
NdCChr1	mapped_from_Araport11	TE_fragment	12374571	12374647	.	-	.	NdAT1TE16570;AT1TE40135:transposon_fragment:1_%_AT1TE40135_%_Chr1_%_12339187_%_12339263
NdCChr1	mapped_from_Araport11	TE_fragment	12379603	12379908	.	-	.	NdAT1TE16580;AT2TE68900:transposon_fragment:1_%_AT2TE68900_%_Chr2_%_15448702_%_15449107
NdCChr1	mapped_from_Araport11	TE_fragment	12381227	12381334	.	+	.	NdAT1TE16590;AT3TE64505:transposon_fragment:1_%_AT3TE64505_%_Chr3_%_15944452_%_15944556
NdCChr1	mapped_from_Araport11	TE_fragment	12385510	12385619	.	-	.	NdAT1TE16600;AT1TE40025:transposon_fragment:1_%_AT1TE40025_%_Chr1_%_12307524_%_12307633
NdCChr1	mapped_from_Araport11	TE_fragment	12386379	12386947	.	-	.	NdAT1TE16610;AT2TE28325:transposon_fragment:1_%_AT2TE28325_%_Chr2_%_6953995_%_6958817
NdCChr1	mapped_from_Araport11	TE_fragment	12386956	12388246	.	-	.	NdAT1TE16620;AT2TE28325:transposon_fragment:1_%_AT2TE28325_%_Chr2_%_6953995_%_6958817
NdCChr1	mapped_from_Araport11	TE_fragment	12390625	12390791	.	-	.	NdAT1TE16630;AT1TE55310:transposon_fragment:1_%_AT1TE55310_%_Chr1_%_16738520_%_16739172
NdCChr1	mapped_from_Araport11	TE_fragment	12392519	12393735	.	+	.	NdAT1TE16640;AT3TE51470:transposon_fragment:1_%_AT3TE51470_%_Chr3_%_12465762_%_12467534
NdCChr1	mapped_from_Araport11	TE_fragment	12393918	12394101	.	+	.	NdAT1TE16650;AT4TE23520:transposon_fragment:2_%_AT4TE23520_%_Chr4_%_5611200_%_5612571
NdCChr1	mapped_from_Araport11	TE_fragment	12394113	12395371	.	+	.	NdAT1TE16660;AT3TE48990:transposon_fragment:1_%_AT3TE48990_%_Chr3_%_11762560_%_11765837
NdCChr1	mapped_from_Araport11	TE_fragment	12395471	12395903	.	-	.	NdAT1TE16670;AT5TE29680:transposon_fragment:1_%_AT5TE29680_%_Chr5_%_8206751_%_8210305
NdCChr1	mapped_from_Araport11	TE_fragment	12396032	12396144	.	-	.	NdAT1TE16680;AT3TE48755:transposon_fragment:1_%_AT3TE48755_%_Chr3_%_11713256_%_11713397
NdCChr1	mapped_from_Araport11	TE_fragment	12396319	12396748	.	-	.	NdAT1TE16690;AT4TE30415:transposon_fragment:1_%_AT4TE30415_%_Chr4_%_7029509_%_7029939
NdCChr1	mapped_from_Araport11	TE_fragment	12397925	12397997	.	-	.	NdAT1TE16700;AT4TE09940:transposon_fragment:1_%_AT4TE09940_%_Chr4_%_2095093_%_2095400
NdCChr1	mapped_from_Araport11	TE_fragment	12399204	12399566	.	+	.	NdAT1TE16710;AT4TE50990:transposon_fragment:1_%_AT4TE50990_%_Chr4_%_11109693_%_11110245
NdCChr1	mapped_from_Araport11	TE_fragment	12403372	12403850	.	+	.	NdAT1TE16720;AT3TE64770:transposon_fragment:1_%_AT3TE64770_%_Chr3_%_15998598_%_16000147
NdCChr1	mapped_from_Araport11	TE_fragment	12404604	12404736	.	+	.	NdAT1TE16730;AT1TE42275:transposon_fragment:1_%_AT1TE42275_%_Chr1_%_12966328_%_12966899
NdCChr1	mapped_from_Araport11	TE_fragment	12404741	12405093	.	-	.	NdAT1TE16740;AT4TE48175:transposon_fragment:1_%_AT4TE48175_%_Chr4_%_10537174_%_10537526
NdCChr1	mapped_from_Araport11	TE_fragment	12405409	12405702	.	+	.	NdAT1TE16750;AT4TE48180:transposon_fragment:1_%_AT4TE48180_%_Chr4_%_10537877_%_10538181
NdCChr1	mapped_from_Araport11	TE_fragment	12405751	12407140	.	-	.	NdAT1TE16760;AT3TE75575:transposon_fragment:1_%_AT3TE75575_%_Chr3_%_18630687_%_18632620
NdCChr1	mapped_from_Araport11	TE_fragment	12408814	12408932	.	+	.	NdAT1TE16770;AT3TE74020:transposon_fragment:1_%_AT3TE74020_%_Chr3_%_18243803_%_18244528
NdCChr1	mapped_from_Araport11	TE_fragment	12410105	12410638	.	+	.	NdAT1TE16780;AT3TE43525:transposon_fragment:1_%_AT3TE43525_%_Chr3_%_10475735_%_10476271
NdCChr1	mapped_from_Araport11	TE_fragment	12410816	12411489	.	-	.	NdAT1TE16790;AT1TE44175:transposon_fragment:2_%_AT1TE44175_%_Chr1_%_13497740_%_13498532
NdCChr1	mapped_from_Araport11	TE_fragment	12411560	12412775	.	+	.	NdAT1TE16800;AT2TE11210:transposon_fragment:2_%_AT2TE11210_%_Chr2_%_2466927_%_2468223
NdCChr1	mapped_from_Araport11	TE_fragment	12412791	12414249	.	-	.	NdAT1TE16810;AT4TE08260:transposon_fragment:2_%_AT4TE08260_%_Chr4_%_1625906_%_1635462
NdCChr1	mapped_from_Araport11	TE_fragment	12414803	12416297	.	+	.	NdAT1TE16820;AT4TE46305:transposon_fragment:1_%_AT4TE46305_%_Chr4_%_10171927_%_10174176
NdCChr1	mapped_from_Araport11	TE_fragment	12417503	12418194	.	-	.	NdAT1TE16830;AT3TE49825:transposon_fragment:1_%_AT3TE49825_%_Chr3_%_11964372_%_11965092
NdCChr1	mapped_from_Araport11	TE_fragment	12418242	12418400	.	-	.	NdAT1TE16840;AT3G29660:exon:3_%_AT3G29660_%_Chr3_%_11523021_%_11523285
NdCChr1	mapped_from_Araport11	TE_fragment	12420473	12420553	.	-	.	NdAT1TE16850;AT3TE73745:transposon_fragment:1_%_AT3TE73745_%_Chr3_%_18179967_%_18180736
NdCChr1	mapped_from_Araport11	TE_fragment	12421202	12422317	.	+	.	NdAT1TE16860;AT1TE29770:transposon_fragment:1_%_AT1TE29770_%_Chr1_%_9235933_%_9237369
NdCChr1	mapped_from_Araport11	TE_fragment	12425932	12426011	.	+	.	NdAT1TE16870;AT4TE45325:transposon_fragment:1_%_AT4TE45325_%_Chr4_%_9981845_%_9981924
NdCChr1	mapped_from_Araport11	TE_fragment	12426046	12426768	.	+	.	NdAT1TE16880;AT4TE45320:transposon_fragment:1_%_AT4TE45320_%_Chr4_%_9981118_%_9981841
NdCChr1	mapped_from_Araport11	TE_fragment	12427544	12428052	.	-	.	NdAT1TE16890;AT5TE41975:transposon_fragment:1_%_AT5TE41975_%_Chr5_%_11631512_%_11635002
NdCChr1	mapped_from_Araport11	TE_fragment	12428524	12430661	.	-	.	NdAT1TE16900;AT5G29708:exon:1_%_AT5G29708_%_Chr5_%_11631511_%_11634456
NdCChr1	mapped_from_Araport11	TE_fragment	12430688	12432051	.	-	.	NdAT1TE16910;AT5TE41975:transposon_fragment:1_%_AT5TE41975_%_Chr5_%_11631512_%_11635002
NdCChr1	mapped_from_Araport11	TE_fragment	12435875	12436121	.	-	.	NdAT1TE16920;AT2TE01315:transposon_fragment:1_%_AT2TE01315_%_Chr2_%_314627_%_315282
NdCChr1	mapped_from_Araport11	TE_fragment	12436577	12436684	.	+	.	NdAT1TE16930;AT1TE40105:transposon_fragment:1_%_AT1TE40105_%_Chr1_%_12330654_%_12330798
NdCChr1	mapped_from_Araport11	TE_fragment	12436685	12436785	.	+	.	NdAT1TE16940;AT1TE40110:transposon_fragment:1_%_AT1TE40110_%_Chr1_%_12330799_%_12330899
NdCChr1	mapped_from_Araport11	TE_fragment	12436795	12437442	.	+	.	NdAT1TE16950;AT5TE51960:transposon_fragment:1_%_AT5TE51960_%_Chr5_%_14439207_%_14440451
NdCChr1	mapped_from_Araport11	TE_fragment	12440778	12440851	.	-	.	NdAT1TE16960;AT1TE40130:transposon_fragment:1_%_AT1TE40130_%_Chr1_%_12338575_%_12338648
NdCChr1	mapped_from_Araport11	TE_fragment	12442250	12442362	.	-	.	NdAT1TE16970;AT1TE40150:transposon_fragment:1_%_AT1TE40150_%_Chr1_%_12340089_%_12340201
NdCChr1	mapped_from_Araport11	TE_fragment	12445407	12445552	.	+	.	NdAT1TE16980;AT1TE40160:transposon_fragment:1_%_AT1TE40160_%_Chr1_%_12343258_%_12343403
NdCChr1	mapped_from_Araport11	TE_fragment	12447124	12448105	.	+	.	NdAT1TE16990;AT1TE40165:transposon_fragment:1_%_AT1TE40165_%_Chr1_%_12344981_%_12345962
NdCChr1	mapped_from_Araport11	TE_fragment	12448106	12448592	.	-	.	NdAT1TE17000;AT1TE40170:transposon_fragment:1_%_AT1TE40170_%_Chr1_%_12345963_%_12346447
NdCChr1	mapped_from_Araport11	TE_fragment	12449007	12449146	.	-	.	NdAT1TE17010;AT1TE40175:transposon_fragment:1_%_AT1TE40175_%_Chr1_%_12346862_%_12347001
NdCChr1	mapped_from_Araport11	TE_fragment	12449147	12449231	.	-	.	NdAT1TE17020;AT1TE40180:transposon_fragment:1_%_AT1TE40180_%_Chr1_%_12347002_%_12347086
NdCChr1	mapped_from_Araport11	TE_fragment	12464844	12464926	.	-	.	NdAT1TE17030;AT1TE40235:transposon_fragment:1_%_AT1TE40235_%_Chr1_%_12363714_%_12363796
NdCChr1	mapped_from_Araport11	TE_fragment	12464927	12465266	.	-	.	NdAT1TE17040;AT1TE40240:transposon_fragment:1_%_AT1TE40240_%_Chr1_%_12363797_%_12366841
NdCChr1	mapped_from_Araport11	TE_fragment	12465351	12465657	.	-	.	NdAT1TE17050;AT1TE40230:transposon_fragment:1_%_AT1TE40230_%_Chr1_%_12362547_%_12363127
NdCChr1	mapped_from_Araport11	TE_fragment	12466286	12466367	.	-	.	NdAT1TE17060;AT1TE40235:transposon_fragment:1_%_AT1TE40235_%_Chr1_%_12363714_%_12363796
NdCChr1	mapped_from_Araport11	TE_fragment	12466368	12466707	.	-	.	NdAT1TE17070;AT1TE40240:transposon_fragment:1_%_AT1TE40240_%_Chr1_%_12363797_%_12366841
NdCChr1	mapped_from_Araport11	TE_fragment	12466707	12467552	.	-	.	NdAT1TE17080;AT1TE40240:transposon_fragment:1_%_AT1TE40240_%_Chr1_%_12363797_%_12366841
NdCChr1	mapped_from_Araport11	TE_fragment	12472696	12473305	.	+	.	NdAT1TE17090;AT1TE40255:transposon_fragment:1_%_AT1TE40255_%_Chr1_%_12371979_%_12372588
NdCChr1	mapped_from_Araport11	TE_fragment	12473483	12474018	.	+	.	NdAT1TE17100;AT1TE40260:transposon_fragment:1_%_AT1TE40260_%_Chr1_%_12372766_%_12373301
NdCChr1	mapped_from_Araport11	TE_fragment	12474175	12474815	.	+	.	NdAT1TE17110;AT1TE40265:transposon_fragment:1_%_AT1TE40265_%_Chr1_%_12373458_%_12374091
NdCChr1	mapped_from_Araport11	TE_fragment	12477206	12478654	.	+	.	NdAT1TE17120;AT4TE21925:transposon_fragment:1_%_AT4TE21925_%_Chr4_%_5273988_%_5275871
NdCChr1	mapped_from_Araport11	TE_fragment	12481441	12481685	.	+	.	NdAT1TE17130;AT5TE67880:transposon_fragment:1_%_AT5TE67880_%_Chr5_%_18853600_%_18853838
NdCChr1	mapped_from_Araport11	TE_fragment	12481818	12482149	.	+	.	NdAT1TE17140;AT5TE67885:transposon_fragment:1_%_AT5TE67885_%_Chr5_%_18853839_%_18856404
NdCChr1	mapped_from_Araport11	TE_fragment	12484144	12484463	.	+	.	NdAT1TE17150;AT2TE82000:transposon_fragment:1_%_AT2TE82000_%_Chr2_%_18106654_%_18107024
NdCChr1	mapped_from_Araport11	TE_fragment	12485066	12485490	.	+	.	NdAT1TE17160;AT1TE64015:transposon_fragment:1_%_AT1TE64015_%_Chr1_%_19316440_%_19317505
NdCChr1	mapped_from_Araport11	TE_fragment	12485574	12485668	.	-	.	NdAT1TE17170;AT5TE90745:transposon_fragment:1_%_AT5TE90745_%_Chr5_%_25227340_%_25228311
NdCChr1	mapped_from_Araport11	TE_fragment	12487804	12488814	.	+	.	NdAT1TE17180;AT1TE94305:transposon_fragment:1_%_AT1TE94305_%_Chr1_%_28827348_%_28829167
NdCChr1	mapped_from_Araport11	TE_fragment	12488888	12489157	.	-	.	NdAT1TE17190;AT4TE27445:transposon_fragment:1_%_AT4TE27445_%_Chr4_%_6428158_%_6429769
NdCChr1	mapped_from_Araport11	TE_fragment	12495722	12495898	.	-	.	NdAT1TE17200;AT3TE41790:transposon_fragment:1_%_AT3TE41790_%_Chr3_%_10038307_%_10038487
NdCChr1	mapped_from_Araport11	TE_fragment	12497487	12498036	.	+	.	NdAT1TE17210;AT5TE34780:transposon_fragment:1_%_AT5TE34780_%_Chr5_%_9583064_%_9583850
NdCChr1	mapped_from_Araport11	TE_fragment	12501260	12501594	.	+	.	NdAT1TE17220;AT1G35790:exon:1_%_AT1G35790_%_Chr1_%_13295190_%_13300109
NdCChr1	mapped_from_Araport11	TE_fragment	12502972	12503031	.	+	.	NdAT1TE17230;AT1TE40400:transposon_fragment:1_%_AT1TE40400_%_Chr1_%_12422680_%_12423456
NdCChr1	mapped_from_Araport11	TE_fragment	12504887	12505225	.	+	.	NdAT1TE17240;AT1TE63790:transposon_fragment:1_%_AT1TE63790_%_Chr1_%_19247837_%_19249271
NdCChr1	mapped_from_Araport11	TE_fragment	12505345	12505687	.	-	.	NdAT1TE17250;AT2TE05380:transposon_fragment:1_%_AT2TE05380_%_Chr2_%_1190724_%_1191098
NdCChr1	mapped_from_Araport11	TE_fragment	12519478	12520242	.	-	.	NdAT1TE17260;AT1TE40400:transposon_fragment:1_%_AT1TE40400_%_Chr1_%_12422680_%_12423456
NdCChr1	mapped_from_Araport11	TE_fragment	12522317	12522402	.	-	.	NdAT1TE17270;AT1TE40405:transposon_fragment:1_%_AT1TE40405_%_Chr1_%_12425561_%_12425646
NdCChr1	mapped_from_Araport11	TE_fragment	12522403	12522444	.	-	.	NdAT1TE17280;AT1TE40410:transposon_fragment:1_%_AT1TE40410_%_Chr1_%_12425647_%_12425689
NdCChr1	mapped_from_Araport11	TE_fragment	12522543	12523350	.	+	.	NdAT1TE17290;AT1TE40415:transposon_fragment:1_%_AT1TE40415_%_Chr1_%_12425690_%_12426661
NdCChr1	mapped_from_Araport11	TE_fragment	12535954	12536074	.	+	.	NdAT1TE17300;AT1TE40460:transposon_fragment:1_%_AT1TE40460_%_Chr1_%_12439276_%_12439396
NdCChr1	mapped_from_Araport11	TE_fragment	12536075	12536892	.	+	.	NdAT1TE17310;AT1TE40465:transposon_fragment:1_%_AT1TE40465_%_Chr1_%_12439397_%_12440220
NdCChr1	mapped_from_Araport11	TE_fragment	12536893	12537659	.	-	.	NdAT1TE17320;AT1TE40470:transposon_fragment:1_%_AT1TE40470_%_Chr1_%_12440221_%_12440987
NdCChr1	mapped_from_Araport11	TE_fragment	12544699	12546008	.	-	.	NdAT1TE17330;AT1TE11110:transposon_fragment:1_%_AT1TE11110_%_Chr1_%_3413549_%_3414889
NdCChr1	mapped_from_Araport11	TE_fragment	12563704	12564013	.	-	.	NdAT1TE17340;AT3TE54435:transposon_fragment:1_%_AT3TE54435_%_Chr3_%_13308815_%_13310876
NdCChr1	mapped_from_Araport11	TE_fragment	12564041	12564094	.	+	.	NdAT1TE17350;AT4TE11775:transposon_fragment:1_%_AT4TE11775_%_Chr4_%_2520616_%_2520852
NdCChr1	mapped_from_Araport11	TE_fragment	12564154	12565033	.	-	.	NdAT1TE17360;AT1TE40560:transposon_fragment:1_%_AT1TE40560_%_Chr1_%_12466962_%_12467841
NdCChr1	mapped_from_Araport11	TE_fragment	12565140	12565498	.	+	.	NdAT1TE17370;AT2TE21145:transposon_fragment:1_%_AT2TE21145_%_Chr2_%_5160943_%_5161356
NdCChr1	mapped_from_Araport11	TE_fragment	12565658	12565828	.	-	.	NdAT1TE17380;AT3TE49240:transposon_fragment:1_%_AT3TE49240_%_Chr3_%_11832198_%_11832636
NdCChr1	mapped_from_Araport11	TE_fragment	12565889	12565967	.	-	.	NdAT1TE17390;AT1TE40575:transposon_fragment:1_%_AT1TE40575_%_Chr1_%_12468656_%_12468734
NdCChr1	mapped_from_Araport11	TE_fragment	12566139	12566205	.	-	.	NdAT1TE17400;AT1TE40580:transposon_fragment:1_%_AT1TE40580_%_Chr1_%_12468906_%_12468972
NdCChr1	mapped_from_Araport11	TE_fragment	12566206	12566299	.	+	.	NdAT1TE17410;AT1TE40585:transposon_fragment:1_%_AT1TE40585_%_Chr1_%_12468973_%_12469066
NdCChr1	mapped_from_Araport11	TE_fragment	12566357	12567580	.	-	.	NdAT1TE17420;AT1TE40595:transposon_fragment:1_%_AT1TE40595_%_Chr1_%_12469124_%_12470347
NdCChr1	mapped_from_Araport11	TE_fragment	12567651	12568483	.	+	.	NdAT1TE17430;AT1G34240:exon:1_%_AT1G34240_%_Chr1_%_12470418_%_12471252
NdCChr1	mapped_from_Araport11	TE_fragment	12568509	12568666	.	+	.	NdAT1TE17440;AT1G46192:exon:1_%_AT1G46192_%_Chr1_%_17212570_%_17217336
NdCChr1	mapped_from_Araport11	TE_fragment	12571279	12571733	.	-	.	NdAT1TE17450;AT1TE40610:transposon_fragment:1_%_AT1TE40610_%_Chr1_%_12474041_%_12474490
NdCChr1	mapped_from_Araport11	TE_fragment	12572783	12573001	.	+	.	NdAT1TE17460;AT3TE40965:transposon_fragment:1_%_AT3TE40965_%_Chr3_%_9839313_%_9839597
NdCChr1	mapped_from_Araport11	TE_fragment	12578078	12578324	.	+	.	NdAT1TE17470;AT1TE40630:transposon_fragment:1_%_AT1TE40630_%_Chr1_%_12481427_%_12481673
NdCChr1	mapped_from_Araport11	TE_fragment	12579149	12579229	.	-	.	NdAT1TE17480;AT1TE40645:transposon_fragment:1_%_AT1TE40645_%_Chr1_%_12483560_%_12484873
NdCChr1	mapped_from_Araport11	TE_fragment	12579710	12581004	.	-	.	NdAT1TE17490;AT1TE40645:transposon_fragment:1_%_AT1TE40645_%_Chr1_%_12483560_%_12484873
NdCChr1	mapped_from_Araport11	TE_fragment	12590638	12590674	.	+	.	NdAT1TE17500;AT1TE40670:transposon_fragment:1_%_AT1TE40670_%_Chr1_%_12494577_%_12494613
NdCChr1	mapped_from_Araport11	TE_fragment	12590675	12590985	.	+	.	NdAT1TE17510;AT1TE40675:transposon_fragment:1_%_AT1TE40675_%_Chr1_%_12494614_%_12494935
NdCChr1	mapped_from_Araport11	TE_fragment	12595554	12595821	.	-	.	NdAT1TE17520;AT1TE40690:transposon_fragment:1_%_AT1TE40690_%_Chr1_%_12500395_%_12501185
NdCChr1	mapped_from_Araport11	TE_fragment	12595877	12597222	.	+	.	NdAT1TE17530;AT1TE40695:transposon_fragment:1_%_AT1TE40695_%_Chr1_%_12501186_%_12503392
NdCChr1	mapped_from_Araport11	TE_fragment	12597241	12597747	.	+	.	NdAT1TE17540;AT1TE40695:transposon_fragment:1_%_AT1TE40695_%_Chr1_%_12501186_%_12503392
NdCChr1	mapped_from_Araport11	TE_fragment	12597748	12598380	.	-	.	NdAT1TE17550;AT3TE44810:transposon_fragment:1_%_AT3TE44810_%_Chr3_%_10775850_%_10777173
NdCChr1	mapped_from_Araport11	TE_fragment	12601684	12602678	.	-	.	NdAT1TE17560;AT1TE40700:transposon_fragment:2_%_AT1TE40700_%_Chr1_%_12506348_%_12507346
NdCChr1	mapped_from_Araport11	TE_fragment	12603061	12603745	.	-	.	NdAT1TE17570;AT1TE40700:transposon_fragment:1_%_AT1TE40700_%_Chr1_%_12507698_%_12508398
NdCChr1	mapped_from_Araport11	TE_fragment	12603745	12603852	.	-	.	NdAT1TE17580;AT1TE40710:transposon_fragment:1_%_AT1TE40710_%_Chr1_%_12508399_%_12508506
NdCChr1	mapped_from_Araport11	TE_fragment	12606990	12607294	.	-	.	NdAT1TE17590;AT1TE42160:transposon_fragment:1_%_AT1TE42160_%_Chr1_%_12930622_%_12931063
NdCChr1	mapped_from_Araport11	TE_fragment	12607378	12607526	.	-	.	NdAT1TE17600;AT1TE42740:transposon_fragment:1_%_AT1TE42740_%_Chr1_%_13085931_%_13086385
NdCChr1	mapped_from_Araport11	TE_fragment	12608557	12608604	.	+	.	NdAT1TE17610;AT1TE40720:transposon_fragment:1_%_AT1TE40720_%_Chr1_%_12513191_%_12513238
NdCChr1	mapped_from_Araport11	TE_fragment	12608605	12609186	.	+	.	NdAT1TE17620;AT1TE40725:transposon_fragment:1_%_AT1TE40725_%_Chr1_%_12513239_%_12513824
NdCChr1	mapped_from_Araport11	TE_fragment	12609899	12611468	.	+	.	NdAT1TE17630;AT1G42350:exon:1_%_AT1G42350_%_Chr1_%_15813844_%_15821323
NdCChr1	mapped_from_Araport11	TE_fragment	12611684	12611721	.	-	.	NdAT1TE17640;AT4TE18795:transposon_fragment:1_%_AT4TE18795_%_Chr4_%_4446041_%_4446122
NdCChr1	mapped_from_Araport11	TE_fragment	12612633	12612825	.	+	.	NdAT1TE17650;AT1TE40735:transposon_fragment:1_%_AT1TE40735_%_Chr1_%_12517272_%_12517462
NdCChr1	mapped_from_Araport11	TE_fragment	12613431	12613486	.	-	.	NdAT1TE17660;AT1TE35640:transposon_fragment:1_%_AT1TE35640_%_Chr1_%_11032989_%_11033044
NdCChr1	mapped_from_Araport11	TE_fragment	12620319	12620446	.	+	.	NdAT1TE17670;AT1TE40760:transposon_fragment:1_%_AT1TE40760_%_Chr1_%_12524947_%_12525074
NdCChr1	mapped_from_Araport11	TE_fragment	12620816	12620943	.	+	.	NdAT1TE17680;AT1TE40765:transposon_fragment:1_%_AT1TE40765_%_Chr1_%_12525450_%_12525577
NdCChr1	mapped_from_Araport11	TE_fragment	12620944	12621873	.	+	.	NdAT1TE17690;AT1TE40770:transposon_fragment:1_%_AT1TE40770_%_Chr1_%_12525578_%_12526506
NdCChr1	mapped_from_Araport11	TE_fragment	12622065	12622656	.	-	.	NdAT1TE17700;AT5TE63170:transposon_fragment:2_%_AT5TE63170_%_Chr5_%_17479807_%_17480478
NdCChr1	mapped_from_Araport11	TE_fragment	12622656	12622952	.	-	.	NdAT1TE17710;AT1TE40775:transposon_fragment:1_%_AT1TE40775_%_Chr1_%_12526507_%_12526885
NdCChr1	mapped_from_Araport11	TE_fragment	12636651	12636834	.	+	.	NdAT1TE17720;AT1TE40850:transposon_fragment:1_%_AT1TE40850_%_Chr1_%_12542349_%_12542532
NdCChr1	mapped_from_Araport11	TE_fragment	12642554	12642581	.	+	.	NdAT1TE17730;AT1TE40875:transposon_fragment:1_%_AT1TE40875_%_Chr1_%_12548356_%_12548383
NdCChr1	mapped_from_Araport11	TE_fragment	12642932	12643016	.	-	.	NdAT1TE17740;AT1TE40880:transposon_fragment:1_%_AT1TE40880_%_Chr1_%_12548739_%_12548823
NdCChr1	mapped_from_Araport11	TE_fragment	12643017	12644222	.	+	.	NdAT1TE17750;AT1TE40885:transposon_fragment:1_%_AT1TE40885_%_Chr1_%_12548824_%_12550030
NdCChr1	mapped_from_Araport11	TE_fragment	12644225	12644313	.	+	.	NdAT1TE17760;AT1TE40890:transposon_fragment:1_%_AT1TE40890_%_Chr1_%_12550033_%_12550121
NdCChr1	mapped_from_Araport11	TE_fragment	12648741	12649504	.	-	.	NdAT1TE17770;AT1TE40900:transposon_fragment:1_%_AT1TE40900_%_Chr1_%_12554549_%_12555313
NdCChr1	mapped_from_Araport11	TE_fragment	12649886	12650107	.	+	.	NdAT1TE17780;AT1TE42160:transposon_fragment:1_%_AT1TE42160_%_Chr1_%_12930622_%_12931063
NdCChr1	mapped_from_Araport11	TE_fragment	12653291	12653397	.	+	.	NdAT1TE17790;AT1TE40710:transposon_fragment:1_%_AT1TE40710_%_Chr1_%_12508399_%_12508506
NdCChr1	mapped_from_Araport11	TE_fragment	12653397	12654107	.	+	.	NdAT1TE17800;AT1TE40700:transposon_fragment:1_%_AT1TE40700_%_Chr1_%_12507698_%_12508398
NdCChr1	mapped_from_Araport11	TE_fragment	12656107	12656297	.	-	.	NdAT1TE17810;AT1TE40920:transposon_fragment:1_%_AT1TE40920_%_Chr1_%_12561909_%_12562099
NdCChr1	mapped_from_Araport11	TE_fragment	12656298	12656434	.	-	.	NdAT1TE17820;AT1TE40925:transposon_fragment:1_%_AT1TE40925_%_Chr1_%_12562100_%_12564283
NdCChr1	mapped_from_Araport11	TE_fragment	12656489	12656596	.	-	.	NdAT1TE17830;AT1TE40925:transposon_fragment:1_%_AT1TE40925_%_Chr1_%_12562100_%_12564283
NdCChr1	mapped_from_Araport11	TE_fragment	12656982	12657729	.	+	.	NdAT1TE17840;AT1TE41005:transposon_fragment:1_%_AT1TE41005_%_Chr1_%_12583268_%_12584273
NdCChr1	mapped_from_Araport11	TE_fragment	12657730	12658075	.	+	.	NdAT1TE17850;AT2TE12990:transposon_fragment:1_%_AT2TE12990_%_Chr2_%_2980029_%_2980789
NdCChr1	mapped_from_Araport11	TE_fragment	12658108	12658386	.	-	.	NdAT1TE17860;AT1TE40935:transposon_fragment:1_%_AT1TE40935_%_Chr1_%_12565673_%_12565951
NdCChr1	mapped_from_Araport11	TE_fragment	12658410	12659808	.	+	.	NdAT1TE17870;AT1TE40940:transposon_fragment:1_%_AT1TE40940_%_Chr1_%_12566243_%_12568303
NdCChr1	mapped_from_Araport11	TE_fragment	12659943	12659973	.	-	.	NdAT1TE17880;AT1TE40945:transposon_fragment:1_%_AT1TE40945_%_Chr1_%_12568438_%_12568468
NdCChr1	mapped_from_Araport11	TE_fragment	12660844	12661088	.	-	.	NdAT1TE17890;AT1TE40950:transposon_fragment:1_%_AT1TE40950_%_Chr1_%_12569339_%_12569583
NdCChr1	mapped_from_Araport11	TE_fragment	12661089	12663627	.	-	.	NdAT1TE17900;AT1TE40955:transposon_fragment:2_%_AT1TE40955_%_Chr1_%_12569584_%_12572123
NdCChr1	mapped_from_Araport11	TE_fragment	12663631	12664216	.	-	.	NdAT1TE17910;AT4TE08440:transposon_fragment:1_%_AT4TE08440_%_Chr4_%_1667890_%_1669206
NdCChr1	mapped_from_Araport11	TE_fragment	12664227	12664467	.	-	.	NdAT1TE17920;AT1TE40960:transposon_fragment:1_%_AT1TE40960_%_Chr1_%_12572723_%_12572963
NdCChr1	mapped_from_Araport11	TE_fragment	12664878	12665031	.	-	.	NdAT1TE17930;AT1TE40965:transposon_fragment:1_%_AT1TE40965_%_Chr1_%_12573376_%_12573529
NdCChr1	mapped_from_Araport11	TE_fragment	12665302	12665418	.	-	.	NdAT1TE17940;AT3TE62630:transposon_fragment:1_%_AT3TE62630_%_Chr3_%_15437183_%_15437401
NdCChr1	mapped_from_Araport11	TE_fragment	12665969	12666098	.	-	.	NdAT1TE17950;AT1TE40970:transposon_fragment:1_%_AT1TE40970_%_Chr1_%_12574466_%_12574595
NdCChr1	mapped_from_Araport11	TE_fragment	12666107	12666411	.	+	.	NdAT1TE17960;AT1TE40975:transposon_fragment:1_%_AT1TE40975_%_Chr1_%_12574604_%_12574908
NdCChr1	mapped_from_Araport11	TE_fragment	12667711	12668014	.	-	.	NdAT1TE17970;AT1TE40980:transposon_fragment:1_%_AT1TE40980_%_Chr1_%_12576207_%_12576510
NdCChr1	mapped_from_Araport11	TE_fragment	12668040	12668286	.	-	.	NdAT1TE17980;AT1TE40985:transposon_fragment:1_%_AT1TE40985_%_Chr1_%_12576536_%_12576782
NdCChr1	mapped_from_Araport11	TE_fragment	12668678	12669133	.	-	.	NdAT1TE17990;AT1TE40990:transposon_fragment:1_%_AT1TE40990_%_Chr1_%_12577173_%_12577628
NdCChr1	mapped_from_Araport11	TE_fragment	12672336	12672443	.	+	.	NdAT1TE18000;AT1TE40710:transposon_fragment:1_%_AT1TE40710_%_Chr1_%_12508399_%_12508506
NdCChr1	mapped_from_Araport11	TE_fragment	12672443	12673082	.	+	.	NdAT1TE18010;AT1TE40700:transposon_fragment:1_%_AT1TE40700_%_Chr1_%_12507698_%_12508398
NdCChr1	mapped_from_Araport11	TE_fragment	12673420	12674428	.	-	.	NdAT1TE18020;AT1TE41000:transposon_fragment:1_%_AT1TE41000_%_Chr1_%_12581911_%_12582918
NdCChr1	mapped_from_Araport11	TE_fragment	12674778	12675783	.	+	.	NdAT1TE18030;AT1TE41005:transposon_fragment:1_%_AT1TE41005_%_Chr1_%_12583268_%_12584273
NdCChr1	mapped_from_Araport11	TE_fragment	12681859	12682469	.	-	.	NdAT1TE18040;AT1TE41020:transposon_fragment:1_%_AT1TE41020_%_Chr1_%_12590348_%_12590958
NdCChr1	mapped_from_Araport11	TE_fragment	12684225	12684600	.	-	.	NdAT1TE18050;AT4TE22685:transposon_fragment:1_%_AT4TE22685_%_Chr4_%_5422342_%_5422719
NdCChr1	mapped_from_Araport11	TE_fragment	12684601	12684903	.	-	.	NdAT1TE18060;AT1TE41030:transposon_fragment:1_%_AT1TE41030_%_Chr1_%_12592985_%_12593289
NdCChr1	mapped_from_Araport11	TE_fragment	12684926	12685202	.	-	.	NdAT1TE18070;AT1TE41040:transposon_fragment:1_%_AT1TE41040_%_Chr1_%_12593312_%_12593599
NdCChr1	mapped_from_Araport11	TE_fragment	12685490	12686146	.	+	.	NdAT1TE18080;AT1TE41045:transposon_fragment:1_%_AT1TE41045_%_Chr1_%_12593887_%_12594542
NdCChr1	mapped_from_Araport11	TE_fragment	12686147	12686195	.	-	.	NdAT1TE18090;AT1TE41050:transposon_fragment:1_%_AT1TE41050_%_Chr1_%_12594543_%_12594591
NdCChr1	mapped_from_Araport11	TE_fragment	12686196	12686333	.	+	.	NdAT1TE18100;AT1TE41055:transposon_fragment:1_%_AT1TE41055_%_Chr1_%_12594592_%_12594729
NdCChr1	mapped_from_Araport11	TE_fragment	12692991	12693413	.	+	.	NdAT1TE18110;AT1TE41070:transposon_fragment:1_%_AT1TE41070_%_Chr1_%_12601415_%_12601836
NdCChr1	mapped_from_Araport11	TE_fragment	12693483	12693648	.	+	.	NdAT1TE18120;AT1TE41075:transposon_fragment:1_%_AT1TE41075_%_Chr1_%_12601906_%_12602071
NdCChr1	mapped_from_Araport11	TE_fragment	12695217	12695612	.	-	.	NdAT1TE18130;AT1TE41080:transposon_fragment:1_%_AT1TE41080_%_Chr1_%_12603510_%_12603905
NdCChr1	mapped_from_Araport11	TE_fragment	12695635	12695907	.	-	.	NdAT1TE18140;AT1TE41090:transposon_fragment:1_%_AT1TE41090_%_Chr1_%_12603928_%_12604200
NdCChr1	mapped_from_Araport11	TE_fragment	12695908	12696037	.	+	.	NdAT1TE18150;AT1TE41095:transposon_fragment:1_%_AT1TE41095_%_Chr1_%_12604201_%_12604330
NdCChr1	mapped_from_Araport11	TE_fragment	12702217	12702247	.	+	.	NdAT1TE18160;AT1TE41110:transposon_fragment:1_%_AT1TE41110_%_Chr1_%_12610518_%_12610548
NdCChr1	mapped_from_Araport11	TE_fragment	12702248	12702817	.	+	.	NdAT1TE18170;AT1TE41115:transposon_fragment:1_%_AT1TE41115_%_Chr1_%_12610549_%_12611119
NdCChr1	mapped_from_Araport11	TE_fragment	12704639	12704981	.	+	.	NdAT1TE18180;AT1TE41120:transposon_fragment:1_%_AT1TE41120_%_Chr1_%_12612939_%_12613280
NdCChr1	mapped_from_Araport11	TE_fragment	12705067	12705123	.	-	.	NdAT1TE18190;AT1TE41125:transposon_fragment:1_%_AT1TE41125_%_Chr1_%_12613366_%_12613422
NdCChr1	mapped_from_Araport11	TE_fragment	12705124	12705890	.	-	.	NdAT1TE18200;AT1TE41130:transposon_fragment:1_%_AT1TE41130_%_Chr1_%_12613423_%_12614189
NdCChr1	mapped_from_Araport11	TE_fragment	12706138	12706302	.	+	.	NdAT1TE18210;AT1TE41135:transposon_fragment:1_%_AT1TE41135_%_Chr1_%_12614437_%_12614601
NdCChr1	mapped_from_Araport11	TE_fragment	12706303	12706852	.	-	.	NdAT1TE18220;AT1TE41140:transposon_fragment:1_%_AT1TE41140_%_Chr1_%_12614602_%_12615151
NdCChr1	mapped_from_Araport11	TE_fragment	12706853	12707491	.	-	.	NdAT1TE18230;AT1TE41145:transposon_fragment:1_%_AT1TE41145_%_Chr1_%_12615152_%_12615790
NdCChr1	mapped_from_Araport11	TE_fragment	12710107	12710135	.	+	.	NdAT1TE18240;AT1TE41155:transposon_fragment:1_%_AT1TE41155_%_Chr1_%_12618406_%_12618434
NdCChr1	mapped_from_Araport11	TE_fragment	12710136	12710181	.	-	.	NdAT1TE18250;AT1TE41160:transposon_fragment:1_%_AT1TE41160_%_Chr1_%_12618435_%_12618480
NdCChr1	mapped_from_Araport11	TE_fragment	12710184	12710248	.	+	.	NdAT1TE18260;AT1TE41165:transposon_fragment:1_%_AT1TE41165_%_Chr1_%_12618481_%_12618546
NdCChr1	mapped_from_Araport11	TE_fragment	12710249	12711558	.	+	.	NdAT1TE18270;AT1TE41170:transposon_fragment:1_%_AT1TE41170_%_Chr1_%_12618547_%_12619858
NdCChr1	mapped_from_Araport11	TE_fragment	12711560	12711754	.	+	.	NdAT1TE18280;AT1TE41175:transposon_fragment:1_%_AT1TE41175_%_Chr1_%_12619860_%_12620055
NdCChr1	mapped_from_Araport11	TE_fragment	12711755	12712042	.	+	.	NdAT1TE18290;AT1TE41180:transposon_fragment:1_%_AT1TE41180_%_Chr1_%_12620056_%_12620343
NdCChr1	mapped_from_Araport11	TE_fragment	12712043	12713614	.	-	.	NdAT1TE18300;AT1TE41185:transposon_fragment:1_%_AT1TE41185_%_Chr1_%_12620344_%_12621890
NdCChr1	mapped_from_Araport11	TE_fragment	12713615	12713740	.	+	.	NdAT1TE18310;AT1TE41190:transposon_fragment:1_%_AT1TE41190_%_Chr1_%_12621891_%_12622016
NdCChr1	mapped_from_Araport11	TE_fragment	12713982	12714261	.	-	.	NdAT1TE18320;AT1TE41200:transposon_fragment:1_%_AT1TE41200_%_Chr1_%_12622258_%_12622537
NdCChr1	mapped_from_Araport11	TE_fragment	12714352	12714592	.	-	.	NdAT1TE18330;AT1TE41260:transposon_fragment:1_%_AT1TE41260_%_Chr1_%_12633625_%_12636327
NdCChr1	mapped_from_Araport11	TE_fragment	12714909	12715075	.	+	.	NdAT1TE18340;AT1TE41225:transposon_fragment:1_%_AT1TE41225_%_Chr1_%_12626116_%_12626295
NdCChr1	mapped_from_Araport11	TE_fragment	12716202	12716239	.	+	.	NdAT1TE18350;AT1TE41205:transposon_fragment:1_%_AT1TE41205_%_Chr1_%_12624482_%_12624519
NdCChr1	mapped_from_Araport11	TE_fragment	12716934	12717176	.	+	.	NdAT1TE18360;AT1TE41215:transposon_fragment:1_%_AT1TE41215_%_Chr1_%_12625229_%_12625471
NdCChr1	mapped_from_Araport11	TE_fragment	12717177	12717820	.	-	.	NdAT1TE18370;AT1TE41220:transposon_fragment:1_%_AT1TE41220_%_Chr1_%_12625472_%_12626115
NdCChr1	mapped_from_Araport11	TE_fragment	12717821	12718000	.	-	.	NdAT1TE18380;AT1TE41225:transposon_fragment:1_%_AT1TE41225_%_Chr1_%_12626116_%_12626295
NdCChr1	mapped_from_Araport11	TE_fragment	12718162	12722251	.	+	.	NdAT1TE18390;AT1TE41230:transposon_fragment:1_%_AT1TE41230_%_Chr1_%_12626457_%_12630547
NdCChr1	mapped_from_Araport11	TE_fragment	12722303	12722382	.	+	.	NdAT1TE18400;AT2TE45250:transposon_fragment:1_%_AT2TE45250_%_Chr2_%_10541093_%_10541839
NdCChr1	mapped_from_Araport11	TE_fragment	12722609	12722726	.	+	.	NdAT1TE18410;AT1TE41235:transposon_fragment:1_%_AT1TE41235_%_Chr1_%_12630905_%_12631022
NdCChr1	mapped_from_Araport11	TE_fragment	12722994	12723030	.	+	.	NdAT1TE18420;AT4TE19980:transposon_fragment:1_%_AT4TE19980_%_Chr4_%_4794389_%_4794962
NdCChr1	mapped_from_Araport11	TE_fragment	12723201	12724168	.	-	.	NdAT1TE18430;AT1TE41240:transposon_fragment:1_%_AT1TE41240_%_Chr1_%_12631496_%_12632463
NdCChr1	mapped_from_Araport11	TE_fragment	12724372	12724890	.	+	.	NdAT1TE18440;AT1TE41245:transposon_fragment:1_%_AT1TE41245_%_Chr1_%_12632667_%_12633185
NdCChr1	mapped_from_Araport11	TE_fragment	12724891	12725111	.	+	.	NdAT1TE18450;AT1TE41250:transposon_fragment:1_%_AT1TE41250_%_Chr1_%_12633186_%_12633406
NdCChr1	mapped_from_Araport11	TE_fragment	12725112	12725329	.	+	.	NdAT1TE18460;AT1TE41255:transposon_fragment:1_%_AT1TE41255_%_Chr1_%_12633407_%_12633624
NdCChr1	mapped_from_Araport11	TE_fragment	12725330	12728053	.	+	.	NdAT1TE18470;AT1TE41260:transposon_fragment:1_%_AT1TE41260_%_Chr1_%_12633625_%_12636327
NdCChr1	mapped_from_Araport11	TE_fragment	12728054	12728448	.	+	.	NdAT1TE18480;AT1TE41265:transposon_fragment:1_%_AT1TE41265_%_Chr1_%_12636328_%_12636722
NdCChr1	mapped_from_Araport11	TE_fragment	12728449	12728600	.	+	.	NdAT1TE18490;AT1TE41270:transposon_fragment:1_%_AT1TE41270_%_Chr1_%_12636723_%_12636874
NdCChr1	mapped_from_Araport11	TE_fragment	12730427	12730503	.	-	.	NdAT1TE18500;AT1TE41275:transposon_fragment:1_%_AT1TE41275_%_Chr1_%_12638701_%_12638777
NdCChr1	mapped_from_Araport11	TE_fragment	12731750	12731926	.	+	.	NdAT1TE18510;AT1TE41225:transposon_fragment:1_%_AT1TE41225_%_Chr1_%_12626116_%_12626295
NdCChr1	mapped_from_Araport11	TE_fragment	12732617	12734142	.	-	.	NdAT1TE18520;AT1TE41280:transposon_fragment:1_%_AT1TE41280_%_Chr1_%_12640891_%_12642416
NdCChr1	mapped_from_Araport11	TE_fragment	12734161	12734290	.	-	.	NdAT1TE18530;AT1TE41285:transposon_fragment:1_%_AT1TE41285_%_Chr1_%_12642435_%_12642564
NdCChr1	mapped_from_Araport11	TE_fragment	12737132	12737609	.	-	.	NdAT1TE18540;AT1TE41290:transposon_fragment:1_%_AT1TE41290_%_Chr1_%_12645408_%_12645885
NdCChr1	mapped_from_Araport11	TE_fragment	12737820	12737940	.	-	.	NdAT1TE18550;AT1TE41295:transposon_fragment:1_%_AT1TE41295_%_Chr1_%_12646096_%_12646216
NdCChr1	mapped_from_Araport11	TE_fragment	12737973	12738227	.	-	.	NdAT1TE18560;AT1TE41300:transposon_fragment:1_%_AT1TE41300_%_Chr1_%_12646249_%_12646503
NdCChr1	mapped_from_Araport11	TE_fragment	12744169	12744850	.	-	.	NdAT1TE18570;AT1TE29605:transposon_fragment:1_%_AT1TE29605_%_Chr1_%_9187620_%_9188638
NdCChr1	mapped_from_Araport11	TE_fragment	12744952	12745425	.	-	.	NdAT1TE18580;AT1TE29605:transposon_fragment:1_%_AT1TE29605_%_Chr1_%_9187620_%_9188638
NdCChr1	mapped_from_Araport11	TE_fragment	12748347	12748674	.	-	.	NdAT1TE18590;AT3TE47620:transposon_fragment:1_%_AT3TE47620_%_Chr3_%_11426514_%_11429270
NdCChr1	mapped_from_Araport11	TE_fragment	12749576	12750088	.	-	.	NdAT1TE18600;AT4TE50990:transposon_fragment:1_%_AT4TE50990_%_Chr4_%_11109693_%_11110245
NdCChr1	mapped_from_Araport11	TE_fragment	12756029	12756659	.	-	.	NdAT1TE18610;AT1TE00220:transposon_fragment:1_%_AT1TE00220_%_Chr1_%_76844_%_77500
NdCChr1	mapped_from_Araport11	TE_fragment	12765491	12765897	.	-	.	NdAT1TE18620;AT4TE16385:transposon_fragment:1_%_AT4TE16385_%_Chr4_%_3677557_%_3681531
NdCChr1	mapped_from_Araport11	TE_fragment	12765939	12770157	.	-	.	NdAT1TE18630;AT4TE16390:transposon_fragment:1_%_AT4TE16390_%_Chr4_%_3681532_%_3691585
NdCChr1	mapped_from_Araport11	TE_fragment	12770170	12771448	.	-	.	NdAT1TE18640;AT3TE54180:transposon_fragment:2_%_AT3TE54180_%_Chr3_%_13245775_%_13249083
NdCChr1	mapped_from_Araport11	TE_fragment	12771448	12776417	.	-	.	NdAT1TE18650;AT4TE08445:transposon_fragment:1_%_AT4TE08445_%_Chr4_%_1669366_%_1680248
NdCChr1	mapped_from_Araport11	TE_fragment	12776537	12776616	.	-	.	NdAT1TE18660;AT1TE56620:transposon_fragment:1_%_AT1TE56620_%_Chr1_%_17107372_%_17111523
NdCChr1	mapped_from_Araport11	TE_fragment	12776617	12776962	.	-	.	NdAT1TE18670;AT1TE56615:transposon_fragment:1_%_AT1TE56615_%_Chr1_%_17107026_%_17107371
NdCChr1	mapped_from_Araport11	TE_fragment	12779168	12779386	.	-	.	NdAT1TE18680;AT5TE49930:transposon_fragment:2_%_AT5TE49930_%_Chr5_%_14004812_%_14005039
NdCChr1	mapped_from_Araport11	TE_fragment	12779394	12780366	.	-	.	NdAT1TE18690;AT1TE56260:transposon_fragment:1_%_AT1TE56260_%_Chr1_%_16987716_%_16989955
NdCChr1	mapped_from_Araport11	TE_fragment	12780509	12780833	.	-	.	NdAT1TE18700;AT3TE69195:transposon_fragment:1_%_AT3TE69195_%_Chr3_%_17068960_%_17070823
NdCChr1	mapped_from_Araport11	TE_fragment	12780897	12783012	.	+	.	NdAT1TE18710;AT2TE55980:transposon_fragment:1_%_AT2TE55980_%_Chr2_%_12800222_%_12803322
NdCChr1	mapped_from_Araport11	TE_fragment	12783012	12783318	.	-	.	NdAT1TE18720;AT5TE48085:transposon_fragment:1_%_AT5TE48085_%_Chr5_%_13547009_%_13549254
NdCChr1	mapped_from_Araport11	TE_fragment	12783833	12784571	.	+	.	NdAT1TE18730;AT5TE44530:transposon_fragment:1_%_AT5TE44530_%_Chr5_%_12568312_%_12569138
NdCChr1	mapped_from_Araport11	TE_fragment	12785110	12785999	.	+	.	NdAT1TE18740;AT1TE56505:transposon_fragment:1_%_AT1TE56505_%_Chr1_%_17071352_%_17074489
NdCChr1	mapped_from_Araport11	TE_fragment	12787897	12787943	.	-	.	NdAT1TE18750;AT4G03800:exon:1_%_AT4G03800_%_Chr4_%_1743791_%_1748332
NdCChr1	mapped_from_Araport11	TE_fragment	12788512	12789132	.	-	.	NdAT1TE18760;AT3TE59135:transposon_fragment:1_%_AT3TE59135_%_Chr3_%_14418085_%_14418973
NdCChr1	mapped_from_Araport11	TE_fragment	12790523	12791406	.	-	.	NdAT1TE18770;AT1TE52970:transposon_fragment:1_%_AT1TE52970_%_Chr1_%_16090524_%_16093188
NdCChr1	mapped_from_Araport11	TE_fragment	12794189	12794727	.	+	.	NdAT1TE18780;AT2TE30820:transposon_fragment:1_%_AT2TE30820_%_Chr2_%_7503713_%_7504389
NdCChr1	mapped_from_Araport11	TE_fragment	12797739	12798275	.	+	.	NdAT1TE18790;AT2TE04000:transposon_fragment:1_%_AT2TE04000_%_Chr2_%_893850_%_894388
NdCChr1	mapped_from_Araport11	TE_fragment	12811955	12812757	.	-	.	NdAT1TE18800;AT1TE41345:transposon_fragment:1_%_AT1TE41345_%_Chr1_%_12670116_%_12673969
NdCChr1	mapped_from_Araport11	TE_fragment	12817201	12817737	.	-	.	NdAT1TE18810;AT5TE44470:transposon_fragment:1_%_AT5TE44470_%_Chr5_%_12554224_%_12555368
NdCChr1	mapped_from_Araport11	TE_fragment	12817856	12818104	.	+	.	NdAT1TE18820;AT1TE41725:transposon_fragment:1_%_AT1TE41725_%_Chr1_%_12809651_%_12810844
NdCChr1	mapped_from_Araport11	TE_fragment	12818720	12819784	.	+	.	NdAT1TE18830;AT1TE59535:transposon_fragment:1_%_AT1TE59535_%_Chr1_%_17936924_%_17937991
NdCChr1	mapped_from_Araport11	TE_fragment	12820671	12821696	.	+	.	NdAT1TE18840;AT1TE41375:transposon_fragment:1_%_AT1TE41375_%_Chr1_%_12690355_%_12691380
NdCChr1	mapped_from_Araport11	TE_fragment	12821697	12821736	.	-	.	NdAT1TE18850;AT1TE41380:transposon_fragment:1_%_AT1TE41380_%_Chr1_%_12691381_%_12691420
NdCChr1	mapped_from_Araport11	TE_fragment	12821748	12821857	.	-	.	NdAT1TE18860;AT1TE41385:transposon_fragment:1_%_AT1TE41385_%_Chr1_%_12691421_%_12691532
NdCChr1	mapped_from_Araport11	TE_fragment	12822039	12822542	.	-	.	NdAT1TE18870;AT3TE11705:transposon_fragment:1_%_AT3TE11705_%_Chr3_%_2772912_%_2773424
NdCChr1	mapped_from_Araport11	TE_fragment	12822543	12822832	.	-	.	NdAT1TE18880;AT3TE11700:transposon_fragment:1_%_AT3TE11700_%_Chr3_%_2772622_%_2772911
NdCChr1	mapped_from_Araport11	TE_fragment	12823407	12823763	.	+	.	NdAT1TE18890;AT5TE20650:transposon_fragment:1_%_AT5TE20650_%_Chr5_%_5707094_%_5707646
NdCChr1	mapped_from_Araport11	TE_fragment	12824082	12824894	.	+	.	NdAT1TE18900;AT1TE41395:transposon_fragment:1_%_AT1TE41395_%_Chr1_%_12693753_%_12694558
NdCChr1	mapped_from_Araport11	TE_fragment	12828855	12829654	.	-	.	NdAT1TE18910;AT4G07700:exon:1_%_AT4G07700_%_Chr4_%_4485092_%_4487763
NdCChr1	mapped_from_Araport11	TE_fragment	12834480	12835382	.	-	.	NdAT1TE18920;AT3TE66935:transposon_fragment:3_%_AT3TE66935_%_Chr3_%_16510482_%_16511376
NdCChr1	mapped_from_Araport11	TE_fragment	12835396	12835465	.	-	.	NdAT1TE18930;AT4TE13405:transposon_fragment:1_%_AT4TE13405_%_Chr4_%_2860469_%_2861529
NdCChr1	mapped_from_Araport11	TE_fragment	12835551	12837108	.	-	.	NdAT1TE18940;AT5TE38760:transposon_fragment:1_%_AT5TE38760_%_Chr5_%_10644141_%_10646846
NdCChr1	mapped_from_Araport11	TE_fragment	12840259	12840529	.	+	.	NdAT1TE18950;AT1TE41445:transposon_fragment:1_%_AT1TE41445_%_Chr1_%_12710570_%_12710841
NdCChr1	mapped_from_Araport11	TE_fragment	12840762	12840868	.	-	.	NdAT1TE18960;AT1TE41450:transposon_fragment:1_%_AT1TE41450_%_Chr1_%_12711074_%_12711180
NdCChr1	mapped_from_Araport11	TE_fragment	12843532	12843571	.	-	.	NdAT1TE18970;AT2TE27490:transposon_fragment:1_%_AT2TE27490_%_Chr2_%_6728745_%_6730806
NdCChr1	mapped_from_Araport11	TE_fragment	12843630	12844858	.	+	.	NdAT1TE18980;AT2G15410:exon:1_%_AT2G15410_%_Chr2_%_6717778_%_6723519
NdCChr1	mapped_from_Araport11	TE_fragment	12844890	12847112	.	+	.	NdAT1TE18990;AT2G15410:exon:1_%_AT2G15410_%_Chr2_%_6717778_%_6723519
NdCChr1	mapped_from_Araport11	TE_fragment	12847172	12849462	.	+	.	NdAT1TE19000;AT2G15410:exon:1_%_AT2G15410_%_Chr2_%_6717778_%_6723519
NdCChr1	mapped_from_Araport11	TE_fragment	12849683	12850108	.	+	.	NdAT1TE19010;AT2TE27480:transposon_fragment:1_%_AT2TE27480_%_Chr2_%_6726089_%_6726515
NdCChr1	mapped_from_Araport11	TE_fragment	12852239	12852480	.	-	.	NdAT1TE19020;AT3G32383:exon:1_%_AT3G32383_%_Chr3_%_13314146_%_13318012
NdCChr1	mapped_from_Araport11	TE_fragment	12852571	12852605	.	+	.	NdAT1TE19030;AT1TE41455:transposon_fragment:1_%_AT1TE41455_%_Chr1_%_12713446_%_12713480
NdCChr1	mapped_from_Araport11	TE_fragment	12854139	12854533	.	+	.	NdAT1TE19040;AT1TE41465:transposon_fragment:1_%_AT1TE41465_%_Chr1_%_12728938_%_12729681
NdCChr1	mapped_from_Araport11	TE_fragment	12854692	12855025	.	+	.	NdAT1TE19050;AT1TE41465:transposon_fragment:1_%_AT1TE41465_%_Chr1_%_12728938_%_12729681
NdCChr1	mapped_from_Araport11	TE_fragment	12855614	12855903	.	-	.	NdAT1TE19060;AT1TE45630:transposon_fragment:1_%_AT1TE45630_%_Chr1_%_13904684_%_13905141
NdCChr1	mapped_from_Araport11	TE_fragment	12856170	12856515	.	-	.	NdAT1TE19070;AT1TE41480:transposon_fragment:1_%_AT1TE41480_%_Chr1_%_12730823_%_12731169
NdCChr1	mapped_from_Araport11	TE_fragment	12857328	12857887	.	-	.	NdAT1TE19080;AT1TE41485:transposon_fragment:1_%_AT1TE41485_%_Chr1_%_12731812_%_12732371
NdCChr1	mapped_from_Araport11	TE_fragment	12858462	12858618	.	-	.	NdAT1TE19090;AT1TE41490:transposon_fragment:2_%_AT1TE41490_%_Chr1_%_12732946_%_12733102
NdCChr1	mapped_from_Araport11	TE_fragment	12858739	12858860	.	-	.	NdAT1TE19100;AT1TE41490:transposon_fragment:1_%_AT1TE41490_%_Chr1_%_12733223_%_12733344
NdCChr1	mapped_from_Araport11	TE_fragment	12858913	12859004	.	-	.	NdAT1TE19110;AT1TE41495:transposon_fragment:1_%_AT1TE41495_%_Chr1_%_12733351_%_12733441
NdCChr1	mapped_from_Araport11	TE_fragment	12859064	12859740	.	+	.	NdAT1TE19120;AT1TE41500:transposon_fragment:1_%_AT1TE41500_%_Chr1_%_12733501_%_12734177
NdCChr1	mapped_from_Araport11	TE_fragment	12859741	12860115	.	+	.	NdAT1TE19130;AT4TE22685:transposon_fragment:1_%_AT4TE22685_%_Chr4_%_5422342_%_5422719
NdCChr1	mapped_from_Araport11	TE_fragment	12864282	12864341	.	-	.	NdAT1TE19140;AT1TE41535:transposon_fragment:1_%_AT1TE41535_%_Chr1_%_12740005_%_12740064
NdCChr1	mapped_from_Araport11	TE_fragment	12866475	12866995	.	+	.	NdAT1TE19150;AT1TE41540:transposon_fragment:1_%_AT1TE41540_%_Chr1_%_12742146_%_12742665
NdCChr1	mapped_from_Araport11	TE_fragment	12867044	12867102	.	-	.	NdAT1TE19160;AT2TE84090:transposon_fragment:1_%_AT2TE84090_%_Chr2_%_18528230_%_18528606
NdCChr1	mapped_from_Araport11	TE_fragment	12867314	12867732	.	+	.	NdAT1TE19170;AT1TE41545:transposon_fragment:1_%_AT1TE41545_%_Chr1_%_12742984_%_12743403
NdCChr1	mapped_from_Araport11	TE_fragment	12875560	12876786	.	-	.	NdAT1TE19180;AT1TE41565:transposon_fragment:1_%_AT1TE41565_%_Chr1_%_12751236_%_12752462
NdCChr1	mapped_from_Araport11	TE_fragment	12877828	12879800	.	+	.	NdAT1TE19190;AT1TE41580:transposon_fragment:1_%_AT1TE41580_%_Chr1_%_12755060_%_12760395
NdCChr1	mapped_from_Araport11	TE_fragment	12879801	12880979	.	-	.	NdAT1TE19200;AT1TE41585:transposon_fragment:1_%_AT1TE41585_%_Chr1_%_12760396_%_12761574
NdCChr1	mapped_from_Araport11	TE_fragment	12881024	12881811	.	+	.	NdAT1TE19210;AT1TE41590:transposon_fragment:1_%_AT1TE41590_%_Chr1_%_12761604_%_12762391
NdCChr1	mapped_from_Araport11	TE_fragment	12881812	12881901	.	+	.	NdAT1TE19220;AT1TE41595:transposon_fragment:1_%_AT1TE41595_%_Chr1_%_12762392_%_12762481
NdCChr1	mapped_from_Araport11	TE_fragment	12882088	12882814	.	+	.	NdAT1TE19230;AT1TE41600:transposon_fragment:1_%_AT1TE41600_%_Chr1_%_12762669_%_12763393
NdCChr1	mapped_from_Araport11	TE_fragment	12883882	12884475	.	-	.	NdAT1TE19240;AT1TE41605:transposon_fragment:1_%_AT1TE41605_%_Chr1_%_12764461_%_12765070
NdCChr1	mapped_from_Araport11	TE_fragment	12884931	12885015	.	+	.	NdAT1TE19250;AT1TE41710:transposon_fragment:1_%_AT1TE41710_%_Chr1_%_12802801_%_12803671
NdCChr1	mapped_from_Araport11	TE_fragment	12885030	12885634	.	-	.	NdAT1TE19260;AT1TE41615:transposon_fragment:1_%_AT1TE41615_%_Chr1_%_12765623_%_12766227
NdCChr1	mapped_from_Araport11	TE_fragment	12885635	12885792	.	-	.	NdAT1TE19270;AT1TE41610:transposon_fragment:1_%_AT1TE41610_%_Chr1_%_12766228_%_12766385
NdCChr1	mapped_from_Araport11	TE_fragment	12888286	12889154	.	+	.	NdAT1TE19280;AT1TE41710:transposon_fragment:1_%_AT1TE41710_%_Chr1_%_12802801_%_12803671
NdCChr1	mapped_from_Araport11	TE_fragment	12891699	12892568	.	+	.	NdAT1TE19290;AT1TE41710:transposon_fragment:1_%_AT1TE41710_%_Chr1_%_12802801_%_12803671
NdCChr1	mapped_from_Araport11	TE_fragment	12895113	12895983	.	+	.	NdAT1TE19300;AT1TE41710:transposon_fragment:1_%_AT1TE41710_%_Chr1_%_12802801_%_12803671
NdCChr1	mapped_from_Araport11	TE_fragment	12898480	12898551	.	-	.	NdAT1TE19310;AT1TE41720:transposon_fragment:1_%_AT1TE41720_%_Chr1_%_12809579_%_12809650
NdCChr1	mapped_from_Araport11	TE_fragment	12898552	12899745	.	-	.	NdAT1TE19320;AT1TE41725:transposon_fragment:1_%_AT1TE41725_%_Chr1_%_12809651_%_12810844
NdCChr1	mapped_from_Araport11	TE_fragment	12899746	12899945	.	+	.	NdAT1TE19330;AT1TE41730:transposon_fragment:1_%_AT1TE41730_%_Chr1_%_12810845_%_12811044
NdCChr1	mapped_from_Araport11	TE_fragment	12901973	12902350	.	-	.	NdAT1TE19340;AT5TE32720:transposon_fragment:1_%_AT5TE32720_%_Chr5_%_9041913_%_9042847
NdCChr1	mapped_from_Araport11	TE_fragment	12902490	12902600	.	+	.	NdAT1TE19350;AT1TE43220:transposon_fragment:1_%_AT1TE43220_%_Chr1_%_13230842_%_13230992
NdCChr1	mapped_from_Araport11	TE_fragment	12902850	12905077	.	+	.	NdAT1TE19360;AT1TE41735:transposon_fragment:1_%_AT1TE41735_%_Chr1_%_12813938_%_12816180
NdCChr1	mapped_from_Araport11	TE_fragment	12905078	12905147	.	+	.	NdAT1TE19370;AT1TE41740:transposon_fragment:1_%_AT1TE41740_%_Chr1_%_12816181_%_12816250
NdCChr1	mapped_from_Araport11	TE_fragment	12905374	12905617	.	-	.	NdAT1TE19380;AT2TE06950:transposon_fragment:1_%_AT2TE06950_%_Chr2_%_1503834_%_1505066
NdCChr1	mapped_from_Araport11	TE_fragment	12907805	12908696	.	-	.	NdAT1TE19390;AT1G35112:exon:1_%_AT1G35112_%_Chr1_%_12840228_%_12841118
NdCChr1	mapped_from_Araport11	TE_fragment	12908722	12908749	.	+	.	NdAT1TE19400;AT4TE67300:transposon_fragment:1_%_AT4TE67300_%_Chr4_%_14220077_%_14220147
NdCChr1	mapped_from_Araport11	TE_fragment	12909333	12909468	.	+	.	NdAT1TE19410;AT1TE41795:transposon_fragment:1_%_AT1TE41795_%_Chr1_%_12841755_%_12841890
NdCChr1	mapped_from_Araport11	TE_fragment	12909736	12911276	.	+	.	NdAT1TE19420;AT1G35115:exon:1_%_AT1G35115_%_Chr1_%_12842158_%_12845455
NdCChr1	mapped_from_Araport11	TE_fragment	12912699	12913065	.	+	.	NdAT1TE19430;AT1TE41800:transposon_fragment:2_%_AT1TE41800_%_Chr1_%_12842881_%_12845721
NdCChr1	mapped_from_Araport11	TE_fragment	12913065	12913260	.	+	.	NdAT1TE19440;AT1TE41800:transposon_fragment:2_%_AT1TE41800_%_Chr1_%_12842881_%_12845721
NdCChr1	mapped_from_Araport11	TE_fragment	12913505	12914160	.	+	.	NdAT1TE19450;AT1TE41815:transposon_fragment:1_%_AT1TE41815_%_Chr1_%_12845960_%_12846615
NdCChr1	mapped_from_Araport11	TE_fragment	12915507	12917194	.	+	.	NdAT1TE19460;AT1TE41820:transposon_fragment:1_%_AT1TE41820_%_Chr1_%_12847931_%_12849618
NdCChr1	mapped_from_Araport11	TE_fragment	12918633	12918773	.	-	.	NdAT1TE19470;AT1TE41825:transposon_fragment:1_%_AT1TE41825_%_Chr1_%_12851056_%_12851196
NdCChr1	mapped_from_Araport11	TE_fragment	12921499	12921600	.	-	.	NdAT1TE19480;AT1TE41850:transposon_fragment:1_%_AT1TE41850_%_Chr1_%_12855066_%_12856081
NdCChr1	mapped_from_Araport11	TE_fragment	12921717	12925761	.	-	.	NdAT1TE19490;AT1G35146:exon:1_%_AT1G35146_%_Chr1_%_12856198_%_12860244
NdCChr1	mapped_from_Araport11	TE_fragment	12926767	12927270	.	-	.	NdAT1TE19500;AT1TE41860:transposon_fragment:2_%_AT1TE41860_%_Chr1_%_12861251_%_12861754
NdCChr1	mapped_from_Araport11	TE_fragment	12927479	12927577	.	-	.	NdAT1TE19510;AT1TE41860:transposon_fragment:1_%_AT1TE41860_%_Chr1_%_12861963_%_12862061
NdCChr1	mapped_from_Araport11	TE_fragment	12927785	12928733	.	+	.	NdAT1TE19520;AT1TE41865:transposon_fragment:1_%_AT1TE41865_%_Chr1_%_12862269_%_12863217
NdCChr1	mapped_from_Araport11	TE_fragment	12931769	12932384	.	-	.	NdAT1TE19530;AT1TE41875:transposon_fragment:1_%_AT1TE41875_%_Chr1_%_12866249_%_12866863
NdCChr1	mapped_from_Araport11	TE_fragment	12934238	12934302	.	-	.	NdAT1TE19540;AT1TE41895:transposon_fragment:1_%_AT1TE41895_%_Chr1_%_12872492_%_12872822
NdCChr1	mapped_from_Araport11	TE_fragment	12935657	12935825	.	+	.	NdAT1TE19550;AT1TE41890:transposon_fragment:1_%_AT1TE41890_%_Chr1_%_12870145_%_12870313
NdCChr1	mapped_from_Araport11	TE_fragment	12938020	12938350	.	-	.	NdAT1TE19560;AT1TE41895:transposon_fragment:1_%_AT1TE41895_%_Chr1_%_12872492_%_12872822
NdCChr1	mapped_from_Araport11	TE_fragment	12938351	12938476	.	-	.	NdAT1TE19570;AT1TE41900:transposon_fragment:1_%_AT1TE41900_%_Chr1_%_12872823_%_12872949
NdCChr1	mapped_from_Araport11	TE_fragment	12939156	12940681	.	+	.	NdAT1TE19580;AT1TE41905:transposon_fragment:1_%_AT1TE41905_%_Chr1_%_12872950_%_12876830
NdCChr1	mapped_from_Araport11	TE_fragment	12940939	12941081	.	-	.	NdAT1TE19590;AT1TE41915:transposon_fragment:1_%_AT1TE41915_%_Chr1_%_12877159_%_12877301
NdCChr1	mapped_from_Araport11	TE_fragment	12945688	12945734	.	+	.	NdAT1TE19600;AT1TE41925:transposon_fragment:1_%_AT1TE41925_%_Chr1_%_12881669_%_12881715
NdCChr1	mapped_from_Araport11	TE_fragment	12945735	12946688	.	+	.	NdAT1TE19610;AT1TE41930:transposon_fragment:1_%_AT1TE41930_%_Chr1_%_12881716_%_12882684
NdCChr1	mapped_from_Araport11	TE_fragment	12948588	12949551	.	+	.	NdAT1TE19620;AT1TE41935:transposon_fragment:1_%_AT1TE41935_%_Chr1_%_12884587_%_12885550
NdCChr1	mapped_from_Araport11	TE_fragment	12949607	12950984	.	-	.	NdAT1TE19630;AT1G35186:exon:1_%_AT1G35186_%_Chr1_%_12885606_%_12886983
NdCChr1	mapped_from_Araport11	TE_fragment	12951146	12951229	.	+	.	NdAT1TE19640;AT2TE08645:transposon_fragment:1_%_AT2TE08645_%_Chr2_%_1879065_%_1880386
NdCChr1	mapped_from_Araport11	TE_fragment	12951636	12952242	.	+	.	NdAT1TE19650;AT2TE08645:transposon_fragment:1_%_AT2TE08645_%_Chr2_%_1879065_%_1880386
NdCChr1	mapped_from_Araport11	TE_fragment	12952718	12952780	.	-	.	NdAT1TE19660;AT1TE41955:transposon_fragment:1_%_AT1TE41955_%_Chr1_%_12888717_%_12888779
NdCChr1	mapped_from_Araport11	TE_fragment	12952781	12953258	.	-	.	NdAT1TE19670;AT1TE41960:transposon_fragment:1_%_AT1TE41960_%_Chr1_%_12888780_%_12889257
NdCChr1	mapped_from_Araport11	TE_fragment	12953976	12954258	.	+	.	NdAT1TE19680;AT1TE41965:transposon_fragment:1_%_AT1TE41965_%_Chr1_%_12889975_%_12890257
NdCChr1	mapped_from_Araport11	TE_fragment	12958520	12958688	.	+	.	NdAT1TE19690;AT1TE41975:transposon_fragment:1_%_AT1TE41975_%_Chr1_%_12894519_%_12894687
NdCChr1	mapped_from_Araport11	TE_fragment	12958689	12958878	.	+	.	NdAT1TE19700;AT1TE41980:transposon_fragment:1_%_AT1TE41980_%_Chr1_%_12894688_%_12894877
NdCChr1	mapped_from_Araport11	TE_fragment	12958923	12959204	.	-	.	NdAT1TE19710;AT1TE41985:transposon_fragment:1_%_AT1TE41985_%_Chr1_%_12894922_%_12895203
NdCChr1	mapped_from_Araport11	TE_fragment	12959205	12959270	.	+	.	NdAT1TE19720;AT1TE41990:transposon_fragment:1_%_AT1TE41990_%_Chr1_%_12895204_%_12895269
NdCChr1	mapped_from_Araport11	TE_fragment	12959271	12959317	.	+	.	NdAT1TE19730;AT1TE41980:transposon_fragment:2_%_AT1TE41980_%_Chr1_%_12895270_%_12895316
NdCChr1	mapped_from_Araport11	TE_fragment	12959318	12960539	.	-	.	NdAT1TE19740;AT1TE41995:transposon_fragment:1_%_AT1TE41995_%_Chr1_%_12895317_%_12896538
NdCChr1	mapped_from_Araport11	TE_fragment	12961692	12961720	.	-	.	NdAT1TE19750;AT1TE42000:transposon_fragment:1_%_AT1TE42000_%_Chr1_%_12897691_%_12897719
NdCChr1	mapped_from_Araport11	TE_fragment	12961750	12963474	.	-	.	NdAT1TE19760;AT1TE42010:transposon_fragment:1_%_AT1TE42010_%_Chr1_%_12897749_%_12899470
NdCChr1	mapped_from_Araport11	TE_fragment	12963475	12963776	.	+	.	NdAT1TE19770;AT1TE42015:transposon_fragment:1_%_AT1TE42015_%_Chr1_%_12899471_%_12899772
NdCChr1	mapped_from_Araport11	TE_fragment	12963777	12963820	.	-	.	NdAT1TE19780;AT1TE42020:transposon_fragment:1_%_AT1TE42020_%_Chr1_%_12899773_%_12899816
NdCChr1	mapped_from_Araport11	TE_fragment	12963881	12964124	.	-	.	NdAT1TE19790;AT1TE42025:transposon_fragment:1_%_AT1TE42025_%_Chr1_%_12899877_%_12900120
NdCChr1	mapped_from_Araport11	TE_fragment	12964125	12964449	.	+	.	NdAT1TE19800;AT1TE42030:transposon_fragment:1_%_AT1TE42030_%_Chr1_%_12900121_%_12900445
NdCChr1	mapped_from_Araport11	TE_fragment	12964450	12964826	.	-	.	NdAT1TE19810;AT1TE42035:transposon_fragment:1_%_AT1TE42035_%_Chr1_%_12900446_%_12900825
NdCChr1	mapped_from_Araport11	TE_fragment	12965352	12965456	.	+	.	NdAT1TE19820;AT1TE42040:transposon_fragment:1_%_AT1TE42040_%_Chr1_%_12901351_%_12901455
NdCChr1	mapped_from_Araport11	TE_fragment	12967416	12967459	.	-	.	NdAT1TE19830;AT1TE42045:transposon_fragment:1_%_AT1TE42045_%_Chr1_%_12903415_%_12903458
NdCChr1	mapped_from_Araport11	TE_fragment	12967460	12968724	.	-	.	NdAT1TE19840;AT1TE42050:transposon_fragment:1_%_AT1TE42050_%_Chr1_%_12903459_%_12904712
NdCChr1	mapped_from_Araport11	TE_fragment	12968725	12969237	.	+	.	NdAT1TE19850;AT1TE42055:transposon_fragment:1_%_AT1TE42055_%_Chr1_%_12904713_%_12905225
NdCChr1	mapped_from_Araport11	TE_fragment	12969274	12969340	.	-	.	NdAT1TE19860;AT1TE42065:transposon_fragment:1_%_AT1TE42065_%_Chr1_%_12905262_%_12905328
NdCChr1	mapped_from_Araport11	TE_fragment	12970190	12970371	.	+	.	NdAT1TE19870;AT1TE76785:transposon_fragment:1_%_AT1TE76785_%_Chr1_%_23297076_%_23297257
NdCChr1	mapped_from_Araport11	TE_fragment	12970577	12971254	.	+	.	NdAT1TE19880;AT1TE42080:transposon_fragment:1_%_AT1TE42080_%_Chr1_%_12906565_%_12907242
NdCChr1	mapped_from_Araport11	TE_fragment	12971255	12971317	.	+	.	NdAT1TE19890;AT4TE22685:transposon_fragment:1_%_AT4TE22685_%_Chr4_%_5422342_%_5422719
NdCChr1	mapped_from_Araport11	TE_fragment	12971621	12971841	.	+	.	NdAT1TE19900;AT1TE42080:transposon_fragment:2_%_AT1TE42080_%_Chr1_%_12907572_%_12907856
NdCChr1	mapped_from_Araport11	TE_fragment	12978775	12979258	.	+	.	NdAT1TE19910;AT1TE42100:transposon_fragment:1_%_AT1TE42100_%_Chr1_%_12914790_%_12915273
NdCChr1	mapped_from_Araport11	TE_fragment	12982608	12982743	.	-	.	NdAT1TE19920;AT1TE42110:transposon_fragment:1_%_AT1TE42110_%_Chr1_%_12918637_%_12918772
NdCChr1	mapped_from_Araport11	TE_fragment	12983133	12983524	.	+	.	NdAT1TE19930;AT1TE42115:transposon_fragment:1_%_AT1TE42115_%_Chr1_%_12919162_%_12919553
NdCChr1	mapped_from_Araport11	TE_fragment	12983525	12983571	.	-	.	NdAT1TE19940;AT1TE42120:transposon_fragment:1_%_AT1TE42120_%_Chr1_%_12919554_%_12919600
NdCChr1	mapped_from_Araport11	TE_fragment	12983690	12984191	.	-	.	NdAT1TE19950;AT1TE42125:transposon_fragment:1_%_AT1TE42125_%_Chr1_%_12919719_%_12920220
NdCChr1	mapped_from_Araport11	TE_fragment	12986290	12986376	.	+	.	NdAT1TE19960;AT5TE32030:transposon_fragment:1_%_AT5TE32030_%_Chr5_%_8847013_%_8847741
NdCChr1	mapped_from_Araport11	TE_fragment	12986377	12986735	.	+	.	NdAT1TE19970;AT5TE32025:transposon_fragment:1_%_AT5TE32025_%_Chr5_%_8846655_%_8847012
[truncated: 33,638 more rows]
