# Supplementary material for: A chromosome-level sequence assembly reveals the structure of the Arabidopsis thaliana Nd-1 genome and its gene set
Source: PLoS One. 2019 May 21;14(5):e0216233. doi: 10.1371/journal.pone.0216233 (PMC6529160; doi:10.1371/journal.pone.0216233)
Supplement: S9 File — BUSCO v2.0 was run on the genomic sequences of Col-0 and Nd-1 using AUGUSTUS 3.3 with default parameters for the gene prediction process. (TXT) [file pone.0216233.s009.txt]

S9 File. BUSCO analysis of the Col-0 and Nd-1 genome sequences.
	Col-0	Nd-1
Complete BUSCOs	1414	1415
Complete and single-copy BUSCOs	1401	1399
Complete and duplicated BUSCOs	13	16
Fragmented BUSCOs	7	6
Missing BUSCOs	19	19
Total BUSCO groups searched	1440	1440
