# Supplementary material for: A chromosome-level sequence assembly reveals the structure of the Arabidopsis thaliana Nd-1 genome and its gene set
Source: PLoS One. 2019 May 21;14(5):e0216233. doi: 10.1371/journal.pone.0216233 (PMC6529160; doi:10.1371/journal.pone.0216233)
Supplement: S16 File — Functional annotations were transferred from Araport11 to corresponding RBHs in GeneSet_Nd-1_v2.0. In addition, genes were annotated based on the best BLAST hit if annotation via RBH was not possible. (TXT) [file pone.0216233.s016.txt]

S16 File. Functional annotation transferred via RBHs and best BLAST hits.
Nd1_ID	Araport11_ID	status	score	functional_annotation
g12808	AT3G04730	RBH	486.0	indoleacetic acid-induced protein 16
g5589	AT1G61097	RBH	279.0	Expressed protein
g10952	AT2G34140	RBH	360.0	Dof-type zinc finger DNA-binding family protein
g12024	AT2G44380	RBH	518.0	Cysteine/Histidine-rich C1 domain family protein
g17337	AT3G51600	RBH	232.0	lipid transfer protein 5
g9545	AT2G20618	RBH	121.0	Plant thionin family protein
g27339	AT5G41050	RBH	352.0	Pollen Ole e 1 allergen and extensin family protein
g28756	AT5G54380	RBH	1763.0	protein kinase family protein
g21942	AT4G25920	RBH	705.0	hypothetical protein (DUF295)
g1936	AT1G19485	RBH	1691.0	Transducin/WD40 repeat-like superfamily protein
g14894	AT3G24010	RBH	490.0	RING/FYVE/PHD zinc finger superfamily protein
g13673	AT3G13060	RBH	1307.0	evolutionarily conserved C-terminal region 5
g20722	AT4G14615	RBH	152.0	sporulation-specific protein
g15156	AT3G26380	RBH	1355.0	Melibiase family protein
g14144	AT3G17210	RBH	220.0	heat stable protein 1
g14109	AT3G16880	RBH	758.0	F-box and associated interaction domains-containing protein
g15014	AT3G25110	RBH	752.0	fatA acyl-ACP thioesterase
g10716	AT2G31920	RBH	951.0	elongation factor 1-delta, putative (DUF936)
g21293	AT4G19720	RBH	741.0	Glycosyl hydrolase family protein with chitinase insertion domain-containing protein
g6231	AT1G67060	RBH	468.0	peptidase M50B-like protein
g14809	AT3G23180	RBH	443.0	HR-like lesion-inducing protein-like protein
g20387	AT4G11850	RBH	1789.0	phospholipase D gamma 1
g28124	AT5G48320	RBH	2013.0	Cysteine/Histidine-rich C1 domain family protein
g29216	AT5G58770	RBH	631.0	Undecaprenyl pyrophosphate synthetase family protein
g7612	AT1G80850	RBH	676.0	DNA glycosylase superfamily protein
g21940	AT4G25900	RBH	649.0	Galactose mutarotase-like superfamily protein
g1934	AT1G19470	RBH	851.0	Galactose oxidase/kelch repeat superfamily protein
g14896	AT3G24030	RBH	559.0	hydroxyethylthiazole kinase family protein
g24926	AT5G16540	RBH	776.0	zinc finger nuclease 3
g7569	AT1G80400	RBH	845.0	RING/U-box superfamily protein
g4794	AT1G52400	RBH	1101.0	beta glucosidase 18
g29652	AT5G63140	RBH	810.0	purple acid phosphatase 29
g10344	AT2G28340	RBH	601.0	GATA transcription factor 13
g17776	AT3G55850	RBH	1182.0	Amidohydrolase family
g30120	AT5G67600	RBH	154.0	cysteine-rich TM module stress tolerance protein
g1201	AT1G12350	RBH	654.0	4-phospho-panto-thenoylcysteine synthetase
g25999	AT5G27770	RBH	252.0	Ribosomal L22e protein family
g3938	AT1G41830	RBH	1108.0	SKU5-similar 6
g29188	AT5G58490	RBH	671.0	NAD(P)-binding Rossmann-fold superfamily protein
g22584	AT4G31890	RBH	1056.0	ARM repeat superfamily protein
g17402	AT3G52220	RBH	472.0	leukocyte immunoglobulin-like receptor family A protein
g11329	AT2G37750	RBH	162.0	hypothetical protein
g28528	AT5G52250	RBH	781.0	Transducin/WD40 repeat-like superfamily protein
g27981	AT5G46910	RBH	1639.0	Transcription factor jumonji (jmj) family protein / zinc finger (C5HC2 type) family protein
g24924	AT5G16520	RBH	1255.0	transmembrane protein
g5615	AT1G61320	RBH	922.0	FBD / Leucine Rich Repeat domains containing protein
g26800	AT5G35980	RBH	1991.0	YAK1-like protein 1
g22568	AT4G31750	RBH	632.0	HOPW1-1-interacting 2
g7751	AT2G02130	RBH	157.0	low-molecular-weight cysteine-rich 68
g20248	AT4G10610	RBH	692.0	CTC-interacting domain 12
g12198	AT2G46100	RBH	499.0	Nuclear transport factor 2 (NTF2) family protein
g620	AT1G07080	RBH	543.0	Thioredoxin superfamily protein
g1203	AT1G12370	RBH	1019.0	photolyase 1
g9738	AT2G22430	RBH	632.0	homeobox protein 6
g14954	AT3G24513	RBH	177.0	defensin-like protein
g16919	AT3G47550	RBH	595.0	RING/FYVE/PHD zinc finger superfamily protein
g17683	AT3G54970	RBH	721.0	D-aminoacid aminotransferase-like PLP-dependent enzymes superfamily protein
g18297	AT3G61130	RBH	1399.0	galacturonosyltransferase 1
g15732	AT3G30580	RBH	253.0	hypothetical protein
g13650	AT3G12860	RBH	1018.0	NOP56-like pre RNA processing ribonucleoprotein
g7474	AT1G79420	RBH	867.0	C-type mannose receptor (DUF620)
g18207	AT3G60245	RBH	183.0	Zinc-binding ribosomal protein family protein
g17396	AT3G52160	RBH	936.0	3-ketoacyl-CoA synthase 15
g23035	AT4G36190	RBH	1003.0	Serine carboxypeptidase S28 family protein
g15062	AT3G25597	RBH	327.0	transmembrane protein
g17432	AT3G52520	RBH	260.0	hypothetical protein
g6095	AT1G65730	RBH	1404.0	YELLOW STRIPE like 7
g20752	AT4G14820	RBH	1488.0	Pentatricopeptide repeat (PPR) superfamily protein
g18619	AT4G00590	RBH	832.0	N-terminal nucleophile aminohydrolases (Ntn hydrolases) superfamily protein
g27588	AT5G43310	RBH	2561.0	COP1-interacting protein-like protein
g5595	AT1G61140	RBH	2664.0	SNF2 domain-containing protein / helicase domain-containing protein / zinc finger protein-like protein
g4622	AT1G50790	RBH	1680.0	Plant mobile domain protein family
g7238	AT1G77093	RBH	160.0	Defensin-like (DEFL) family protein
g21081	AT4G17710	RBH	1420.0	homeodomain GLABROUS 4
g15205	AT3G26810	RBH	1189.0	auxin signaling F-box 2
g6323	AT1G67920	RBH	133.0	hypothetical protein
g29482	AT5G61440	RBH	511.0	atypical CYS HIS rich thioredoxin 5
g3376	AT1G34360	RBH	1041.0	translation initiation factor 3 (IF-3) family protein
g13571	AT3G12100	RBH	808.0	Cation efflux family protein
g15291	AT3G27550	RBH	1120.0	RNA-binding CRS1 / YhbY (CRM) domain protein
g6178	AT1G66540	RBH	798.0	Cytochrome P450 superfamily protein
g12716	AT3G03840	RBH	180.0	SAUR-like auxin-responsive protein family
g14652	AT3G21830	RBH	311.0	SKP1-like 8
g6097	AT1G65740	RBH	770.0	ascorbic acid mannose pathway regulator (DUF295)
g18668	AT4G00970	RBH	1382.0	cysteine-rich RLK (RECEPTOR-like protein kinase) 41
g11343	AT2G37890	RBH	687.0	Mitochondrial substrate carrier family protein
g28597	AT5G52910	RBH	2397.0	timeless family protein
g9635	AT2G21410	RBH	1700.0	vacuolar proton ATPase A2
g21165	AT4G18450	RBH	630.0	Integrase-type DNA-binding superfamily protein
g10662	AT2G31410	RBH	401.0	coiled-coil protein
g21291	AT4G19700	RBH	620.0	SBP (S-ribonuclease binding protein) family protein
g9584	AT2G20930	RBH	288.0	SNARE-like superfamily protein
g6798	AT1G72700	RBH	2561.0	ATPase E1-E2 type family protein / haloacid dehalogenase-like hydrolase family protein
g20385	AT4G11840	RBH	1784.0	phospholipase D gamma 3
g4462	AT1G49150	RBH	297.0	transmembrane protein
g8700	AT2G12400	RBH	1112.0	plasma membrane fusion protein
g29214	AT5G58750	RBH	800.0	NAD(P)-binding Rossmann-fold superfamily protein
g10714	AT2G31900	RBH	3244.0	myosin-like protein XIF
g21656	AT4G23180	RBH	1352.0	cysteine-rich RLK (RECEPTOR-like protein kinase) 10
g26009	AT5G27870	RBH	1478.0	Plant invertase/pectin methylesterase inhibitor superfamily
g12105	AT2G45160	RBH	1312.0	GRAS family transcription factor
g7610	AT1G80830	RBH	1072.0	natural resistance-associated macrophage protein 1
g21824	AT4G24800	RBH	1439.0	MA3 domain-containing protein
g24898	AT5G16280	RBH	2638.0	Tetratricopeptide repeat (TPR)-like superfamily protein
g7451	AT1G79160	RBH	470.0	filamentous hemagglutinin transporter
g60	AT1G01600	RBH	1150.0	cytochrome P450, family 86, subfamily A, polypeptide 4
g28595	AT5G52890	RBH	782.0	AT hook motif-containing protein
g9637	AT2G21430	RBH	752.0	Papain family cysteine protease
g11760	AT2G41890	RBH	1575.0	curculin-like (mannose-binding) lectin family protein / PAN domain-containing protein
g17037	AT3G48690	RBH	660.0	alpha/beta-Hydrolases superfamily protein
g13898	AT3G14900	RBH	1136.0	hypothetical protein
g25317	AT5G20370	RBH	322.0	serine-rich protein-like protein
g10892	AT2G33550	RBH	634.0	Homeodomain-like superfamily protein
g21329	AT4G20050	RBH	1027.0	Pectin lyase-like superfamily protein
g6865	AT1G73370	RBH	1955.0	sucrose synthase 6
g10755	AT2G32275	RBH	165.0	Expressed protein
g23715	AT5G03720	RBH	844.0	heat shock transcription factor A3
g5775	AT1G62830	RBH	1730.0	LSD1-like 1
g23476	AT5G01360	RBH	903.0	trichome birefringence-like protein (DUF828)
g18634	AT4G00720	RBH	991.0	shaggy-like protein kinase 32
g24550	AT5G12360	RBH	400.0	hypothetical protein
g4339	AT1G48000	RBH	442.0	myb domain protein 112
g27983	AT5G46920	RBH	1524.0	Intron maturase, type II family protein
g16452	AT3G43740	RBH	496.0	Leucine-rich repeat (LRR) family protein
g24009	AT5G06600	RBH	2271.0	ubiquitin-specific protease 12
g13790	AT3G13960	RBH	817.0	growth-regulating factor 5
g17647	AT3G54630	RBH	1162.0	kinetochore protein
g10047	AT2G25450	RBH	746.0	2-oxoglutarate (2OG) and Fe(II)-dependent oxygenase superfamily protein
g6116	AT1G65950	RBH	1134.0	Protein kinase superfamily protein
g8635	AT2G11570	RBH	369.0	hypothetical protein
g15411	AT3G28520	RBH	785.0	P-loop containing nucleoside triphosphate hydrolases superfamily protein
g2393	AT1G24030	RBH	779.0	Protein kinase superfamily protein
g20126	AT4G09545	RBH	238.0	ECA1 gametogenesis related family protein
g18636	AT4G00740	RBH	1245.0	S-adenosyl-L-methionine-dependent methyltransferases superfamily protein
g1772	AT1G17880	RBH	317.0	basic transcription factor 3
g14632	AT3G21630	RBH	1239.0	chitin elicitor receptor kinase 1
g1377	AT1G14030	RBH	969.0	Rubisco methyltransferase family protein
g25235	AT5G19560	RBH	1016.0	ROP uanine nucleotide exchange factor 10
g27340	AT5G41060	RBH	851.0	DHHC-type zinc finger family protein
g20905	AT4G16050	RBH	1368.0	Aminotransferase-like, plant mobile domain family protein
g17278	AT3G51010	RBH	383.0	protein translocase subunit
g20819	AT4G15396	RBH	984.0	cytochrome P450, family 702, subfamily A, polypeptide 6
g23583	AT5G02450	RBH	211.0	Ribosomal protein L36e family protein
g4607	AT1G50670	RBH	433.0	OTU-like cysteine protease family protein
g2027	AT1G20405	RBH	216.0	hypothetical protein
g12422	AT3G01160	RBH	1423.0	pre-rRNA-processing ESF1-like protein
g10045	AT2G25430	RBH	1194.0	epsin N-terminal homology (ENTH) domain-containing protein / clathrin assembly protein-like protein
g24286	AT5G09740	RBH	929.0	histone acetyltransferase of the MYST family 2
g7580	AT1G80520	RBH	395.0	Sterile alpha motif (SAM) domain-containing protein
g21045	AT4G17380	RBH	1634.0	MUTS-like protein 4
g21247	AT4G19170	RBH	1206.0	nine-cis-epoxycarotenoid dioxygenase 4
g11039	AT2G34980	RBH	607.0	phosphatidylinositolglycan synthase family protein
g14157	AT3G17310	RBH	1474.0	S-adenosyl-L-methionine-dependent methyltransferases superfamily protein
g7539	AT1G80100	RBH	283.0	histidine phosphotransfer protein 6
g21762	AT4G24175	RBH	630.0	kinesin-like protein
g3220	AT1G33010	RBH	606.0	F-box and associated interaction domains-containing protein
g29480	AT5G61420	RBH	760.0	myb domain protein 28
g3374	AT1G34350	RBH	382.0	Tmem18
g4177	AT1G44830	RBH	402.0	Integrase-type DNA-binding superfamily protein
g7196	AT1G76670	RBH	706.0	Nucleotide-sugar transporter family protein
g20907	AT4G16070	RBH	1360.0	lipase class 3 family protein
g17191	AT3G50180	RBH	1058.0	transmembrane protein, putative (DUF247)
g10838	AT2G33030	RBH	446.0	receptor like protein 25
g20124	AT4G09520	RBH	986.0	Cofactor-independent phosphoglycerate mutase
g12420	AT3G01140	RBH	808.0	myb domain protein 106
g21505	AT4G21895	RBH	482.0	DNA binding protein
g7582	AT1G80550	RBH	921.0	Pentatricopeptide repeat (PPR) superfamily protein
g5987	AT1G64720	RBH	795.0	Polyketide cyclase/dehydrase and lipid transport superfamily protein
g4916	AT1G53490	RBH	637.0	RING/U-box superfamily protein
g26704	AT5G35410	RBH	922.0	Protein kinase superfamily protein
g21591	AT4G22560	RBH	543.0	sulfated surface-like glycoprotein
g28386	AT5G50870	RBH	425.0	ubiquitin-conjugating enzyme 27
g20686	AT4G14330	RBH	1797.0	P-loop containing nucleoside triphosphate hydrolases superfamily protein
g15135	AT3G26200	RBH	1035.0	cytochrome P450, family 71, subfamily B, polypeptide 22
g9782	AT2G22860	RBH	178.0	phytosulfokine 2 precursor
g6947	AT1G74120	RBH	895.0	Mitochondrial transcription termination factor family protein
g28420	AT5G51220	RBH	578.0	ubiquinol-cytochrome C chaperone family protein
g9132	AT2G16570	RBH	1145.0	GLN phosphoribosyl pyrophosphate amidotransferase 1
g9007	AT2G15310	RBH	421.0	ADP-ribosylation factor B1A
g24079	AT5G07300	RBH	1206.0	Calcium-dependent phospholipid-binding Copine family protein
g17996	AT3G58100	RBH	378.0	plasmodesmata callose-binding protein 5
g24681	AT5G14050	RBH	1120.0	Transducin/WD40 repeat-like superfamily protein
g6656	AT1G71160	RBH	951.0	3-ketoacyl-CoA synthase 7
g11762	AT2G41905	RBH	113.0	transmembrane protein
g21826	AT4G24810	RBH	1000.0	Protein kinase superfamily protein
g21208	AT4G18840	RBH	1058.0	Pentatricopeptide repeat (PPR-like) superfamily protein
g13549	AT3G11890	RBH	1065.0	Sterile alpha motif (SAM) domain-containing protein
g5985	AT1G64700	RBH	409.0	DUF4228 domain protein
g11359	AT2G38050	RBH	531.0	3-oxo-5-alpha-steroid 4-dehydrogenase family protein
g17430	AT3G52500	RBH	922.0	Eukaryotic aspartyl protease family protein
g14098	AT3G16780	RBH	416.0	Ribosomal protein L19e family protein
g14184	AT3G17560	RBH	858.0	F-box and associated interaction domains-containing protein
g34	AT1G01350	RBH	713.0	Zinc finger (CCCH-type/C3HC4-type RING finger) family protein
g16795	AT3G46590	RBH	1147.0	TRF-like 1
g22992	AT4G35780	RBH	1190.0	ACT-like protein tyrosine kinase family protein
g3358	AT1G34180	RBH	1201.0	NAC domain containing protein 16
g5617	AT1G61340	RBH	381.0	F-box family protein
g4796	AT1G52415	RBH	237.0	Bifunctional inhibitor/lipid-transfer protein/seed storage 2S albumin superfamily protein
g29650	AT5G63130	RBH	389.0	Octicosapeptide/Phox/Bem1p family protein
g25209	AT5G19315	RBH	166.0	Defensin-like (DEFL) family protein
g12764	AT3G04320	RBH	427.0	Kunitz family trypsin and protease inhibitor protein
g11687	AT2G41190	RBH	1102.0	Transmembrane amino acid transporter family protein
g16797	AT3G46610	RBH	1361.0	Pentatricopeptide repeat (PPR-like) superfamily protein
g717	AT1G07970	RBH	1425.0	cytochrome B561, amino-terminal protein
g2705	AT1G28030	RBH	666.0	2-oxoglutarate (2OG) and Fe(II)-dependent oxygenase superfamily protein
g24321	AT5G10030	RBH	764.0	TGACG motif-binding factor 4
g2086	AT1G20920	RBH	2351.0	P-loop containing nucleoside triphosphate hydrolases superfamily protein
g28372	AT5G50720	RBH	231.0	HVA22 homologue E
g21311	AT4G19920	RBH	551.0	Toll-Interleukin-Resistance (TIR) domain family protein
g2478	AT1G25330	RBH	466.0	basic helix-loop-helix (bHLH) DNA-binding superfamily protein
g18280	AT3G60910	RBH	520.0	S-adenosyl-L-methionine-dependent methyltransferases superfamily protein
g1538	AT1G15510	RBH	1808.0	Tetratricopeptide repeat (TPR)-like superfamily protein
g6334	AT1G68030	RBH	649.0	RING/FYVE/PHD zinc finger superfamily protein
g10533	AT2G30250	RBH	815.0	WRKY DNA-binding protein 25
g15089	AT3G25805	RBH	683.0	transmembrane protein
g29725	AT5G63905	RBH	205.0	transmembrane protein
g7134	AT1G76060	RBH	306.0	LYR family of Fe/S cluster biogenesis protein
g16508	AT3G44220	RBH	429.0	Late embryogenesis abundant (LEA) hydroxyproline-rich glycoprotein family
g21330	AT4G20060	RBH	2310.0	ARM repeat superfamily protein
g8056	AT2G04920	RBH	774.0	F-box and associated interaction domains-containing protein
g5848	AT1G63410	RBH	441.0	LURP-one-like protein (DUF567)
g23606	AT5G02680	RBH	268.0	methionine-tRNA ligase
g17193	AT3G50210	RBH	689.0	2-oxoglutarate (2OG) and Fe(II)-dependent oxygenase superfamily protein
g28310	AT5G50050	RBH	353.0	Plant invertase/pectin methylesterase inhibitor superfamily protein
g14666	AT3G21945	RBH	273.0	cysteine-rich repeat secretory protein
g17104	AT3G49350	RBH	1103.0	Ypt/Rab-GAP domain of gyp1p superfamily protein
g22796	AT4G33925	RBH	273.0	zinc finger SWIM domain protein
g1494	AT1G15110	RBH	932.0	phosphatidyl serine synthase family protein
g4430	AT1G48880	RBH	908.0	TRICHOME BIREFRINGENCE-LIKE 7
g29926	AT5G65780	RBH	2034.0	branched-chain amino acid aminotransferase 5 / branched-chain amino acid transaminase 5 (BCAT5)
g25185	AT5G19120	RBH	772.0	Eukaryotic aspartyl protease family protein
g15257	AT3G27310	RBH	466.0	plant UBX domain-containing protein 1
g28728	AT5G54150	RBH	329.0	hypothetical protein
g10531	AT2G30230	RBH	360.0	6,7-dimethyl-8-ribityllumazine synthase
g14101	AT3G16810	RBH	1309.0	pumilio 24
g4605	AT1G50650	RBH	360.0	Stigma-specific Stig1 family protein
g22938	AT4G35240	RBH	1791.0	DNA-directed RNA polymerase subunit beta, putative (DUF630 and DUF632)
g28311	AT5G50060	RBH	346.0	Plant invertase/pectin methylesterase inhibitor superfamily protein
g21332	AT4G20080	RBH	1588.0	Calcium-dependent lipid-binding (CaLB domain) plant phosphoribosyltransferase family protein
g5271	AT1G56690	RBH	1449.0	Pentatricopeptide repeat (PPR) superfamily protein
g14664	AT3G21960	RBH	300.0	Receptor-like protein kinase-related family protein
g557	AT1G06410	RBH	1767.0	trehalose-phosphatase/synthase 7
g120	AT1G02160	RBH	127.0	Cox19 family protein (CHCH motif)
g13103	AT3G07270	RBH	964.0	GTP cyclohydrolase I
g27430	AT5G41920	RBH	828.0	GRAS family transcription factor
g11341	AT2G37870	RBH	221.0	Bifunctional inhibitor/lipid-transfer protein/seed storage 2S albumin superfamily protein
g9934	AT2G24330	RBH	853.0	integral membrane metal-binding family protein (DUF2296)
g204	AT1G03000	RBH	1911.0	peroxin 6
g5903	AT1G63980	RBH	662.0	D111/G-patch domain-containing protein
g11676	AT2G41070	RBH	553.0	Basic-leucine zipper (bZIP) transcription factor family protein
g7862	AT2G03220	RBH	1168.0	fucosyltransferase 1
g5092	AT1G55250	RBH	1811.0	histone mono-ubiquitination 2
g20466	AT4G12540	RBH	863.0	hypothetical protein
g1020	AT1G10720	RBH	735.0	BSD domain-containing protein
g1093	AT1G11410	RBH	1758.0	S-locus lectin protein kinase family protein
g17708	AT3G55210	RBH	565.0	NAC domain containing protein 63
g22758	AT4G33590	RBH	976.0	transmembrane protein
g18845	AT4G02550	RBH	677.0	Myb/SANT-like DNA-binding domain protein
g12657	AT3G03340	RBH	806.0	LUC7 related protein
g5979	AT1G64640	RBH	382.0	early nodulin-like protein 8
g24111	AT5G07600	RBH	257.0	Oleosin family protein
g11720	AT2G41500	RBH	1146.0	WD-40 repeat family protein / small nuclear ribonucleoprotein Prp4p-like protein
g10491	AT2G29840	RBH	611.0	RING/U-box superfamily protein
g11674	AT2G41050	RBH	775.0	PQ-loop repeat family protein / transmembrane family protein
g20695	AT4G14385	RBH	326.0	histone acetyltransferase subunit NuA4-domain protein
g6644	AT1G71020	RBH	1278.0	ARM repeat superfamily protein
g8149	AT2G05790	RBH	965.0	O-Glycosyl hydrolases family 17 protein
g1022	AT1G10740	RBH	987.0	alpha/beta-Hydrolases superfamily protein
g27083	AT5G38680	RBH	659.0	Galactose oxidase/kelch repeat superfamily protein
g17172	AT3G50010	RBH	1577.0	Cysteine/Histidine-rich C1 domain family protein
g25364	AT5G20900	RBH	375.0	jasmonate-zim-domain protein 12
g25329	AT5G20520	RBH	635.0	alpha/beta-Hydrolases superfamily protein
g2084	AT1G20900	RBH	606.0	Putative AT-hook DNA-binding family protein
g3254	AT1G33410	RBH	3106.0	SUPPRESSOR OF AUXIN RESISTANCE1
g7074	AT1G75410	RBH	976.0	BEL1-like homeodomain 3
g3097	AT1G31930	RBH	1746.0	extra-large GTP-binding protein 3
g16663	AT3G45240	RBH	771.0	geminivirus rep interacting kinase 1
g715	AT1G07950	RBH	311.0	Surfeit locus protein 5 subunit 22 of Mediator complex
g8144	AT2G05755	RBH	795.0	Nodulin MtN21 /EamA-like transporter family protein
g2379	AT1G23850	RBH	717.0	transmembrane protein
g21439	AT4G21300	RBH	1769.0	Tetratricopeptide repeat (TPR)-like superfamily protein
g27418	AT5G41800	RBH	921.0	Transmembrane amino acid transporter family protein
g11955	AT2G43710	RBH	834.0	Plant stearoyl-acyl-carrier-protein desaturase family protein
g21227	AT4G19006	RBH	882.0	Proteasome component (PCI) domain protein
g26003	AT5G27810	RBH	248.0	MADS-box transcription factor family protein
g6510	AT1G69710	RBH	2134.0	Regulator of chromosome condensation (RCC1) family with FYVE zinc finger domain-containing protein
g1062	AT1G11125	RBH	540.0	hypothetical protein
g11985	AT2G44000	RBH	428.0	Late embryogenesis abundant (LEA) hydroxyproline-rich glycoprotein family
g17238	AT3G50620	RBH	709.0	P-loop containing nucleoside triphosphate hydrolases superfamily protein
g25922	AT5G27000	RBH	2032.0	kinesin 4
g26766	AT5G35760	RBH	365.0	Beta-galactosidase related protein
g27350	AT5G41160	RBH	676.0	purine permease 12
g5273	AT1G56710	RBH	890.0	Pectin lyase-like superfamily protein
g122	AT1G02180	RBH	407.0	ferredoxin-like protein
g652	AT1G07390	RBH	2152.0	receptor like protein 1
g7420	AT1G78880	RBH	959.0	Ubiquitin-specific protease family C19-related protein
g13060	AT3G06850	RBH	992.0	2-oxoacid dehydrogenases acyltransferase family protein
g25587	AT5G23740	RBH	327.0	ribosomal protein S11-beta
g21760	AT4G24160	RBH	843.0	alpha/beta-Hydrolases superfamily protein
g28391	AT5G50930	RBH	502.0	Histone superfamily protein
g26001	AT5G27790	RBH	669.0	Protein kinase superfamily protein
g976	AT1G10360	RBH	468.0	glutathione S-transferase TAU 18
g23852	AT5G05000	RBH	640.0	translocon at the outer envelope membrane of chloroplasts 34
g23604	AT5G02660	RBH	1017.0	ubiquitin carboxyl-terminal hydrolase-like protein, putative (DUF627 and DUF629)
g4443	AT1G48990	RBH	336.0	Oleosin family protein
g24408	AT5G10940	RBH	1578.0	transducin family protein / WD-40 repeat family protein
g8271	AT2G06906	RBH	171.0	hypothetical protein
g27267	AT5G40360	RBH	571.0	myb domain protein 115
g25677	AT5G24540	RBH	1114.0	beta glucosidase 31
g21593	AT4G22580	RBH	859.0	Exostosin family protein
g2417	AT1G24230	RBH	459.0	Paired amphipathic helix (PAH2) superfamily protein
g28763	AT5G54450	RBH	759.0	hypothetical protein (DUF295)
g25585	AT5G23720	RBH	1920.0	dual specificity protein phosphatase family protein
g27352	AT5G41180	RBH	1363.0	leucine-rich repeat transmembrane protein kinase family protein
g15228	AT3G27025	RBH	594.0	hypothetical protein
g2318	AT1G23180	RBH	1667.0	ARM repeat superfamily protein
g7921	AT2G03810	RBH	899.0	18S pre-ribosomal assembly protein gar2-like protein
g11377	AT2G38195	RBH	804.0	RING/U-box superfamily protein
g22489	AT4G30970	RBH	209.0	hypothetical protein
g28619	AT5G53120	RBH	795.0	spermidine synthase 3
g23408	AT4G39890	RBH	440.0	RAB GTPase homolog H1C
g29868	AT5G64687	RBH	107.0	ubiquinol oxidase
g23767	AT5G04180	RBH	575.0	alpha carbonic anhydrase 3
g2095	AT1G20990	RBH	651.0	Cysteine/Histidine-rich C1 domain family protein
g23831	AT5G04830	RBH	374.0	Nuclear transport factor 2 (NTF2) family protein
g29773	AT5G64380	RBH	825.0	Inositol monophosphatase family protein
g249	AT1G03430	RBH	323.0	histidine-containing phosphotransfer factor 5
g1153	AT1G11905	RBH	442.0	B-cell receptor-associated protein 31-like protein
g26949	AT5G37450	RBH	2000.0	Leucine-rich repeat protein kinase family protein
g16658	AT3G45190	RBH	1620.0	SIT4 phosphatase-associated family protein
g23335	AT4G39180	RBH	1155.0	Sec14p-like phosphatidylinositol transfer family protein
g9527	AT2G20500	RBH	275.0	hypothetical protein
g16395	AT3G43430	RBH	294.0	RING/U-box superfamily protein
g36	AT1G01360	RBH	389.0	regulatory component of ABA receptor 1
g1136	AT1G11770	RBH	1106.0	FAD-binding Berberine family protein
g23272	AT4G38530	RBH	1185.0	phospholipase C1
g17046	AT3G48780	RBH	1014.0	serine palmitoyltransferase 1
g25000	AT5G17300	RBH	789.0	Homeodomain-like superfamily protein
g10437	AT2G29310	RBH	521.0	NAD(P)-binding Rossmann-fold superfamily protein
g23704	AT5G03600	RBH	557.0	SGNH hydrolase-type esterase superfamily protein
g12819	AT3G04840	RBH	540.0	Ribosomal protein S3Ae
g20763	AT4G14930	RBH	648.0	Survival protein SurE-like phosphatase/nucleotidase
g9081	AT2G16070	RBH	620.0	plastid division2
g12766	AT3G04340	RBH	2692.0	FtsH extracellular protease family
g18568	AT4G00160	RBH	900.0	F-box/RNI-like/FBD-like domains-containing protein
g9082	AT2G16090	RBH	1187.0	RING/U-box superfamily protein
g29488	AT5G61490	RBH	451.0	transmembrane protein
g13679	AT3G13100	RBH	2984.0	multidrug resistance-associated protein 7
g2596	AT1G26930	RBH	877.0	Galactose oxidase/kelch repeat superfamily protein
g24092	AT5G07420	RBH	754.0	Pectin lyase-like superfamily protein
g1134	AT1G11760	RBH	305.0	mediator of RNA polymerase II transcription subunit-like protein
g4547	AT1G49980	RBH	1307.0	DNA/RNA polymerases superfamily protein
g13740	AT3G13590	RBH	672.0	Cysteine/Histidine-rich C1 domain family protein
g17044	AT3G48760	RBH	982.0	DHHC-type zinc finger family protein
g27373	AT5G41360	RBH	1542.0	homolog of Xeroderma pigmentosum complementation group B 2
g1573	AT1G15910	RBH	1303.0	XH/XS domain-containing protein
g16555	AT3G44590	RBH	143.0	60S acidic ribosomal protein family
g14693	AT3G22150	RBH	1711.0	Tetratricopeptide repeat (TPR)-like superfamily protein
g886	AT1G09570	RBH	2334.0	phytochrome A
g18210	AT3G60270	RBH	377.0	Cupredoxin superfamily protein
g10435	AT2G29290	RBH	541.0	NAD(P)-binding Rossmann-fold superfamily protein
g15049	AT3G25505	RBH	1268.0	TIR-NBS-LRR class disease resistance protein
g15010	AT3G25070	RBH	464.0	RPM1 interacting protein 4
g10994	AT2G34555	RBH	695.0	gibberellin 2-oxidase 3
g23850	AT5G04980	RBH	963.0	DNAse I-like superfamily protein
g11386	AT2G38310	RBH	425.0	PYR1-like 4
g28393	AT5G50950	RBH	978.0	FUMARASE 2
g11246	AT2G36960	RBH	1536.0	TSL-kinase interacting protein 1
g25972	AT5G27520	RBH	647.0	peroxisomal adenine nucleotide carrier 2
g10034	AT2G25295	RBH	161.0	low-molecular-weight cysteine-rich 81
g10079	AT2G25730	RBH	5138.0	zinc finger FYVE domain protein
g6063	AT1G65440	RBH	3375.0	global transcription factor group B1
g11124	AT2G35765	RBH	148.0	hypothetical protein
g1303	AT1G13360	RBH	380.0	hypothetical protein
g17898	AT3G57100	RBH	725.0	transmembrane protein, putative (DUF677)
g20286	AT4G11010	RBH	486.0	nucleoside diphosphate kinase 3
g13742	AT3G13610	RBH	745.0	2-oxoglutarate (2OG) and Fe(II)-dependent oxygenase superfamily protein
g20434	AT4G12250	RBH	891.0	UDP-D-glucuronate 4-epimerase 5
g29606	AT5G62720	RBH	482.0	Integral membrane HPP family protein
g11941	AT2G43580	RBH	542.0	Chitinase family protein
g14507	AT3G20557	RBH	224.0	hypothetical protein
g29321	AT5G59820	RBH	331.0	C2H2-type zinc finger family protein
g10996	AT2G34570	RBH	577.0	PIN domain-like family protein
g206	AT1G03020	RBH	209.0	Thioredoxin superfamily protein
g25544	AT5G23320	RBH	451.0	S-isoprenylcysteine O-methyltransferase
g12459	AT3G01430	RBH	374.0	NHL domain protein
g10506	AT2G29970	RBH	2059.0	Double Clp-N motif-containing P-loop nucleoside triphosphate hydrolases superfamily protein
g20582	AT4G13510	RBH	1016.0	1
g11884	AT2G43040	RBH	1437.0	tetratricopeptide repeat (TPR)-containing protein
g20849	AT4G15650	RBH	434.0	kinase-like protein
g23762	AT5G04130	RBH	1506.0	DNA GYRASE B2
g29309	AT5G59700	RBH	1713.0	Protein kinase superfamily protein
g13761	AT3G13740	RBH	537.0	Ribonuclease III family protein
g24185	AT5G08330	RBH	483.0	TCP family transcription factor
g14505	AT3G20550	RBH	625.0	SMAD/FHA domain-containing protein
g15789	AT5G28780	RBH	370.0	PIF1 helicase
g7892	AT2G03520	RBH	807.0	ureide permease 4
g2165	AT1G21660	RBH	1063.0	Chaperone DnaJ-domain superfamily protein
g18117	AT3G59340	RBH	682.0	solute carrier family 35 protein (DUF914)
g10418	AT2G29065	RBH	1307.0	GRAS family transcription factor
g10504	AT2G29960	RBH	407.0	cyclophilin 5
g20806	AT4G15280	RBH	995.0	UDP-glucosyl transferase 71B5
g21991	AT4G26410	RBH	536.0	chromosome-associated kinesin
g12829	AT3G04920	RBH	265.0	Ribosomal protein S24e family protein
g24351	AT5G10340	RBH	919.0	F-box family protein
g24495	AT5G11820	RBH	373.0	Plant self-incompatibility protein S1 family
g6379	AT1G68460	RBH	738.0	isopentenyltransferase 1
g6175	AT1G66510	RBH	820.0	AAR2 protein family
g7919	AT2G03780	RBH	598.0	Translin family protein
g24187	AT5G08340	RBH	753.0	Nucleotidylyl transferase superfamily protein
g23669	AT5G03340	RBH	1657.0	ATPase, AAA-type, CDC48 protein
g14117	AT3G16960	RBH	241.0	plant self-incompatibility protein S1 family protein
g1362	AT1G13880	RBH	879.0	ELM2 domain-containing protein
g11055	AT2G35120	RBH	319.0	Single hybrid motif superfamily protein
g23964	AT5G06150	RBH	923.0	Cyclin family protein
g9076	AT2G16018	RBH	263.0	hypothetical protein
g8215	AT2G06425	RBH	243.0	PttA/En/Spm family plant transposase
g666	AT1G07510	RBH	1662.0	FTSH protease 10
g23579	AT5G02410	RBH	1043.0	DIE2/ALG10 family
g21993	AT4G26420	RBH	776.0	S-adenosyl-L-methionine-dependent methyltransferases superfamily protein
g13240	AT3G09032	RBH	287.0	josephin-like protein
g26245	AT5G29560	RBH	357.0	caleosin-related family protein
g5328	AT1G58200	RBH	1400.0	MSCS-like 3
g21712	AT4G23690	RBH	383.0	Disease resistance-responsive (dirigent-like protein) family protein
g11199	AT2G36460	RBH	735.0	Aldolase superfamily protein
g12027	AT2G44420	RBH	650.0	protein N-terminal asparagine amidohydrolase family protein
g1360	AT1G13860	RBH	1249.0	QUASIMODO2 LIKE 1
g6566	AT1G70260	RBH	763.0	nodulin MtN21 /EamA-like transporter family protein
g12437	AT3G01290	RBH	585.0	SPFH/Band 7/PHB domain-containing membrane-associated protein family
g9546	AT2G20620	RBH	594.0	hypothetical protein (DUF626)
g24398	AT5G10840	RBH	1335.0	Endomembrane protein 70 protein family
g2668	AT1G27620	RBH	919.0	HXXXD-type acyl-transferase family protein
g17689	AT3G55020	RBH	1677.0	Ypt/Rab-GAP domain of gyp1p superfamily protein
g22894	AT4G34800	RBH	194.0	SAUR-like auxin-responsive protein family
g13655	AT3G12900	RBH	738.0	2-oxoglutarate (2OG) and Fe(II)-dependent oxygenase superfamily protein
g13618	AT3G12550	RBH	1302.0	XH/XS domain-containing protein
g28467	AT5G51690	RBH	1016.0	1-amino-cyclopropane-1-carboxylate synthase 12
g9544	AT2G20616	RBH	376.0	QWRF motif protein (DUF566)
g9921	AT2G24220	RBH	717.0	purine permease 5
g14925	AT3G24270	RBH	281.0	pumilio 25
g1937	AT1G19490	RBH	971.0	Basic-leucine zipper (bZIP) transcription factor family protein
g3132	AT1G32180	RBH	2005.0	cellulose synthase-like D6
g6605	AT1G70640	RBH	355.0	octicosapeptide/Phox/Bem1p (PB1) domain-containing protein
g14451	AT3G20060	RBH	379.0	ubiquitin-conjugating enzyme19
g10459	AT2G29540	RBH	286.0	RNApolymerase 14 kDa subunit
g13807	AT3G14100	RBH	889.0	RNA-binding (RRM/RBD/RNP motifs) family protein
g7098	AT1G75700	RBH	429.0	HVA22-like protein G
g767	AT1G08420	RBH	2081.0	BRI1 suppressor 1 (BSU1)-like 2
g2604	AT1G27020	RBH	631.0	plant/protein
g24260	AT5G09460	RBH	672.0	transcription factor bHLH143
g22896	AT4G34830	RBH	2259.0	Pentatricopeptide repeat (PPR) superfamily protein
g1440	AT1G14620	RBH	483.0	decoy
g30099	AT5G67400	RBH	676.0	root hair specific 19
g9528	AT2G20510	RBH	975.0	translocase inner membrane subunit 44-1
g24332	AT5G10140	RBH	392.0	K-box region and MADS-box transcription factor family protein
g2606	AT1G27040	RBH	1149.0	Major facilitator superfamily protein
g21089	AT4G17780	RBH	823.0	F-box and associated interaction domains-containing protein
g1903	AT1G19190	RBH	654.0	alpha/beta-Hydrolases superfamily protein
g7732	AT2G01970	RBH	1223.0	Endomembrane protein 70 protein family
g21604	AT4G22670	RBH	533.0	HSP70-interacting protein 1
g128	AT1G02250	RBH	748.0	NAC domain containing protein 5
g22518	AT4G31250	RBH	1392.0	Leucine-rich repeat protein kinase family protein
g22404	AT4G30180	RBH	322.0	hypothetical protein
g3349	AT1G34060	RBH	961.0	Pyridoxal phosphate (PLP)-dependent transferases superfamily protein
g10650	AT2G31305	RBH	219.0	inhibitor-3
g18879	AT4G02830	RBH	382.0	hypothetical protein
g14627	AT3G21580	RBH	773.0	cobalt ion transmembrane transporter
g12461	AT3G01440	RBH	453.0	PsbQ-like 1
g21323	AT4G19990	RBH	1615.0	FAR1-related sequence 1
g9708	AT2G22100	RBH	785.0	RNA-binding (RRM/RBD/RNP motifs) family protein
g21018	AT4G17070	RBH	708.0	peptidyl-prolyl cis-trans isomerase
g12025	AT2G44400	RBH	162.0	Cysteine/Histidine-rich C1 domain family protein
g19058	AT4G04860	RBH	502.0	DERLIN-2.2
g10027	AT2G25240	RBH	768.0	Serine protease inhibitor (SERPIN) family protein
g5770	AT1G62780	RBH	478.0	dimethylallyl, adenosine tRNA methylthiotransferase
g1244	AT1G12810	RBH	315.0	proline-rich family protein
g29990	AT5G66360	RBH	775.0	Ribosomal RNA adenine dimethylase family protein
g21606	AT4G22690	RBH	1080.0	cytochrome P450, family 706, subfamily A, polypeptide 1
g6456	AT1G69190	RBH	992.0	Dihydropterin pyrophosphokinase / Dihydropteroate synthase
g27968	AT5G46800	RBH	602.0	Mitochondrial substrate carrier family protein
g20184	AT4G10050	RBH	719.0	esterase/lipase/thioesterase family protein
g29196	AT5G58575	RBH	372.0	SAGA-associated factor-like protein
g16487	AT3G44070	RBH	551.0	Glycosyl hydrolase family 35 protein
g2779	AT1G28680	RBH	931.0	HXXXD-type acyl-transferase family protein
g21321	AT4G19980	RBH	264.0	hypothetical protein
g22766	AT4G33660	RBH	138.0	cysteine-rich TM module stress tolerance protein
g11225	AT2G36750	RBH	1009.0	UDP-glucosyl transferase 73C1
g8776	AT2G13370	RBH	3570.0	chromatin remodeling 5
g4465	AT1G49180	RBH	848.0	protein kinase family protein
g28289	AT5G49860	RBH	445.0	Mannose-binding lectin superfamily protein
g27483	AT5G42410	RBH	228.0	SAUR-like auxin-responsive protein family
g12777	AT3G04450	RBH	826.0	Homeodomain-like superfamily protein
g9396	AT2G19146	RBH	171.0	reverse transcriptase-like protein
g1935	AT1G19480	RBH	787.0	DNA glycosylase superfamily protein
g10220	AT2G27145	RBH	117.0	low-molecular-weight cysteine-rich 9
g6607	AT1G70670	RBH	404.0	Caleosin-related family protein
g15560	AT3G29575	RBH	419.0	ABI five binding protein 3
g9923	AT2G24240	RBH	905.0	BTB/POZ domain with WD40/YVTN repeat-like protein
g13805	AT3G14080	RBH	259.0	Small nuclear ribonucleoprotein family protein
g24927	AT5G16550	RBH	498.0	voltage-dependent L-type calcium channel subunit
g339	AT1G04380	RBH	714.0	2-oxoglutarate (2OG) and Fe(II)-dependent oxygenase superfamily protein
g17091	AT3G49250	RBH	876.0	defective in meristem silencing 3
g18669	AT4G00980	RBH	1018.0	zinc knuckle (CCHC-type) family protein
g22481	AT4G30900	RBH	659.0	DNAse I-like superfamily protein
g15419	AT3G28610	RBH	975.0	P-loop containing nucleoside triphosphate hydrolases superfamily protein
g4614	AT1G50732	RBH	242.0	transmembrane protein
g10788	AT2G32600	RBH	565.0	hydroxyproline-rich glycoprotein family protein
g5492	AT1G60090	RBH	1036.0	beta glucosidase 4
g13092	AT3G07170	RBH	411.0	Sterile alpha motif (SAM) domain-containing protein
g24925	AT5G16530	RBH	714.0	Auxin efflux carrier family protein
g17093	AT3G49270	RBH	284.0	extensin-like protein
g6564	AT1G70230	RBH	868.0	TRICHOME BIREFRINGENCE-LIKE 27
g21855	AT4G25110	RBH	870.0	metacaspase 2
g12199	AT2G46110	RBH	712.0	ketopantoate hydroxymethyltransferase 1
g22269	AT4G28950	RBH	435.0	RHO-related protein from plants 9
g7730	AT2G01950	RBH	2228.0	BRI1-like 2
g25358	AT5G20850	RBH	701.0	RAS associated with diabetes protein 51
g14230	AT3G18035	RBH	966.0	winged-helix DNA-binding transcription factor family protein
g13623	AT3G12600	RBH	375.0	nudix hydrolase homolog 16
g28384	AT5G50850	RBH	739.0	Transketolase family protein
g27213	AT5G39865	RBH	798.0	Glutaredoxin family protein
g14020	AT3G16030	RBH	1732.0	lectin protein kinase family protein
g28216	AT5G49150	RBH	2112.0	gamete expressed 2
g5827	AT1G63210	RBH	2449.0	Transcription elongation factor Spt6
g29202	AT5G58630	RBH	756.0	hypothetical protein
g18098	AT3G59130	RBH	910.0	Cysteine/Histidine-rich C1 domain family protein
g4338	AT1G47990	RBH	662.0	gibberellin 2-oxidase 4
g13424	AT3G10700	RBH	868.0	galacturonic acid kinase
g22187	AT4G28160	RBH	216.0	hydroxyproline-rich glycoprotein family protein
g2024	AT1G20370	RBH	1142.0	Pseudouridine synthase family protein
g24008	AT5G06590	RBH	640.0	hypothetical protein
g434	AT1G05291	RBH	377.0	GPI inositol-deacylase C, putative (DUF1218)
g24989	AT5G17190	RBH	268.0	B-cell receptor-associated-like protein
g27729	AT5G44578	RBH	154.0	transmembrane protein
g15316	AT3G27820	RBH	1001.0	monodehydroascorbate reductase 4
g21857	AT4G25130	RBH	538.0	peptide met sulfoxide reductase 4
g29882	AT5G65350	RBH	278.0	histone 3 11
g29992	AT5G66390	RBH	688.0	Peroxidase superfamily protein
g997	AT1G10540	RBH	1097.0	nucleobase-ascorbate transporter 8
g20186	AT4G10070	RBH	1257.0	KH domain-containing protein
g9711	AT2G22122	RBH	120.0	hypothetical protein
g1246	AT1G12830	RBH	288.0	nucleolin
g2736	AT1G28300	RBH	725.0	AP2/B3-like transcriptional factor family protein
g21791	AT4G24470	RBH	661.0	GATA-type zinc finger protein with TIFY domain-containing protein
g23959	AT5G06100	RBH	1088.0	myb domain protein 33
g10071	AT2G25660	RBH	4464.0	embryo defective 2410
g10558	AT2G30470	RBH	1624.0	B3 domain-containing transcription repressor VAL1
g17438	AT3G52550	RBH	227.0	transcription repressor OFP15-like protein
g6790	AT1G72610	RBH	412.0	germin-like protein 1
g28966	AT5G56380	RBH	894.0	F-box/RNI-like/FBD-like domains-containing protein
g8992	AT2G15080	RBH	1877.0	receptor like protein 19
g12732	AT3G03990	RBH	556.0	alpha/beta-Hydrolases superfamily protein
g6525	AT1G69828	RBH	150.0	Defensin-like (DEFL) family protein
g29067	AT5G57345	RBH	382.0	transmembrane protein
g5201	AT1G56170	RBH	414.0	nuclear factor Y, subunit C2
g24790	AT5G15180	RBH	676.0	Peroxidase superfamily protein
g9823	AT2G23240	RBH	160.0	Plant EC metallothionein-like protein, family 15
g24899	AT5G16285	RBH	185.0	F-box family protein
g25409	AT5G22050	RBH	634.0	Protein kinase superfamily protein
g29414	AT5G60760	RBH	1524.0	P-loop containing nucleoside triphosphate hydrolases superfamily protein
g27347	AT5G41130	RBH	1470.0	Esterase/lipase/thioesterase family protein
g5015	AT1G54460	RBH	672.0	TPX2 (targeting protein for Xklp2) protein family
g11761	AT2G41900	RBH	1390.0	CCCH-type zinc finger protein with ARM repeat domain-containing protein
g14463	AT3G20150	RBH	2284.0	Kinesin motor family protein
g21964	AT4G26150	RBH	576.0	cytokinin-responsive gata factor 1
g18738	AT4G01580	RBH	389.0	AP2/B3-like transcriptional factor family protein
g25532	AT5G23212	RBH	105.0	Defensin-like (DEFL) family protein
g7955	AT2G04046	RBH	188.0	Defensin-like (DEFL) family protein
g28075	AT5G47820	RBH	2146.0	P-loop containing nucleoside triphosphate hydrolases superfamily protein
g6146	AT1G66240	RBH	135.0	homolog of anti-oxidant 1
g9959	AT2G24600	RBH	889.0	Ankyrin repeat family protein
g23391	AT4G39750	RBH	300.0	F-box family protein-like protein
g1897	AT1G19130	RBH	397.0	RmlC-like jelly roll fold protein
g12730	AT3G03970	RBH	1151.0	ARM repeat superfamily protein
g9787	AT2G22905	RBH	273.0	Expressed protein
g29698	AT5G63630	RBH	1468.0	P-loop containing nucleoside triphosphate hydrolases superfamily protein
g14163	AT3G17365	RBH	576.0	S-adenosyl-L-methionine-dependent methyltransferases superfamily protein
g21922	AT4G25740	RBH	358.0	RNA binding Plectin/S10 domain-containing protein
g11763	AT2G41910	RBH	776.0	Protein kinase superfamily protein
g8017	AT2G04550	RBH	538.0	indole-3-butyric acid response 5
g765	AT1G08400	RBH	1655.0	RINT-1 / TIP-1 family
g21966	AT4G26170	RBH	776.0	transcription factor
g25255	AT5G19760	RBH	616.0	Mitochondrial substrate carrier family protein
g5299	AT1G57775	RBH	233.0	ECA1 gametogenesis family protein (DUF784)
g2819	AT1G29290	RBH	213.0	B-cell lymphoma 6 protein
g23283	AT4G38650	RBH	1177.0	Glycosyl hydrolase family 10 protein
g29815	AT5G64760	RBH	864.0	regulatory particle non-ATPase subunit 5B
g23393	AT4G39756	RBH	758.0	Galactose oxidase/kelch repeat superfamily protein
g22678	AT4G32790	RBH	1228.0	Exostosin family protein
g4785	AT1G52325	RBH	284.0	Initiation factor eIF-4 gamma, MA3
g4631	AT1G50900	RBH	359.0	Ankyrin repeat family protein
g15068	AT3G25650	RBH	257.0	SKP1-like 15
g15521	AT3G29290	RBH	1001.0	Pentatricopeptide repeat (PPR) superfamily protein
g17279	AT3G51020	RBH	276.0	metal ion-binding protein
g13101	AT3G07250	RBH	1408.0	RNA-binding (RRM-RBD-RNP motif) domain nuclear transport factor 2 family protein
g20632	AT4G13930	RBH	978.0	serine hydroxymethyltransferase 4
g14312	AT3G18770	RBH	1267.0	Autophagy-related protein 13
g29817	AT5G64780	RBH	370.0	holocarboxylase synthetase
g24715	AT5G14390	RBH	768.0	alpha/beta-Hydrolases superfamily protein
g7531	AT1G80010	RBH	1461.0	FAR1-related sequence 8
g3228	AT1G33060	RBH	1341.0	NAC 014
g28664	AT5G53570	RBH	1186.0	Ypt/Rab-GAP domain of gyp1p superfamily protein
g13350	AT3G10110	RBH	353.0	Mitochondrial import inner membrane translocase subunit Tim17/Tim22/Tim23 family protein
g1123	AT1G11660	RBH	1584.0	heat shock protein 70 (Hsp 70) family protein
g21489	AT4G21760	RBH	1054.0	beta-glucosidase 47
g13612	AT3G12500	RBH	679.0	basic chitinase
g2200	AT1G22000	RBH	860.0	LOW protein: F-box/FBD/LRR-like protein
g168	AT1G02650	RBH	1053.0	Tetratricopeptide repeat (TPR)-like superfamily protein
g11505	AT2G39480	RBH	2898.0	P-glycoprotein 6
g10597	AT2G30810	RBH	219.0	Gibberellin-regulated family protein
g6005	AT1G64910	RBH	924.0	UDP-Glycosyltransferase superfamily protein
g18069	AT3G58820	RBH	846.0	F-box/RNI-like superfamily protein
g9762	AT2G22680	RBH	1387.0	Zinc finger (C3HC4-type RING finger) family protein
g15134	AT3G26190	RBH	1029.0	cytochrome P450, family 71, subfamily B, polypeptide 21
g20841	AT4G15562	RBH	237.0	superoxide dismutase 1 copper chaperone-like protein
g29373	AT5G60340	RBH	371.0	P-loop containing nucleoside triphosphate hydrolases superfamily protein
g22171	AT4G28010	RBH	1425.0	Tetratricopeptide repeat (TPR)-like superfamily protein
g22458	AT4G30700	RBH	1645.0	Pentatricopeptide repeat (PPR) superfamily protein
g14841	AT3G23510	RBH	1796.0	Cyclopropane-fatty-acyl-phospholipid synthase
g1518	AT1G15330	RBH	720.0	Cystathionine beta-synthase (CBS) protein
g14667	AT3G21950	RBH	828.0	S-adenosyl-L-methionine-dependent methyltransferases superfamily protein
g2450	AT1G24580	RBH	265.0	RING/U-box superfamily protein
g21200	AT4G18770	RBH	791.0	myb domain protein 98
g13212	AT3G08780	RBH	638.0	BRISC complex subunit Abro1-like protein
g18740	AT4G01595	RBH	290.0	Protein kinase superfamily protein
g10826	AT2G32910	RBH	1411.0	DCD (Development and Cell Death) domain protein
g18140	AT3G59570	RBH	1544.0	Ypt/Rab-GAP domain of gyp1p superfamily protein
g1068	AT1G11180	RBH	600.0	Secretory carrier membrane protein (SCAMP) family protein
g20843	AT4G15570	RBH	1697.0	P-loop containing nucleoside triphosphate hydrolases superfamily protein
g17213	AT3G50390	RBH	966.0	Transducin/WD40 repeat-like superfamily protein
g11904	AT2G43250	RBH	1258.0	transmembrane protein
g16612	AT3G44810	RBH	915.0	F-box family protein
g11358	AT2G38040	RBH	1567.0	acetyl Co-enzyme a carboxylase carboxyltransferase alpha subunit
g18381	AT3G61900	RBH	285.0	SAUR-like auxin-responsive protein family
g28898	AT5G55780	RBH	1406.0	Cysteine/Histidine-rich C1 domain family protein
g4482	AT1G49340	RBH	4177.0	Phosphatidylinositol 3- and 4-kinase family protein
g3209	AT1G32900	RBH	1266.0	UDP-Glycosyltransferase superfamily protein
g5198	AT1G56145	RBH	2144.0	Leucine-rich repeat transmembrane protein kinase
g27650	AT5G43910	RBH	734.0	pfkB-like carbohydrate kinase family protein
g28356	AT5G50450	RBH	689.0	HCP-like superfamily protein with MYND-type zinc finger
g30091	AT5G67320	RBH	1267.0	WD-40 repeat family protein
g21202	AT4G18790	RBH	1071.0	NRAMP metal ion transporter family protein
g10971	AT2G34320	RBH	600.0	Polynucleotidyl transferase, ribonuclease H-like superfamily protein
g11906	AT2G43261	RBH	389.0	transmembrane protein
g2285	AT1G22882	RBH	1342.0	Galactose-binding protein
g18308	AT3G61200	RBH	384.0	Thioesterase superfamily protein
g9955	AT2G24560	RBH	754.0	GDSL-like Lipase/Acylhydrolase family protein
g13994	AT3G15770	RBH	333.0	hypothetical protein
g9478	AT2G20000	RBH	1552.0	CDC27 family protein
g7163	AT1G76340	RBH	763.0	golgi nucleotide sugar transporter 3
g5960	AT1G64480	RBH	435.0	calcineurin B-like protein 8
g27170	AT5G39520	RBH	475.0	hypothetical protein (DUF1997)
g1021	AT1G10730	RBH	890.0	Clathrin adaptor complexes medium subunit family protein
g25885	AT5G26660	RBH	730.0	myb domain protein 86
g13535	AT3G11750	RBH	297.0	Dihydroneopterin aldolase
g12265	AT2G46740	RBH	1228.0	D-arabinono-1,4-lactone oxidase family protein
g6014	AT1G65000	RBH	174.0	F-box only protein
g18383	AT3G61920	RBH	385.0	UvrABC system protein C
g20630	AT4G13890	RBH	974.0	Pyridoxal phosphate (PLP)-dependent transferases superfamily protein
g6276	AT1G67530	RBH	1599.0	ARM repeat superfamily protein
g1539	AT1G15520	RBH	2940.0	pleiotropic drug resistance 12
g7970	AT4G08190	RBH	222.0	P-loop containing nucleoside triphosphate hydrolases superfamily protein
g24717	AT5G14410	RBH	264.0	hypothetical protein
g28769	AT5G54510	RBH	1268.0	Auxin-responsive GH3 family protein
g2721	AT1G28170	RBH	664.0	sulfotransferase 7
g21768	AT4G24220	RBH	808.0	NAD(P)-binding Rossmann-fold superfamily protein
g21221	AT4G18970	RBH	845.0	GDSL-like Lipase/Acylhydrolase superfamily protein
g15088	AT3G25800	RBH	1197.0	protein phosphatase 2A subunit A2
g14232	AT3G18050	RBH	689.0	GPI-anchored protein
g13492	AT3G11350	RBH	669.0	Pentatricopeptide repeat (PPR) superfamily protein
g7412	AT1G78810	RBH	994.0	hypothetical protein
g9113	AT2G16380	RBH	1129.0	Sec14p-like phosphatidylinositol transfer family protein
g1649	AT1G16720	RBH	1294.0	high chlorophyll fluorescence phenotype 173
g6016	AT1G65020	RBH	649.0	plasma protein
g22856	AT4G34419	RBH	266.0	hypothetical protein
g21371	AT4G20480	RBH	531.0	Putative endonuclease or glycosyl hydrolase
g18520	AT3G63290	RBH	837.0	2-oxoglutarate (2OG) and Fe(II)-dependent oxygenase superfamily protein
g24364	AT5G10470	RBH	2605.0	kinesin like protein for actin based chloroplast movement 1
g1159	AT1G11940	RBH	797.0	Core-2/I-branching beta-1,6-N-acetylglucosaminyltransferase family protein
g26943	AT5G37410	RBH	1266.0	hypothetical protein (DUF577)
g14100	AT3G16800	RBH	718.0	Protein phosphatase 2C family protein
g5280	AT1G57580	RBH	659.0	F-box family protein
g7972	AT2G04160	RBH	1558.0	Subtilisin-like serine endopeptidase family protein
g11179	AT2G36300	RBH	509.0	Integral membrane Yip1 family protein
g22497	AT4G31040	RBH	892.0	CemA-like proton extrusion protein-like protein
g5270	AT1G56680	RBH	580.0	Chitinase family protein
g5904	AT1G63990	RBH	783.0	sporulation 11-2
g22567	AT4G31740	RBH	345.0	Sec1/munc18-like (SM) proteins superfamily
g14665	AT3G21940	RBH	569.0	Receptor protein kinase-like protein
g20075	AT4G09000	RBH	650.0	general regulatory factor 1
g10606	AT2G30910	RBH	780.0	actin-related protein C1A
g22061	AT4G27050	RBH	934.0	F-box/RNI-like superfamily protein
g5522	AT1G60450	RBH	687.0	galactinol synthase 7
g26767	AT5G35770	RBH	907.0	Transducin/WD40 repeat-like superfamily protein
g13404	AT3G10540	RBH	1004.0	3-phosphoinositide-dependent protein kinase
g5272	AT1G56700	RBH	455.0	Peptidase C15, pyroglutamyl peptidase I-like protein
g9760	AT2G22660	RBH	1692.0	DNA-binding protein, putative (duplicated DUF1399)
g25586	AT5G23730	RBH	749.0	Transducin/WD40 repeat-like superfamily protein
g22926	AT4G35130	RBH	1666.0	Tetratricopeptide repeat (TPR)-like superfamily protein
g15022	AT3G25180	RBH	1059.0	cytochrome P450, family 82, subfamily G, polypeptide 1
g14298	AT3G18630	RBH	681.0	uracil dna glycosylase
g6869	AT1G73410	RBH	508.0	myb domain protein 54
g28927	AT5G56040	RBH	2197.0	Leucine-rich receptor-like protein kinase family protein
g12509	AT3G01940	RBH	136.0	transmembrane protein, putative (DUF 3339)
g2287	AT1G22900	RBH	378.0	Disease resistance-responsive (dirigent-like protein) family protein
g28960	AT5G56350	RBH	1028.0	Pyruvate kinase family protein
g7035	AT1G75020	RBH	776.0	lysophosphatidyl acyltransferase 4
g7161	AT1G76310	RBH	959.0	4
g4310	AT1G47680	RBH	197.0	hypothetical protein
g18742	AT4G01610	RBH	748.0	Cysteine proteinases superfamily protein
g25584	AT5G23710	RBH	471.0	DNA binding / DNA-directed RNA polymerase
g28378	AT5G50790	RBH	581.0	Nodulin MtN3 family protein
g4746	AT1G51965	RBH	1343.0	ABA Overly-Sensitive 5
g2121	AT1G21240	RBH	1533.0	wall associated kinase 3
g21547	AT4G22190	RBH	675.0	serine/arginine repetitive matrix-like protein
g28925	AT5G56020	RBH	466.0	Got1/Sft2-like vescicle transport protein family
g2047	AT1G20610	RBH	885.0	3
g23754	AT5G04045	RBH	195.0	Putative membrane lipoprotein
g13906	AT3G14980	RBH	2442.0	Acyl-CoA N-acyltransferase with RING/FYVE/PHD-type zinc finger protein
g17298	AT3G51210	RBH	136.0	P-loop containing nucleoside triphosphate hydrolases superfamily protein
g11008	AT2G34670	RBH	1431.0	benzoyl-CoA reductase subunit C, putative (DUF630 and DUF632)
g10067	AT2G25625	RBH	305.0	histone deacetylase-like protein
g28140	AT5G48450	RBH	1273.0	SKU5 similar 3
g2274	AT1G22760	RBH	1360.0	poly(A) binding protein 3
g1639	AT1G16610	RBH	743.0	arginine/serine-rich 45
g10854	AT2G33200	RBH	780.0	F-box family protein
g26002	AT5G27800	RBH	558.0	Class II aminoacyl-tRNA and biotin synthetases superfamily protein
g26332	AT5G30490	RBH	474.0	craniofacial development-like protein
g11794	AT2G42220	RBH	479.0	Rhodanese/Cell cycle control phosphatase superfamily protein
g29983	AT5G66290	RBH	374.0	hypothetical protein
g22375	AT4G29930	RBH	543.0	basic helix-loop-helix (bHLH) DNA-binding superfamily protein
g4647	AT1G51055	RBH	326.0	FBD-like domain family protein
g14616	AT3G21480	RBH	2146.0	BRCT domain-containing DNA repair protein
g12394	AT2G48075	RBH	322.0	hypothetical protein
g22817	AT4G34090	RBH	805.0	cyclin delta-3
g490	AT1G05800	RBH	972.0	alpha/beta-Hydrolases superfamily protein
g6902	AT1G73720	RBH	1077.0	transducin family protein / WD-40 repeat family protein
g28142	AT5G48470	RBH	818.0	hypothetical protein
g2276	AT1G22790	RBH	389.0	Low affinity potassium transport system protein
g23909	AT5G05590	RBH	560.0	phosphoribosylanthranilate isomerase 2
g7215	AT1G76850	RBH	2246.0	exocyst complex component sec5
g10940	AT2G34030	RBH	1145.0	Calcium-binding EF-hand family protein
g24510	AT5G11970	RBH	216.0	ABC family ABC transporter, putative (DUF3511)
g4918	AT1G53510	RBH	1283.0	mitogen-activated protein kinase 18
g26000	AT5G27780	RBH	291.0	SAUR-like auxin-responsive protein family
g11796	AT2G42240	RBH	616.0	RNA-binding (RRM/RBD/RNP motifs) family protein
g6949	AT1G74140	RBH	642.0	Rhomboid-related intramembrane serine protease family protein
g5853	AT1G63460	RBH	345.0	glutathione peroxidase 8
g29016	AT5G56860	RBH	832.0	GATA type zinc finger transcription factor family protein
g23449	AT5G01130	RBH	917.0	hypothetical protein (DUF674)
g16773	AT3G46310	RBH	254.0	hypothetical protein
g23872	AT5G05200	RBH	1108.0	Protein kinase superfamily protein
g5172	AT1G55940	RBH	991.0	cytochrome P450 family protein
g20236	AT4G10510	RBH	1595.0	Subtilase family protein
g2310	AT1G23110	RBH	515.0	fold protein
g27842	AT5G45620	RBH	786.0	Proteasome component (PCI) domain protein
g7059	AT1G75270	RBH	429.0	dehydroascorbate reductase 2
g17300	AT3G51230	RBH	356.0	chalcone-flavanone isomerase family protein
g4677	AT1G51340	RBH	1031.0	MATE efflux family protein
g26854	AT5G36658	RBH	231.0	ECA1 gametogenesis related family protein
g3388	AT1G34470	RBH	749.0	magnesium transporter, putative (DUF803)
g29086	AT5G57550	RBH	596.0	xyloglucan endotransglucosylase/hydrolase 25
g4974	AT1G54040	RBH	700.0	epithiospecifier protein
g8106	AT2G05320	RBH	896.0	beta-1,2-N-acetylglucosaminyltransferase II
g6594	AT1G70530	RBH	1343.0	cysteine-rich RLK (RECEPTOR-like protein kinase) 3
g20581	AT4G13500	RBH	253.0	transmembrane protein
g12233	AT2G46455	RBH	410.0	OxaA/YidC-like membrane insertion protein
g21710	AT4G23670	RBH	313.0	Polyketide cyclase/dehydrase and lipid transport superfamily protein
g7373	AT1G78400	RBH	827.0	Pectin lyase-like superfamily protein
g24742	AT5G14670	RBH	390.0	ADP-ribosylation factor A1B
g9198	AT2G17190	RBH	953.0	ubiquitin family protein
g21545	AT4G22180	RBH	834.0	F-box protein (DUF295)
g20458	AT4G12460	RBH	1422.0	OSBP(oxysterol binding protein)-related protein 2B
g4976	AT1G54060	RBH	782.0	6B-interacting protein 1-like 1
g723	AT1G08010	RBH	627.0	GATA transcription factor 11
g6	AT1G01060	RBH	1342.0	Homeodomain-like superfamily protein
g23109	AT4G36970	RBH	876.0	Remorin family protein
g28207	AT5G49030	RBH	2436.0	tRNA synthetase class I (I, L, M and V) family protein
g6596	AT1G70550	RBH	855.0	NEP-interacting protein, putative (DUF239)
g20583	AT4G13520	RBH	118.0	small acidic protein 1
g12231	AT2G46440	RBH	1281.0	cyclic nucleotide-gated channels
g24448	AT5G11360	RBH	404.0	Interleukin-1 receptor-associated kinase 4 protein
g9943	AT2G24440	RBH	355.0	selenium binding protein
g5713	AT1G62260	RBH	1371.0	mitochondrial editing factor 9
g14819	AT3G23280	RBH	952.0	hypothetical protein
g17144	AT3G49730	RBH	1318.0	Tetratricopeptide repeat (TPR)-like superfamily protein
g27718	AT5G44540	RBH	192.0	Tapetum specific protein TAP35/TAP44
g29489	AT5G61500	RBH	649.0	autophagy 3 (APG3)
g17617	AT3G54310	RBH	743.0	DNA-directed RNA polymerase subunit alpha
g1787	AT1G18040	RBH	803.0	3
g8023	AT2G04622	RBH	171.0	transmembrane protein
g22377	AT4G29950	RBH	1699.0	Ypt/Rab-GAP domain of gyp1p superfamily protein
g18969	AT4G03540	RBH	321.0	Uncharacterized protein family (UPF0497)
g16506	AT3G44210	RBH	297.0	hypothetical protein
g12396	AT2G48090	RBH	340.0	hypothetical protein
g6382	AT1G68490	RBH	371.0	translocase subunit seca
g29981	AT5G66270	RBH	910.0	Zinc finger C-x8-C-x5-C-x3-H type family protein
g22954	AT4G35410	RBH	331.0	Clathrin adaptor complex small chain family protein
g492	AT1G05810	RBH	535.0	Rab GTPase-like A5A protein
g23946	AT5G05965	RBH	265.0	cell wall RBR3-like protein
g13854	AT3G14490	RBH	1248.0	Terpenoid cyclases/Protein prenyltransferases superfamily protein
g23858	AT5G05060	RBH	349.0	Cystatin/monellin superfamily protein
g6565	AT1G70250	RBH	1541.0	receptor serine/threonine kinase
g6439	AT1G69020	RBH	1646.0	Prolyl oligopeptidase family protein
g16640	AT3G45010	RBH	1070.0	serine carboxypeptidase-like 48
g28576	AT5G52700	RBH	536.0	Copper transport protein family
g12615	AT3G02900	RBH	327.0	Low-density receptor-like protein
g25148	AT5G18750	RBH	1755.0	DNAJ heat shock N-terminal domain-containing protein
g11503	AT2G39460	RBH	299.0	ribosomal protein L23AA
g22083	AT4G27180	RBH	1534.0	kinesin 2
g2042	AT1G20570	RBH	1903.0	Spc97 / Spc98 family of spindle pole body (SBP) component
g4840	AT1G52780	RBH	2124.0	PII, uridylyltransferase (DUF2921)
g4127	AT1G34070	RBH	380.0	Copia-like polyprotein/retrotransposon
g26224	AT5G29070	RBH	597.0	transmembrane protein
g6770	AT1G72416	RBH	352.0	Chaperone DnaJ-domain superfamily protein
g20360	AT4G11600	RBH	352.0	glutathione peroxidase 6
g30087	AT5G67280	RBH	1535.0	receptor-like kinase
g20234	AT4G10500	RBH	719.0	2-oxoglutarate (2OG) and Fe(II)-dependent oxygenase superfamily protein
g20309	AT4G11210	RBH	385.0	Disease resistance-responsive (dirigent-like protein) family protein
g25460	AT5G22550	RBH	976.0	transmembrane protein, putative (DUF247)
g17302	AT3G51250	RBH	954.0	Senescence/dehydration-associated protein-like protein
g4675	AT1G51320	RBH	769.0	F-box and associated interaction domains-containing protein
g12119	AT2G45300	RBH	1066.0	RNA 3'-terminal phosphate cyclase/enolpyruvate transferase, alpha/beta
g13119	AT3G07425	RBH	194.0	transmembrane protein
g9783	AT2G22870	RBH	617.0	P-loop containing nucleoside triphosphate hydrolases superfamily protein
g14506	AT3G20555	RBH	221.0	hypothetical protein
g11468	AT2G39140	RBH	838.0	pseudouridine synthase family protein
g18600	AT4G00390	RBH	714.0	DNA-binding storekeeper protein-related transcriptional regulator
g25978	AT5G27580	RBH	457.0	AGAMOUS-like 89
g18867	AT4G02733	RBH	608.0	F-box family protein
g20649	AT4G14070	RBH	1504.0	acyl-activating enzyme 15
g29301	AT5G59600	RBH	1105.0	Tetratricopeptide repeat (TPR)-like superfamily protein
g20437	AT4G12290	RBH	1535.0	Copper amine oxidase family protein
g1998	AT1G20120	RBH	764.0	GDSL-like Lipase/Acylhydrolase superfamily protein
g9733	AT2G22370	RBH	449.0	mediator of RNA polymerase II transcription subunit
g7192	AT1G76630	RBH	2412.0	Tetratricopeptide repeat (TPR)-like superfamily protein
g9449	AT2G19680	RBH	252.0	Mitochondrial ATP synthase subunit G protein
g12603	AT3G02810	RBH	1147.0	Protein kinase superfamily protein
g14504	AT3G20540	RBH	2186.0	polymerase gamma 1
g7187	AT1G76570	RBH	673.0	Chlorophyll A-B binding family protein
g25462	AT5G22560	RBH	1065.0	transmembrane protein, putative (DUF247)
g25481	AT5G22770	RBH	2073.0	alpha-adaptin
g15020	AT3G25165	RBH	150.0	ralf-like 25
g23246	AT4G38260	RBH	574.0	transport/golgi organization-like protein (DUF833)
g10120	AT2G26160	RBH	663.0	F-box SKIP23-like protein (DUF295)
g17227	AT3G50500	RBH	712.0	SNF1-related protein kinase 2.2
g11404	AT2G38480	RBH	385.0	Uncharacterized protein family (UPF0497)
g20625	AT4G13850	RBH	247.0	glycine-rich RNA-binding protein 2
g5533	AT1G60570	RBH	780.0	Galactose oxidase/kelch repeat superfamily protein
g6979	AT1G74458	RBH	179.0	transmembrane protein
g10891	AT2G33540	RBH	2557.0	C-terminal domain phosphatase-like 3
g4391	AT1G48500	RBH	630.0	jasmonate-zim-domain protein 4
g17124	AT3G49550	RBH	306.0	hypothetical protein
g7306	AT1G77760	RBH	1908.0	nitrate reductase 1
g11499	AT2G39435	RBH	939.0	Phosphatidylinositol N-acetyglucosaminlytransferase subunit P-like protein
g23244	AT4G38240	RBH	926.0	alpha-1,3-mannosyl-glycoprotein beta-1,2-N-acetylglucosaminyltransferase
g1788	AT1G18050	RBH	465.0	SWAP/surp RNA-binding domain protein
g14568	AT3G21080	RBH	530.0	ABC transporter-like protein
g11406	AT2G38500	RBH	733.0	2-oxoglutarate (2OG) and Fe(II)-dependent oxygenase superfamily protein
g20251	AT4G10640	RBH	866.0	IQ-domain 16
g17060	AT3G48940	RBH	343.0	Remorin family protein
g6567	AT1G70270	RBH	173.0	transcription factor
g21668	AT4G23320	RBH	1098.0	cysteine-rich RLK (RECEPTOR-like protein kinase) 24
g4561	AT1G50170	RBH	469.0	sirohydrochlorin ferrochelatase B
g4718	AT1G51710	RBH	999.0	ubiquitin-specific protease 6
g10549	AT2G30390	RBH	1069.0	ferrochelatase 2
g26718	AT5G35540	RBH	396.0	transmembrane protein
g29360	AT5G60180	RBH	665.0	pumilio 19
g12617	AT3G02920	RBH	588.0	Replication protein A, subunit RPA32
g5140	AT1G55680	RBH	929.0	Transducin/WD40 repeat-like superfamily protein
g25398	AT5G21930	RBH	1786.0	P-type ATPase of Arabidopsis 2
g7712	AT2G01810	RBH	1448.0	RING/FYVE/PHD zinc finger superfamily protein
g5482	AT1G59990	RBH	1192.0	DEA(D/H)-box RNA helicase family protein
g13133	AT3G07550	RBH	806.0	RNI-like superfamily protein
g19059	AT4G04850	RBH	1552.0	K efflux antiporter 3
g12935	AT3G05810	RBH	214.0	IGR motif protein
g17062	AT3G48960	RBH	424.0	Ribosomal protein L13e family protein
g2235	AT1G22340	RBH	1011.0	UDP-glucosyl transferase 85A7
g13621	AT3G12580	RBH	1338.0	heat shock protein 70
g18572	AT4G00190	RBH	988.0	pectin methylesterase 38
g18602	AT4G00416	RBH	331.0	methyl-CPG-binding domain 3
g10223	AT2G27170	RBH	2443.0	Structural maintenance of chromosomes (SMC) family protein
g10373	AT2G28605	RBH	328.0	Photosystem II reaction center PsbP family protein
g10448	AT2G29420	RBH	460.0	glutathione S-transferase tau 7
g1235	AT1G12710	RBH	683.0	phloem protein 2-A12
g17659	AT3G54760	RBH	1609.0	dentin sialophosphoprotein-like protein
g1957	AT1G19700	RBH	1115.0	BEL1-like homeodomain 10
g16771	AT3G46290	RBH	1716.0	hercules receptor kinase 1
g25821	AT5G25940	RBH	229.0	early nodulin-like protein
g236	AT1G03300	RBH	1099.0	agenet domain protein (DOMAIN OF UNKNOWN FUNCTION 724 1)
g7169	AT1G76400	RBH	1247.0	Ribophorin I
g6592	AT1G70510	RBH	652.0	homeobox knotted-like protein
g5928	AT1G64185	RBH	244.0	Lactoylglutathione lyase / glyoxalase I family protein
g7784	AT2G02470	RBH	531.0	alfin-like 6
g10013	AT2G25170	RBH	2877.0	chromatin remodeling factor CHD3 (PICKLE)
g20587	AT4G13560	RBH	215.0	Late embryogenesis abundant protein (LEA) family protein
g6606	AT1G70650	RBH	1214.0	Ran BP2/NZF zinc finger-like superfamily protein
g10221	AT2G27150	RBH	2754.0	abscisic aldehyde oxidase 3
g14378	AT3G19380	RBH	816.0	plant U-box 25
g17340	AT3G51630	RBH	1145.0	with no lysine (K) kinase 5
g2654	AT1G27500	RBH	1335.0	Tetratricopeptide repeat (TPR)-like superfamily protein
g1237	AT1G12740	RBH	998.0	cytochrome P450, family 87, subfamily A, polypeptide 2
g21720	AT4G23770	RBH	277.0	hypothetical protein
g28638	AT5G53300	RBH	309.0	ubiquitin-conjugating enzyme 10
g7443	AT1G79070	RBH	273.0	SNARE-associated protein-like protein
g2554	AT1G26560	RBH	1071.0	beta glucosidase 40
g9350	AT2G18690	RBH	635.0	transmembrane protein
g9829	AT2G23300	RBH	1321.0	Leucine-rich repeat protein kinase family protein
g24893	AT5G16220	RBH	978.0	Octicosapeptide/Phox/Bem1p family protein
g11158	AT2G36100	RBH	413.0	Uncharacterized protein family (UPF0497)
g20627	AT4G13870	RBH	563.0	Werner syndrome-like exonuclease
g15074	AT3G25700	RBH	917.0	Eukaryotic aspartyl protease family protein
g14203	AT3G17712	RBH	1669.0	hypothetical protein
g4393	AT1G48520	RBH	1134.0	GLU-ADT subunit B
g11010	AT2G34690	RBH	424.0	Glycolipid transfer protein (GLTP) family protein
g6554	AT1G70120	RBH	394.0	transmembrane protein, putative (DUF1163)
g9303	AT2G18210	RBH	254.0	hypothetical protein
g29379	AT5G60400	RBH	189.0	hypothetical protein
g7731	AT2G01960	RBH	541.0	tetraspanin14
g22268	AT4G28940	RBH	716.0	Phosphorylase superfamily protein
g14869	AT3G23770	RBH	981.0	O-Glycosyl hydrolases family 17 protein
g12585	AT3G02645	RBH	1091.0	transmembrane protein, putative (DUF247)
g994	AT1G10520	RBH	1091.0	DNA polymerase lambda (POLL)
g21868	AT4G25230	RBH	1187.0	RPM1 interacting protein 2
g4505	AT1G49570	RBH	721.0	Peroxidase superfamily protein
g24278	AT5G09650	RBH	619.0	pyrophosphorylase 6
g29692	AT5G63590	RBH	628.0	flavonol synthase 3
g18334	AT3G61460	RBH	352.0	brassinosteroid-responsive RING-H2
g8220	AT2G06541	RBH	1211.0	TTF-type zinc finger protein with HAT dimerization domain-containing protein
g17615	AT3G54280	RBH	4384.0	ROOT GROWTH DEFECTIVE 3
g17658	AT3G54750	RBH	1213.0	downstream neighbor of Son
g20185	AT4G10060	RBH	1920.0	Beta-glucosidase, GBA2 type family protein
g12637	AT3G03130	RBH	965.0	lisH domain-like protein
g1344	AT1G13680	RBH	719.0	PLC-like phosphodiesterases superfamily protein
g12045	AT2G44578	RBH	296.0	RING/U-box superfamily protein
g22449	AT4G30620	RBH	370.0	Putative BCR, YbaB family COG0718
g5480	AT3G30370	RBH	334.0	MuDR family transposase
g11224	AT2G36740	RBH	741.0	DNA binding protein SWC2
g22956	AT4G35440	RBH	1512.0	chloride channel E
g21152	AT4G18350	RBH	1209.0	nine-cis-epoxycarotenoid dioxygenase 2
g22050	AT4G26950	RBH	296.0	senescence regulator (Protein of unknown function, DUF584)
g9401	AT2G19190	RBH	1721.0	FLG22-induced receptor-like kinase 1
g25054	AT5G17830	RBH	884.0	Plasma-membrane choline transporter family protein
g10296	AT2G27880	RBH	1949.0	Argonaute family protein
g4214	AT1G45170	RBH	436.0	outer envelope pore 24B-like protein
g28811	AT5G54910	RBH	1494.0	DEA(D/H)-box RNA helicase family protein
g20187	AT4G10080	RBH	647.0	transmembrane protein
g12635	AT3G03110	RBH	2227.0	exportin 1B
g1346	AT1G13700	RBH	549.0	6-phosphogluconolactonase 1
g18920	AT4G03153	RBH	332.0	Kinase interacting (KIP1-like) family protein
g17940	AT3G57530	RBH	1113.0	calcium-dependent protein kinase 32
g22480	AT4G30890	RBH	1129.0	ubiquitin-specific protease 24
g18065	AT3G58780	RBH	492.0	K-box region and MADS-box transcription factor family protein
g7597	AT1G80690	RBH	479.0	PPPDE putative thiol peptidase family protein
g12902	AT3G05560	RBH	251.0	Ribosomal L22e protein family
g143	AT1G02390	RBH	1090.0	glycerol-3-phosphate acyltransferase 2
g10880	AT2G33435	RBH	2693.0	RNA-binding (RRM/RBD/RNP motifs) family protein
g17271	AT3G50930	RBH	1100.0	cytochrome BC1 synthesi
g18015	AT3G58300	RBH	366.0	phospholipase-like protein (PEARLI 4) family protein
g12117	AT2G45280	RBH	761.0	RAS associated with diabetes protein 51C
g5759	AT1G62690	RBH	304.0	hypothetical protein
g9297	AT2G18160	RBH	349.0	basic leucine-zipper 2
g20671	AT4G14230	RBH	1008.0	CBS domain protein with a domain protein (DUF21)
g24546	AT5G12320	RBH	291.0	ankyrin repeat family protein
g7154	AT1G76240	RBH	624.0	DUF241 domain protein (DUF241)
g560	AT1G06440	RBH	802.0	Ubiquitin carboxyl-terminal hydrolase family protein
g12191	AT2G46030	RBH	518.0	ubiquitin-conjugating enzyme 6
g24129	AT5G07790	RBH	1268.0	hypothetical protein
g14238	AT3G18100	RBH	1733.0	myb domain protein 4r1
g3053	AT1G31490	RBH	902.0	HXXXD-type acyl-transferase family protein
g13456	AT3G10986	RBH	396.0	LURP-one-like protein (DUF567)
g21959	AT4G26100	RBH	932.0	casein kinase 1
g23040	AT4G36240	RBH	488.0	GATA transcription factor 7
g6147	AT1G66245	RBH	577.0	hypothetical protein
g23901	AT5G05500	RBH	382.0	Pollen Ole e 1 allergen and extensin family protein
g10416	AT2G29050	RBH	799.0	RHOMBOID-like 1
g11927	AT2G43470	RBH	427.0	zinc finger CCCH domain protein, putative (DUF3755)
g22657	AT4G32580	RBH	330.0	Thioredoxin superfamily protein
g28470	AT5G51720	RBH	224.0	2 iron, 2 sulfur cluster binding protein
g22718	AT4G33160	RBH	943.0	F-box family protein
g23139	AT4G37240	RBH	341.0	HTH-type transcriptional regulator
g5708	AT1G62210	RBH	336.0	hypothetical protein
g22889	AT4G34750	RBH	303.0	SAUR-like auxin-responsive protein family
g2346	AT1G23450	RBH	763.0	PPR superfamily protein
g12587	AT3G02660	RBH	1051.0	Tyrosyl-tRNA synthetase, class Ib, bacterial/mitochondrial
g10122	AT2G26180	RBH	850.0	IQ-domain 6
g9983	AT2G24810	RBH	394.0	Pathogenesis-related thaumatin superfamily protein
g21929	AT4G25800	RBH	1239.0	Calmodulin-binding protein
g7637	AT2G01070	RBH	1026.0	Lung seven transmembrane receptor family protein
g23903	AT5G05520	RBH	1079.0	Outer membrane OMP85 family protein
g5360	AT1G58520	RBH	1539.0	GDSL-like lipase/acylhydrolase superfamily protein
g20170	AT4G09930	RBH	667.0	Avirulence induced gene (AIG1) family protein
g28472	AT5G51740	RBH	915.0	Peptidase family M48 family protein
g2166	AT1G21670	RBH	1442.0	DPP6 amino-terminal domain protein
g14445	AT3G20010	RBH	2170.0	SNF2 domain-containing protein / helicase domain-containing protein / zinc finger protein-like protein
g4018	AT1G43010	RBH	531.0	Pentatricopeptide repeat (PPR) superfamily protein
g7181	AT1G76510	RBH	1019.0	ARID/BRIGHT DNA-binding domain-containing protein
g959	AT1G10190	RBH	830.0	NEP-interacting protein, putative (DUF239)
g1479	AT1G14960	RBH	318.0	Polyketide cyclase/dehydrase and lipid transport superfamily protein
g22479	AT4G30880	RBH	220.0	Bifunctional inhibitor/lipid-transfer protein/seed storage 2S albumin superfamily protein
g6037	AT1G65240	RBH	978.0	Eukaryotic aspartyl protease family protein
g10070	AT2G25650	RBH	788.0	DNA-binding storekeeper protein-related transcriptional regulator
g7540	AT1G80110	RBH	533.0	phloem protein 2-B11
g23515	AT5G01750	RBH	449.0	LURP-one-like protein (DUF567)
g23558	AT5G02190	RBH	924.0	Eukaryotic aspartyl protease family protein
g5457	AT1G59780	RBH	1522.0	NB-ARC domain-containing disease resistance protein
g7541	AT1G80120	RBH	424.0	LURP-one-like protein (DUF567)
g4216	AT1G45190	RBH	353.0	downregulated in DIF1 18
g9266	AT2G17840	RBH	922.0	Senescence/dehydration-associated protein-like protein
g17623	AT3G54380	RBH	840.0	SAC3/GANP/Nin1/mts3/eIF-3 p25 family
g17984	AT3G57980	RBH	1285.0	DNA-binding bromodomain-containing protein
g20221	AT4G10390	RBH	706.0	Protein kinase superfamily protein
g22396	AT4G30100	RBH	2729.0	P-loop containing nucleoside triphosphate hydrolases superfamily protein
g18080	AT3G58940	RBH	1283.0	F-box/RNI-like superfamily protein
g14384	AT3G19440	RBH	979.0	Pseudouridine synthase family protein
g9569	AT2G20820	RBH	220.0	hypothetical protein
g8637	AT2G11620	RBH	964.0	hypothetical protein
g27851	AT5G45710	RBH	712.0	winged-helix DNA-binding transcription factor family protein
g6904	AT1G73740	RBH	880.0	UDP-Glycosyltransferase superfamily protein
g20840	AT4G15560	RBH	1477.0	Deoxyxylulose-5-phosphate synthase
g17515	AT3G53260	RBH	1485.0	phenylalanine ammonia-lyase 2
g24748	AT5G14740	RBH	687.0	carbonic anhydrase 2
g11112	AT2G35670	RBH	1300.0	VEFS-Box of polycomb protein
g10188	AT2G26840	RBH	634.0	MutS2
g17858	AT3G56710	RBH	311.0	sigma factor binding protein 1
g28495	AT5G51960	RBH	207.0	complex 1 protein, LYR family protein
g3569	AT2G33175	RBH	127.0	transmembrane protein
g4892	AT1G53270	RBH	1204.0	ABC-2 type transporter family protein
g21025	AT4G17170	RBH	440.0	RAB GTPase homolog B1C
g3051	AT1G31470	RBH	1170.0	Major facilitator superfamily protein
g562	AT1G06460	RBH	585.0	alpha-crystallin domain 32.1
g4094	AT1G43700	RBH	694.0	VIRE2-interacting protein 1
g20842	AT4G15563	RBH	399.0	F-box-like protein
g17517	AT3G53280	RBH	1020.0	cytochrome p450 71b5
g18487	AT3G62970	RBH	585.0	zinc finger (C3HC4-type RING finger) family protein
g24315	AT5G09980	RBH	162.0	elicitor peptide 4 precursor
g21266	AT4G19440	RBH	1677.0	Tetratricopeptide repeat (TPR)-like superfamily protein
g25640	AT5G24220	RBH	781.0	Lipase class 3-related protein
g29154	AT5G58170	RBH	1526.0	SHV3-like 5
g4890	AT1G53260	RBH	529.0	hypothetical protein
g12080	AT2G44900	RBH	1900.0	ARABIDILLO-1
g10089	AT2G25820	RBH	458.0	Integrase-type DNA-binding superfamily protein
g5503	AT1G60230	RBH	908.0	Radical SAM superfamily protein
g6802	AT1G72740	RBH	590.0	Homeodomain-like/winged-helix DNA-binding family protein
g18336	AT3G61480	RBH	2305.0	Quinoprotein amine dehydrogenase, beta chain-like; RIC1-like guanyl-nucleotide exchange factor
g24621	AT5G13440	RBH	557.0	Ubiquinol-cytochrome C reductase iron-sulfur subunit
g9142	AT2G16660	RBH	1100.0	Major facilitator superfamily protein
g24714	AT5G14380	RBH	266.0	arabinogalactan protein 6
g29842	AT5G65010	RBH	1207.0	asparagine synthetase 2
g24608	AT5G13290	RBH	816.0	Protein kinase superfamily protein
g18813	AT4G02260	RBH	1834.0	RELA/SPOT homolog 1
g27505	AT5G42620	RBH	1852.0	metalloendopeptidase / zinc ion binding protein
g7635	AT2G01050	RBH	1047.0	zinc ion binding / nucleic acid binding protein
g28258	AT5G49550	RBH	257.0	biogenesis of lysosome organelles complex 1 subunit-like protein
g1486	AT1G15020	RBH	1107.0	quiescin-sulfhydryl oxidase 1
g13613	AT3G12510	RBH	309.0	MADS-box family protein
g13163	AT3G07840	RBH	817.0	Pectin lyase-like superfamily protein
g10216	AT2G27110	RBH	1792.0	FAR1-related sequence 3
g22655	AT4G32560	RBH	611.0	paramyosin-like protein
g17974	AT3G57880	RBH	1607.0	Calcium-dependent lipid-binding (CaLB domain) plant phosphoribosyltransferase family protein
g17939	AT3G57520	RBH	1603.0	seed imbibition 2
g9140	AT2G16640	RBH	2279.0	multimeric translocon complex in the outer envelope membrane 132
g24716	AT5G14400	RBH	872.0	cytochrome P450, family 724, subfamily A, polypeptide 1
g29840	AT5G64980	RBH	721.0	transcription factor
g3118	AT1G32050	RBH	540.0	SCAMP family protein
g9201	AT2G17220	RBH	850.0	Protein kinase superfamily protein
g1990	AT1G20050	RBH	454.0	C-8,7 sterol isomerase
g25019	AT5G17480	RBH	163.0	pollen calcium-binding protein 1
g10214	AT2G27090	RBH	1535.0	bZIP transcription factor (DUF630 and DUF632)
g15216	AT3G26934	RBH	305.0	hypothetical protein
g6654	AT1G71130	RBH	327.0	Integrase-type DNA-binding superfamily protein
g1697	AT1G17180	RBH	449.0	glutathione S-transferase TAU 25
g6236	AT1G67110	RBH	1066.0	cytochrome P450, family 735, subfamily A, polypeptide 2
g14386	AT3G19460	RBH	473.0	Reticulon family protein
g20223	AT4G10420	RBH	653.0	FBD / Leucine Rich Repeat domains containing protein
g14607	AT3G21400	RBH	383.0	dynein beta chain, ciliary protein
g16359	AT3G43160	RBH	231.0	maternal effect embryo arrest 38
g18613	AT4G00540	RBH	793.0	myb domain protein 3r2
g21514	AT4G21940	RBH	1130.0	calcium-dependent protein kinase 15
g7276	AT1G77470	RBH	762.0	replication factor C subunit 3
g24224	AT5G08690	RBH	1129.0	ATP synthase alpha/beta family protein
g25056	AT5G17850	RBH	1120.0	Sodium/calcium exchanger family protein
g1722	AT1G17400	RBH	600.0	hypothetical protein
g21776	AT4G24280	RBH	1441.0	chloroplast heat shock protein 70-1
g1828	AT1G18460	RBH	1447.0	alpha/beta-Hydrolases superfamily protein
g5190	AT1G56085	RBH	298.0	Cyclophilin
g1695	AT1G17150	RBH	766.0	Pectin lyase-like superfamily protein
g5838	AT1G63310	RBH	315.0	hypothetical protein
g18198	AT3G60160	RBH	3101.0	multidrug resistance-associated protein 9
g18922	AT4G03160	RBH	393.0	B3 domain protein
g30090	AT5G67310	RBH	1018.0	cytochrome P450, family 81, subfamily G, polypeptide 1
g22088	AT4G27260	RBH	1264.0	Auxin-responsive GH3 family protein
g27876	AT5G45950	RBH	740.0	GDSL-like Lipase/Acylhydrolase superfamily protein
g17164	AT3G49930	RBH	441.0	C2H2 and C2HC zinc fingers superfamily protein
g2284	AT1G22880	RBH	1001.0	cellulase 5
g14763	AT3G22800	RBH	766.0	Leucine-rich repeat (LRR) family protein
g11743	AT2G41730	RBH	246.0	calcium-binding site protein
g25642	AT5G24240	RBH	1149.0	phosphatidylinositol 4-kinase gamma-like protein
g29156	AT5G58190	RBH	1092.0	evolutionarily conserved C-terminal region 10
g6188	AT1G66620	RBH	588.0	Protein with RING/U-box and TRAF-like domain
g7667	AT2G01360	RBH	366.0	pentatricopeptide (PPR) repeat protein
g903	AT1G09710	RBH	1321.0	Homeodomain-like superfamily protein
g27869	AT5G45880	RBH	355.0	Pollen Ole e 1 allergen and extensin family protein
g5192	AT1G56100	RBH	134.0	Plant invertase/pectin methylesterase inhibitor superfamily protein
g21367	AT4G20430	RBH	1743.0	Subtilase family protein
g18300	AT3G61160	RBH	917.0	Protein kinase superfamily protein
g9881	AT2G23810	RBH	557.0	tetraspanin8
g17621	AT3G54360	RBH	837.0	zinc ion binding protein
g603	AT1G06920	RBH	609.0	ovate family protein 4
g16743	AT3G46040	RBH	265.0	ribosomal protein S15A D
g1476	AT1G14930	RBH	325.0	Polyketide cyclase/dehydrase and lipid transport superfamily protein
g474	AT1G05660	RBH	799.0	Pectin lyase-like superfamily protein
g11741	AT2G41720	RBH	1715.0	Tetratricopeptide repeat (TPR)-like superfamily protein
g21880	AT4G25340	RBH	958.0	FK506 BINDING PROTEIN 53
g29697	AT5G63625	RBH	261.0	hypothetical protein
g22189	AT4G28180	RBH	498.0	hypothetical protein
g9965	AT2G24650	RBH	1945.0	B3 domain-containing protein REM13
g4912	AT1G53450	RBH	927.0	epstein-barr nuclear antigen
g21264	AT4G19420	RBH	818.0	Pectinacetylesterase family protein
g23042	AT4G36260	RBH	660.0	Lateral root primordium (LRP) protein-like protein
g12742	AT3G04100	RBH	422.0	AGAMOUS-like 57
g11278	AT2G37240	RBH	508.0	Thioredoxin superfamily protein
g11553	AT2G39940	RBH	1222.0	RNI-like superfamily protein
g23620	AT5G02840	RBH	607.0	LHY/CCA1-like 1
g9504	AT2G20290	RBH	3104.0	myosin-like protein XIG
g22316	AT4G29370	RBH	781.0	Galactose oxidase/kelch repeat superfamily protein
g18988	AT4G05475	RBH	605.0	RNI-like superfamily protein
g13517	AT3G11570	RBH	760.0	TRICHOME BIREFRINGENCE-LIKE 8
g2275	AT1G22770	RBH	2400.0	gigantea protein (GI)
g21995	AT4G26440	RBH	1184.0	WRKY DNA-binding protein 34
g12774	AT3G04430	RBH	411.0	NAC domain containing protein 49
g1729	AT1G17460	RBH	1286.0	TRF-like 3
g11625	AT2G40610	RBH	523.0	expansin A8
g27159	AT5G39420	RBH	1335.0	CDC2C
g11551	AT2G39920	RBH	583.0	HAD superfamily, subfamily IIIB acid phosphatase
g30069	AT5G67120	RBH	555.0	RING/U-box superfamily protein
g10762	AT2G32340	RBH	733.0	TraB family protein
g844	AT1G09176	RBH	283.0	transmembrane protein
g26975	AT5G37720	RBH	557.0	ALWAYS EARLY 4
g2841	AT1G29500	RBH	251.0	SAUR-like auxin-responsive protein family
g22314	AT4G29350	RBH	271.0	profilin 2
g4952	AT1G53800	RBH	1117.0	muscle M-line assembly protein
g17055	AT3G48880	RBH	639.0	RNI-like superfamily protein
g25423	AT5G22170	RBH	366.0	transmembrane protein
g14989	AT3G24800	RBH	837.0	proteolysis 1
g20962	AT4G16520	RBH	242.0	Ubiquitin-like superfamily protein
g3377	AT1G34370	RBH	1046.0	C2H2 and C2HC zinc fingers superfamily protein
g29483	AT5G61450	RBH	909.0	P-loop containing nucleoside triphosphate hydrolases superfamily protein
g29828	AT5G64870	RBH	984.0	SPFH/Band 7/PHB domain-containing membrane-associated protein family
g3170	AT1G32510	RBH	590.0	NAC domain containing protein 11
g18611	AT4G00520	RBH	914.0	Acyl-CoA thioesterase family protein
g4683	AT1G51390	RBH	564.0	NFU domain protein 5
g519	AT1G06080	RBH	606.0	delta 9 desaturase 1
g14372	AT3G19320	RBH	833.0	Leucine-rich repeat (LRR) family protein
g9673	AT2G21810	RBH	268.0	Cysteine/Histidine-rich C1 domain family protein
g20229	AT4G10465	RBH	372.0	Heavy metal transport/detoxification superfamily protein
g1484	AT1G15010	RBH	291.0	mediator of RNA polymerase II transcription subunit
g22902	AT4G34890	RBH	2829.0	xanthine dehydrogenase 1
g556	AT1G06400	RBH	445.0	Ras-related small GTP-binding family protein
g11832	AT2G42560	RBH	1233.0	late embryogenesis abundant domain-containing protein / LEA domain-containing protein
g8019	AT2G04570	RBH	724.0	GDSL-like Lipase/Acylhydrolase superfamily protein
g6433	AT1G68930	RBH	1554.0	pentatricopeptide (PPR) repeat-containing protein
g1167	AT1G12020	RBH	466.0	hypothetical protein
g2586	AT1G26830	RBH	1522.0	cullin 3
g20960	AT4G16510	RBH	478.0	YbaK/aminoacyl-tRNA synthetase-associated domain-containing protein
g11110	AT2G35660	RBH	897.0	FAD/NAD(P)-binding oxidoreductase family protein
g24833	AT5G15640	RBH	654.0	Mitochondrial substrate carrier family protein
g25716	AT5G24950	RBH	858.0	cytochrome P450, family 71, subfamily A, polypeptide 15
g177	AT1G02740	RBH	677.0	MRG family protein
g639	AT1G07260	RBH	973.0	UDP-glucosyl transferase 71C3
g13907	AT3G14990	RBH	794.0	Class I glutamine amidotransferase-like superfamily protein
g21027	AT4G17190	RBH	701.0	farnesyl diphosphate synthase 2
g8107	AT2G05330	RBH	258.0	BTB/POZ domain-containing protein
g7186	AT1G76560	RBH	272.0	CP12 domain-containing protein 3
g13303	AT3G09660	RBH	1651.0	minichromosome maintenance 8
g22900	AT4G34870	RBH	352.0	rotamase cyclophilin 5
g8924	AT2G14580	RBH	330.0	basic pathogenesis-related protein 1
g12232	AT2G46450	RBH	1341.0	cyclic nucleotide-gated channel 12
g12362	AT2G47730	RBH	446.0	glutathione S-transferase phi 8
g23521	AT5G01810	RBH	863.0	CBL-interacting protein kinase 15
g20643	AT4G14010	RBH	242.0	ralf-like 32
g5613	AT1G61300	RBH	1566.0	LRR and NB-ARC domains-containing disease resistance protein
g25600	AT5G23880	RBH	1531.0	cleavage and polyadenylation specificity factor 100
g25714	AT5G24930	RBH	750.0	zinc finger CONSTANS-like protein
g17919	AT3G57320	RBH	140.0	threonine-tRNA ligase 2
g2772	AT1G28600	RBH	801.0	GDSL-like Lipase/Acylhydrolase superfamily protein
g25316	AT5G20360	RBH	1655.0	Octicosapeptide/Phox/Bem1p (PB1) domain-containing protein / tetratricopeptide repeat (TPR)-containing protein
g12347	AT2G47560	RBH	461.0	RING/U-box superfamily protein
g309	AT1G04050	RBH	1389.0	histone-lysine N-methyltransferase SUVR2-like protein
g23178	AT4G37640	RBH	2076.0	calcium ATPase 2
g12395	AT2G48080	RBH	902.0	oxidoreductase, 2OG-Fe(II) oxygenase family protein
g7884	AT2G03440	RBH	374.0	nodulin-related protein 1
g2277	AT1G22800	RBH	731.0	S-adenosyl-L-methionine-dependent methyltransferases superfamily protein
g28143	AT5G48480	RBH	330.0	Lactoylglutathione lyase / glyoxalase I family protein
g28968	AT5G56400	RBH	887.0	FBD, F-box, Skp2-like and Leucine Rich Repeat domains containing protein
g22783	AT4G33830	RBH	1199.0	Glycosyl hydrolase family 10 protein
g29871	AT5G65260	RBH	453.0	RNA-binding (RRM/RBD/RNP motifs) family protein
g12601	AT3G02790	RBH	209.0	zinc finger (C2H2 type) family protein
g20641	AT4G13990	RBH	1066.0	Exostosin family protein
g12251	AT2G46590	RBH	628.0	Dof-type zinc finger DNA-binding family protein
g12345	AT2G47540	RBH	327.0	Pollen Ole e 1 allergen and extensin family protein
g18968	AT4G03520	RBH	379.0	Thioredoxin superfamily protein
g1812	AT1G18300	RBH	429.0	nudix hydrolase homolog 4
g12397	AT2G48100	RBH	711.0	Exonuclease family protein
g2979	AT1G30825	RBH	655.0	Arp2/3 complex, 34 kD subunit p34-Arc
g7517	AT1G79870	RBH	641.0	D-isomer specific 2-hydroxyacid dehydrogenase family protein
g3153	AT1G32361	RBH	587.0	RING/U-box superfamily protein
g12586	AT3G02650	RBH	1177.0	Tetratricopeptide repeat (TPR)-like superfamily protein
g11954	AT2G43700	RBH	1365.0	Concanavalin A-like lectin protein kinase family protein
g16688	AT3G45530	RBH	1016.0	Cysteine/Histidine-rich C1 domain family protein
g732	AT1G08090	RBH	1092.0	nitrate transporter 2:1
g29547	AT5G62110	RBH	1115.0	Homeodomain-like superfamily protein
g18715	AT4G01395	RBH	1516.0	conserved oligomeric Golgi complex subunit 4
g16078	AT3G33520	RBH	867.0	actin-related protein 6
g1293	AT1G13260	RBH	699.0	related to ABI3/VP1 1
g23355	AT4G39380	RBH	1096.0	TSL-kinase interacting-like protein
g17301	AT3G51240	RBH	743.0	flavanone 3-hydroxylase
g10518	AT2G30090	RBH	792.0	Acyl-CoA N-acyltransferases (NAT) superfamily protein
g6313	AT1G67850	RBH	842.0	lysine ketoglutarate reductase trans-splicing protein (DUF707)
g26705	AT3G42140	RBH	293.0	zinc ion binding / nucleic acid binding protein
g186	AT1G02820	RBH	183.0	Late embryogenesis abundant 3 (LEA3) family protein
g4926	AT1G53590	RBH	1464.0	Calcium-dependent lipid-binding (CaLB domain) family protein
g9699	AT2G22010	RBH	2659.0	related to KPC1
g3059	AT1G31540	RBH	2183.0	Disease resistance protein (TIR-NBS-LRR class) family
g7487	AT1G79560	RBH	2065.0	FTSH protease 12
g4346	AT1G48090	RBH	8635.0	calcium-dependent lipid-binding family protein
g1835	AT1G18510	RBH	514.0	tetraspanin
g20512	AT4G12910	RBH	1011.0	serine carboxypeptidase-like 20
g17303	AT3G51260	RBH	509.0	20S proteasome alpha subunit PAD1
g10248	AT2G27385	RBH	327.0	Pollen Ole e 1 allergen and extensin family protein
g1656	AT1G16790	RBH	291.0	ribosomal protein-like protein
g6044	AT1G65300	RBH	573.0	AGAMOUS-like 38
g1594	AT1G16120	RBH	1510.0	wall associated kinase-like 1
g4924	AT1G53570	RBH	1257.0	mitogen-activated protein kinase kinase kinase 3
g18629	AT4G00680	RBH	312.0	actin depolymerizing factor 8
g28758	AT5G54400	RBH	601.0	S-adenosyl-L-methionine-dependent methyltransferases superfamily protein
g6909	AT1G73790	RBH	133.0	mitotic-spindle organizing 1B-like protein (DUF3743)
g23108	AT4G36960	RBH	769.0	RNA-binding (RRM/RBD/RNP motifs) family protein
g22731	AT4G33355	RBH	219.0	Bifunctional inhibitor/lipid-transfer protein/seed storage 2S albumin superfamily protein
g12230	AT2G46430	RBH	1470.0	cyclic nucleotide gated channel 3
g6913	AT1G73830	RBH	541.0	BR enhanced expression 3
g2266	AT1G22690	RBH	243.0	Gibberellin-regulated family protein
g11144	AT2G35960	RBH	431.0	NDR1/HIN1-like 12
g10113	AT2G26080	RBH	2179.0	glycine decarboxylase P-protein 2
g4553	AT1G50040	RBH	922.0	formin-like protein, putative (DUF1005)
g18769	AT4G01883	RBH	288.0	Polyketide cyclase / dehydrase and lipid transport protein
g2244	AT1G22450	RBH	380.0	cytochrome C oxidase 6B
g3476	AT1G35420	RBH	589.0	alpha/beta-Hydrolases superfamily protein
g20351	AT4G11510	RBH	157.0	ralf-like 28
g5551	AT1G60760	RBH	333.0	Plant invertase/pectin methylesterase inhibitor superfamily protein
g4681	AT1G51370	RBH	888.0	F-box/RNI-like/FBD-like domains-containing protein
g23753	AT5G04040	RBH	1707.0	Patatin-like phospholipase family protein
g28461	AT5G51630	RBH	2525.0	Disease resistance protein (TIR-NBS-LRR class) family
g11456	AT2G39010	RBH	590.0	plasma membrane intrinsic protein 2E
g13172	AT3G07930	RBH	918.0	DNA glycosylase superfamily protein
g22733	AT4G33370	RBH	1086.0	DEA(D/H)-box RNA helicase family protein
g13603	AT3G12400	RBH	808.0	Ubiquitin-conjugating enzyme/RWD-like protein
g6624	AT1G70840	RBH	351.0	MLP-like protein 31
g16779	AT3G46420	RBH	1717.0	Leucine-rich repeat protein kinase family protein
g6854	AT1G73260	RBH	428.0	kunitz trypsin inhibitor 1
g24048	AT5G07000	RBH	706.0	sulfotransferase 2B
g6336	AT1G68050	RBH	1267.0	flavin-binding, kelch repeat, f box 1
g11454	AT2G38995	RBH	995.0	O-acyltransferase (WSD1-like) family protein
g14309	AT3G18740	RBH	227.0	Ribosomal protein L7Ae/L30e/S12e/Gadd45 family protein
g7422	AT1G78895	RBH	331.0	Reticulon family protein
g13363	AT3G10185	RBH	192.0	Gibberellin-regulated family protein
g13111	AT3G07350	RBH	610.0	sulfate/thiosulfate import ATP-binding protein, putative (DUF506)
g21669	AT4G23330	RBH	545.0	hypothetical protein
g20122	AT4G09500	RBH	900.0	UDP-Glycosyltransferase superfamily protein
g1762	AT1G17780	RBH	541.0	transmembrane protein
g22660	AT4G32605	RBH	468.0	Mitochondrial glycoprotein family protein
g20788	AT4G15130	RBH	608.0	phosphorylcholine cytidylyltransferase2
g18586	AT4G00295	RBH	978.0	fringe-like protein
g24272	AT5G09580	RBH	747.0	heat shock protein
g2616	AT1G27130	RBH	449.0	glutathione S-transferase tau 13
g4898	AT1G53320	RBH	786.0	tubby like protein 7
g18209	AT3G60260	RBH	548.0	ELMO/CED-12 family protein
g14272	AT3G18380	RBH	724.0	DNA-BINDING TRANSCRIPTION FACTOR 2
g4344	AT1G48060	RBH	391.0	F-box/associated interaction domain protein
g15587	AT3G01345	RBH	215.0	Expressed protein
g6461	AT1G69240	RBH	921.0	methyl esterase 15
g24418	AT5G11040	RBH	2431.0	TRS120
g1412	AT1G14345	RBH	392.0	NAD(P)-linked oxidoreductase superfamily protein
g13433	AT3G10790	RBH	645.0	F-box associated ubiquitination effector family protein
g20510	AT4G12890	RBH	475.0	Gamma interferon responsive lysosomal thiol (GILT) reductase family protein
g11035	AT2G34930	RBH	1786.0	disease resistance family protein / LRR family protein
g121	AT1G02170	RBH	758.0	metacaspase 1
g18498	AT3G63070	RBH	2790.0	Tudor/PWWP/MBT domain-containing protein
g29635	AT5G63010	RBH	700.0	Transducin/WD40 repeat-like superfamily protein
g18584	AT4G00270	RBH	621.0	DNA-binding storekeeper protein-related transcriptional regulator
g13113	AT3G07370	RBH	577.0	carboxyl terminus of HSC70-interacting protein
g9668	AT2G21750	RBH	252.0	Egg cell-secreted protein (DUF1278)
g10128	AT2G26250	RBH	1143.0	3-ketoacyl-CoA synthase 10
g6579	AT1G70390	RBH	691.0	F-box and associated interaction domains-containing protein
g27639	AT5G43810	RBH	2066.0	Stabilizer of iron transporter SufD / Polynucleotidyl transferase
g6463	AT1G69260	RBH	625.0	ABI five binding protein
g22348	AT4G29670	RBH	485.0	atypical CYS HIS rich thioredoxin 2
g5983	AT1G64680	RBH	520.0	beta-carotene isomerase D27
g12554	AT3G02360	RBH	1000.0	6-phosphogluconate dehydrogenase family protein
g25990	AT5G27680	RBH	1557.0	RECQ helicase SIM
g1208	AT1G12430	RBH	1879.0	armadillo repeat kinesin 3
g2657	AT1G27520	RBH	1194.0	Glycosyl hydrolase family 47 protein
g21908	AT4G25600	RBH	565.0	Oxoglutarate/iron-dependent oxygenase
g25855	AT5G26280	RBH	712.0	TRAF-like family protein
g4858	AT1G52920	RBH	842.0	G protein coupled receptor
g8858	AT2G14050	RBH	1328.0	minichromosome maintenance 9
g22003	AT4G26485	RBH	355.0	methyltransferase small domain protein
g14897	AT3G24040	RBH	857.0	Core-2/I-branching beta-1,6-N-acetylglucosaminyltransferase family protein
g20349	AT4G11490	RBH	1330.0	cysteine-rich RLK (RECEPTOR-like protein kinase) 33
g9828	AT2G23290	RBH	616.0	myb domain protein 70
g29607	AT5G62730	RBH	1164.0	Major facilitator superfamily protein
g20353	AT4G11521	RBH	541.0	Receptor-like protein kinase-related family protein
g19154	AT4G04190	RBH	381.0	transmembrane protein
g27578	AT5G43200	RBH	422.0	Zinc finger, C3HC4 type (RING finger) family protein
g23018	AT4G36020	RBH	577.0	cold shock domain protein 1
g13020	AT3G06510	RBH	1358.0	Glycosyl hydrolase superfamily protein
g7695	AT2G01650	RBH	922.0	plant UBX domain-containing protein 2
g6280	AT1G67570	RBH	936.0	zinc finger CONSTANS-like protein (DUF3537)
g17948	AT3G57610	RBH	1000.0	adenylosuccinate synthase
g2147	AT1G21480	RBH	961.0	Exostosin family protein
g12436	AT3G01280	RBH	557.0	voltage dependent anion channel 1
g23478	AT5G01380	RBH	665.0	Homeodomain-like superfamily protein
g14346	AT3G19070	RBH	662.0	Homeodomain-like superfamily protein
g18798	AT4G02120	RBH	1197.0	CTP synthase family protein
g1505	AT1G15210	RBH	2978.0	pleiotropic drug resistance 7
g2145	AT1G21460	RBH	499.0	Nodulin MtN3 family protein
g28459	AT5G51600	RBH	1458.0	Microtubule associated protein (MAP65/ASE1) family protein
g5810	AT1G63070	RBH	1211.0	pentatricopeptide (PPR) repeat-containing protein
g12636	AT3G03120	RBH	398.0	ADP-ribosylation factor B1C
g11146	AT2G35980	RBH	466.0	Late embryogenesis abundant (LEA) hydroxyproline-rich glycoprotein family
g7602	AT1G80740	RBH	1639.0	chromomethylase 1
g1379	AT1G14048	RBH	212.0	GCK domain-containing protein
g19944	AT4G08267	RBH	254.0	hAT transposon superfamily protein
g6706	AT1G71780	RBH	403.0	WD repeat protein
g12564	AT3G02460	RBH	729.0	Ypt/Rab-GAP domain of gyp1p superfamily protein
g14493	AT3G20430	RBH	543.0	phosphorylated adapter RNA export-like protein
g7168	AT1G76390	RBH	1637.0	ARM repeat superfamily protein
g2938	AT1G30480	RBH	652.0	D111/G-patch domain-containing protein
g5796	AT1G62980	RBH	529.0	expansin A18
g854	AT1G09260	RBH	283.0	Chaperone DnaJ-domain superfamily protein
g5119	AT1G55490	RBH	1198.0	chaperonin 60 beta
g22387	AT4G30050	RBH	274.0	transmembrane protein
g5981	AT1G64660	RBH	911.0	methionine gamma-lyase
g17398	AT3G52180	RBH	791.0	dual specificity protein phosphatase (DsPTP1) family protein
g14538	AT3G20850	RBH	242.0	proline-rich family protein
g1309	AT1G13420	RBH	643.0	sulfotransferase 4B
g4331	AT1G47900	RBH	2055.0	filament-like protein (DUF869)
g17879	AT3G56910	RBH	279.0	plastid-specific 50S ribosomal protein 5
g2536	AT1G26380	RBH	1108.0	FAD-binding Berberine family protein
g14964	AT3G24570	RBH	482.0	Peroxisomal membrane 22 kDa (Mpv17/PMP22) family protein
g22196	AT4G28250	RBH	543.0	expansin B3
g7173	AT1G76430	RBH	1087.0	9
g1654	AT1G16770	RBH	659.0	hypothetical protein
g7081	AT1G75490	RBH	427.0	Integrase-type DNA-binding superfamily protein
g11559	AT2G39990	RBH	599.0	eukaryotic translation initiation factor 2
g10975	AT2G34357	RBH	2628.0	ARM repeat superfamily protein
g28646	AT5G53390	RBH	998.0	O-acyltransferase (WSD1-like) family protein
g511	AT1G06000	RBH	887.0	UDP-Glycosyltransferase superfamily protein
g27691	AT5G44310	RBH	616.0	Late embryogenesis abundant protein (LEA) family protein
g13022	AT3G06530	RBH	4480.0	ARM repeat superfamily protein
g2181	AT1G21810	RBH	1255.0	filament-like protein (DUF869)
g15347	AT3G28080	RBH	701.0	nodulin MtN21 /EamA-like transporter family protein
g29820	AT5G64810	RBH	401.0	WRKY DNA-binding protein 51
g29893	AT5G65460	RBH	2617.0	kinesin like protein for actin based chloroplast movement 2
g3061	AT1G31580	RBH	98.2	ECS1
g5585	AT1G61080	RBH	1878.0	Hydroxyproline-rich glycoprotein family protein
g7083	AT1G75510	RBH	548.0	Transcription initiation factor IIF, beta subunit
g18088	AT3G59030	RBH	1016.0	MATE efflux family protein
g19680	AT4G07390	RBH	477.0	Mannose-P-dolichol utilization defect 1 protein
g19835	AT4G07940	RBH	277.0	pre-mRNA-splicing factor CWC22-like protein, putative (DUF3245)
g18878	AT4G02820	RBH	1082.0	Pentatricopeptide repeat (PPR) superfamily protein
g15345	AT3G28070	RBH	641.0	nodulin MtN21 /EamA-like transporter family protein
g29822	AT5G64816	RBH	263.0	thionin-like protein
g14587	AT3G21250	RBH	3004.0	multidrug resistance-associated protein 6
g18831	AT4G02425	RBH	530.0	LYR motif protein
g30103	AT5G67430	RBH	795.0	Acyl-CoA N-acyltransferases (NAT) superfamily protein
g14680	AT3G22053	RBH	304.0	cysteine-rich repeat secretory protein
g14794	AT3G23090	RBH	704.0	TPX2 (targeting protein for Xklp2) protein family
g4129	AT1G43900	RBH	690.0	Protein phosphatase 2C family protein
g29423	AT5G60850	RBH	634.0	OBF binding protein 4
g21654	AT4G23140	RBH	1073.0	cysteine-rich RLK (RECEPTOR-like protein kinase) 6
g21976	AT4G26260	RBH	666.0	myo-inositol oxygenase 4
g12634	AT3G03100	RBH	335.0	NADH:ubiquinone oxidoreductase, 17.2kDa subunit
g454	AT1G05490	RBH	2687.0	chromatin remodeling 31
g8049	AT2G04860	RBH	1312.0	Tetratricopeptide repeat (TPR)-like superfamily protein
g27081	AT5G38660	RBH	809.0	acclimation of photosynthesis to environment
g5230	AT1G56410	RBH	1269.0	heat shock protein 70 (Hsp 70) family protein
g12832	AT3G04943	RBH	123.0	low-molecular-weight cysteine-rich 41
g26696	AT5G35360	RBH	1144.0	acetyl Co-enzyme a carboxylase biotin carboxylase subunit
g7923	AT2G03830	RBH	196.0	root meristem growth factor
g5922	AT1G64150	RBH	644.0	Uncharacterized protein family (UPF0016)
g14585	AT3G21230	RBH	1163.0	4-coumarate:CoA ligase 5
g29347	AT5G60060	RBH	762.0	F-box SKIP23-like protein (DUF295)
g4217	AT1G45191	RBH	998.0	Glycosyl hydrolase superfamily protein
g4150	AT1G44110	RBH	948.0	1
g21841	AT4G24960	RBH	276.0	HVA22 homologue D
g27011	AT5G38020	RBH	745.0	S-adenosyl-L-methionine-dependent methyltransferases superfamily protein
g14068	AT3G16490	RBH	816.0	IQ-domain 26
g22001	AT4G26480	RBH	623.0	RNA-binding KH domain-containing protein
g21974	AT4G26250	RBH	700.0	galactinol synthase 6
g29580	AT5G62440	RBH	410.0	EMB514 (DUF3223)
g2793	AT1G29030	RBH	1149.0	Apoptosis inhibitory protein 5 (API5)
g2534	AT1G26360	RBH	917.0	methyl esterase 13
g977	AT1G10370	RBH	461.0	Glutathione S-transferase family protein
g7267	AT1G77370	RBH	315.0	Glutaredoxin family protein
g23900	AT5G05490	RBH	1276.0	Rad21/Rec8-like family protein
g11913	AT2G43340	RBH	384.0	hypothetical protein (DUF1685)
g23098	AT4G36870	RBH	1540.0	BEL1-like homeodomain 2
g9193	AT2G17140	RBH	1796.0	Pentatricopeptide repeat (PPR) superfamily protein
g24749	AT5G14750	RBH	420.0	myb domain protein 66
g27425	AT5G41870	RBH	907.0	Pectin lyase-like superfamily protein
g27468	AT5G42270	RBH	1315.0	FtsH extracellular protease family
g17859	AT3G56720	RBH	603.0	pre-mRNA-splicing factor
g12497	AT3G01810	RBH	1886.0	EEIG1/EHBP1 protein amino-terminal domain protein
g6730	AT1G72020	RBH	196.0	TonB-dependent heme receptor A
g23886	AT5G05340	RBH	655.0	Peroxidase superfamily protein
g27672	AT5G44110	RBH	581.0	P-loop containing nucleoside triphosphate hydrolases superfamily protein
g13093	AT3G07180	RBH	1221.0	GPI transamidase component PIG-S-like protein
g2489	AT1G25422	RBH	213.0	hypothetical protein
g563	AT1G06470	RBH	844.0	Nucleotide/sugar transporter family protein
g14837	AT3G23460	RBH	424.0	S-adenosyl-L-methionine-dependent methyltransferases superfamily protein
g23902	AT5G05510	RBH	983.0	Mad3/BUB1 homology region 1
g11911	AT2G43320	RBH	721.0	S-adenosyl-L-methionine-dependent methyltransferases superfamily protein
g29537	AT5G62020	RBH	619.0	heat shock transcription factor B2A
g5136	AT1G55640	RBH	359.0	prenylated RAB acceptor 1.G1
g20347	AT4G11480	RBH	1291.0	cysteine-rich RLK (RECEPTOR-like protein kinase) 32
g11510	AT2G39530	RBH	339.0	Uncharacterized protein family (UPF0497)
g25992	AT5G27700	RBH	174.0	Ribosomal protein S21e
g5134	AT1G55620	RBH	1593.0	chloride channel F
g21755	AT4G24110	RBH	502.0	NADP-specific glutamate dehydrogenase
g6003	AT1G64890	RBH	882.0	Major facilitator superfamily protein
g9414	AT2G19340	RBH	314.0	Oligosaccharyltransferase complex/magnesium transporter family protein
g9844	AT2G23420	RBH	1155.0	nicotinate phosphoribosyltransferase 2
g3272	AT1G33600	RBH	957.0	Leucine-rich repeat (LRR) family protein
g12884	AT3G05420	RBH	1376.0	acyl-CoA binding protein 4
g29843	AT5G65020	RBH	654.0	annexin 2
g16729	AT3G45890	RBH	1236.0	root UVB sensitive-like protein (Protein of unknown function, DUF647)
g29953	AT5G66005	RBH	393.0	Expressed protein
g14220	AT3G17920	RBH	2063.0	Outer arm dynein light chain 1 protein
g21999	AT4G26460	RBH	241.0	S-adenosyl-L-methionine-dependent methyltransferases superfamily protein
g14835	AT3G23440	RBH	222.0	embryo sac development arrest 6
g27538	AT5G42895	RBH	238.0	ECA1 gametogenesis related family protein
g23069	AT4G36590	RBH	480.0	MADS-box transcription factor family protein
g6288	AT1G67635	RBH	224.0	phosphatidylinositol 4-kinase gamma-like protein
g6001	AT1G64870	RBH	623.0	hypothetical protein
g29936	AT5G65860	RBH	681.0	ankyrin repeat family protein
g21224	AT4G18990	RBH	704.0	xyloglucan endotransglucosylase/hydrolase 29
g26780	AT5G35840	RBH	2296.0	phytochrome C
g705	AT1G07840	RBH	632.0	Sas10/Utp3/C1D family
g13235	AT3G08990	RBH	269.0	Yippee family putative zinc-binding protein
g1102	AT1G11480	RBH	1179.0	eukaryotic translation initiation factor-like protein
g17514	AT3G53250	RBH	262.0	SAUR-like auxin-responsive protein family
g17408	AT3G52280	RBH	797.0	general transcription factor group E6
g4351	AT1G48140	RBH	181.0	dolichol-phosphate mannosyltransferase-like protein
g10242	AT2G27330	RBH	228.0	RNA-binding (RRM/RBD/RNP motifs) family protein
g9889	AT2G23930	RBH	162.0	Putative small nuclear ribonucleoprotein G
g17629	AT3G54450	RBH	1143.0	Major facilitator superfamily protein
g26591	AT5G34869	RBH	540.0	hypothetical protein
g3138	AT1G32240	RBH	793.0	Homeodomain-like superfamily protein
g1696	AT1G17170	RBH	434.0	glutathione S-transferase TAU 24
g24636	AT5G13610	RBH	828.0	sporulation RMD1-like protein, putative (DUF155)
g7254	AT1G77250	RBH	1091.0	RING/FYVE/PHD-type zinc finger family protein
g9583	AT2G20920	RBH	578.0	chaperone (DUF3353)
g23152	AT4G37370	RBH	1008.0	cytochrome P450, family 81, subfamily D, polypeptide 8
g13237	AT3G09010	RBH	811.0	Protein kinase superfamily protein
g5972	AT1G64584	RBH	142.0	hypothetical protein
g2855	AT1G29660	RBH	749.0	GDSL-like Lipase/Acylhydrolase superfamily protein
g19113	AT4G04480	RBH	801.0	F-box protein with a domain protein
g18185	AT3G60030	RBH	1928.0	squamosa promoter-binding protein-like 12
g4821	AT1G52620	RBH	1656.0	Pentatricopeptide repeat (PPR) superfamily protein
g17516	AT3G53270	RBH	578.0	Small nuclear RNA activating complex (SNAPc), subunit SNAP43 protein
g9818	AT2G23190	RBH	1001.0	cytochrome P450, family 81, subfamily D, polypeptide 7
g25641	AT5G24230	RBH	755.0	Lipase class 3-related protein
g19946	AT4G08280	RBH	239.0	Thioredoxin superfamily protein
g18640	AT4G00755	RBH	785.0	F-box family protein
g13806	AT3G14090	RBH	1274.0	exocyst subunit exo70 family protein D3
g22836	AT4G34250	RBH	1029.0	3-ketoacyl-CoA synthase 16
g12081	AT2G44910	RBH	649.0	homeobox-leucine zipper protein 4
g20782	AT4G15090	RBH	1741.0	FRS (FAR1 Related Sequences) transcription factor family
g17464	AT3G52820	RBH	906.0	purple acid phosphatase 22
g2857	AT1G29680	RBH	499.0	histone acetyltransferase (DUF1264)
g19111	AT4G04500	RBH	1264.0	cysteine-rich RLK (RECEPTOR-like protein kinase) 37
g28149	AT5G48520	RBH	1249.0	HAUS augmin-like complex subunit
g14904	AT3G24090	RBH	1400.0	putative glucosamine-fructose-6-phosphate aminotransferase
g14762	AT3G22790	RBH	3469.0	Kinase interacting (KIP1-like) family protein
g8984	AT2G15000	RBH	198.0	caspase-6 protein
g21345	AT4G20230	RBH	1253.0	terpenoid synthase superfamily protein
g25643	AT5G24260	RBH	1547.0	prolyl oligopeptidase family protein
g11758	AT2G41870	RBH	563.0	Remorin family protein
g18517	AT3G63260	RBH	816.0	Protein kinase superfamily protein
g20780	AT4G15075	RBH	342.0	FBD-like domain family protein
g11841	AT2G42660	RBH	526.0	Homeodomain-like superfamily protein
g1117	AT1G11608	RBH	176.0	F-box associated ubiquitination effector family protein
g24387	AT5G10720	RBH	1911.0	histidine kinase 5
g3119	AT1G32060	RBH	823.0	phosphoribulokinase
g29841	AT5G65005	RBH	555.0	Polynucleotidyl transferase, ribonuclease H-like superfamily protein
g11888	AT2G43080	RBH	587.0	P4H isoform 1
g1991	AT1G20060	RBH	1512.0	ATP binding microtubule motor family protein
g14338	AT3G18990	RBH	771.0	AP2/B3-like transcriptional factor family protein
g20128	AT4G09560	RBH	830.0	Protease-associated (PA) RING/U-box zinc finger family protein
g20423	AT4G12150	RBH	735.0	RING/U-box superfamily protein
g21347	AT4G20240	RBH	858.0	cytochrome P450, family 71, subfamily A, polypeptide 27
g14701	AT3G22220	RBH	1581.0	hAT transposon superfamily
g11843	AT2G42680	RBH	287.0	multiprotein bridging factor 1A
g6390	AT1G68570	RBH	1232.0	Major facilitator superfamily protein
g7647	AT2G01180	RBH	688.0	phosphatidic acid phosphatase 1
g6692	AT1G71680	RBH	917.0	Transmembrane amino acid transporter family protein
g11279	AT2G37250	RBH	580.0	adenosine kinase
g7750	AT2G02120	RBH	158.0	Scorpion toxin-like knottin superfamily protein
g24385	AT5G10700	RBH	401.0	Peptidyl-tRNA hydrolase II (PTH2) family protein
g7080	AT1G75470	RBH	790.0	purine permease
g12998	AT3G06370	RBH	1126.0	sodium hydrogen exchanger 4
g26976	AT5G37730	RBH	379.0	hypothetical protein
g27196	AT5G39730	RBH	353.0	AIG2-like (avirulence induced gene) family protein
g12368	AT2G47800	RBH	3111.0	multidrug resistance-associated protein 4
g1993	AT1G20070	RBH	383.0	hypothetical protein
g11474	AT2G39210	RBH	1211.0	Major facilitator superfamily protein
g7764	AT2G02240	RBH	569.0	F-box family protein
g10865	AT2G33290	RBH	1350.0	SU(VAR)3-9 homolog 2
g6371	AT1G68370	RBH	842.0	Chaperone DnaJ-domain superfamily protein
g379	AT1G04770	RBH	625.0	Tetratricopeptide repeat (TPR)-like superfamily protein
g24648	AT5G13730	RBH	849.0	sigma factor 4
g24509	AT5G11960	RBH	691.0	magnesium transporter, putative (DUF803)
g1694	AT1G17147	RBH	205.0	VQ motif-containing protein
g2003	AT1G20150	RBH	1535.0	Subtilisin-like serine endopeptidase family protein
g2778	AT1G28670	RBH	771.0	GDSL-like Lipase/Acylhydrolase superfamily protein
g7256	AT1G77270	RBH	1376.0	hypothetical protein
g28518	AT5G52155	RBH	381.0	E3 ubiquitin ligase BIG BROTHER-like protein
g8968	AT2G14860	RBH	515.0	Peroxisomal membrane 22 kDa (Mpv17/PMP22) family protein
g28271	AT5G49665	RBH	1501.0	Zinc finger (C3HC4-type RING finger) family protein
g13746	AT3G13640	RBH	1244.0	RNAse l inhibitor protein 1
g12135	AT2G45470	RBH	820.0	FASCICLIN-like arabinogalactan protein 8
g17770	AT3G55790	RBH	204.0	transmembrane protein
g26974	AT5G37710	RBH	899.0	alpha/beta-Hydrolases superfamily protein
g22342	AT4G29630	RBH	458.0	Cytidine/deoxycytidylate deaminase family protein
g5989	AT1G64750	RBH	75.5	deletion of SUV3 suppressor 1(I)
g1749	AT1G17640	RBH	745.0	RNA-binding (RRM/RBD/RNP motifs) family protein
g6373	AT1G68400	RBH	1376.0	leucine-rich repeat transmembrane protein kinase family protein
g5324	AT1G58160	RBH	273.0	jacalin lectin-like protein
g18663	AT4G00940	RBH	617.0	Dof-type zinc finger DNA-binding family protein
g2134	AT1G21350	RBH	546.0	Thioredoxin superfamily protein
g2179	AT1G21780	RBH	679.0	BTB/POZ domain-containing protein
g1818	AT1G18350	RBH	636.0	MAP kinase kinase 7
g2001	AT1G20135	RBH	677.0	GDSL-like Lipase/Acylhydrolase family protein
g14028	AT3G16110	RBH	1086.0	PDI-like 1-6
g7409	AT1G78780	RBH	516.0	pathogenesis-related family protein
g7747	AT2G02090	RBH	1578.0	SNF2 domain-containing protein / helicase domain-containing protein
g22666	AT4G32660	RBH	833.0	Protein kinase superfamily protein
g10846	AT2G33110	RBH	446.0	vesicle-associated membrane protein 723
g7515	AT1G79850	RBH	299.0	ribosomal protein S17
g7239	AT1G77100	RBH	655.0	peroxidase superfamily protein
g14823	AT3G23325	RBH	184.0	Splicing factor 3B subunit 5/RDS3 complex subunit 10
g4260	AT1G47278	RBH	166.0	hypothetical protein
g26918	AT5G37240	RBH	332.0	hypothetical protein
g19041	AT4G04985	RBH	320.0	Eukaryotic aspartyl protease family protein
g4710	AT1G51630	RBH	876.0	O-fucosyltransferase family protein
g29137	AT5G58005	RBH	244.0	Cytochrome c oxidase, subunit Vib family protein
g16895	AT3G47340	RBH	1218.0	glutamine-dependent asparagine synthase 1
g19001	AT4G05340	RBH	199.0	P-loop containing nucleoside triphosphate hydrolases superfamily protein
g27815	AT5G45360	RBH	647.0	F-box family protein
g18094	AT3G59090	RBH	759.0	tobamovirus multiplication protein
g4262	AT1G47290	RBH	909.0	3beta-hydroxysteroid-dehydrogenase/decarboxylase isoform 1
g6245	AT1G67210	RBH	835.0	Proline-rich spliceosome-associated (PSP) family protein / zinc knuckle (CCHC-type) family protein
g7686	AT2G01560	RBH	624.0	Plant protein 1589 of unknown function
g20421	AT4G12130	RBH	808.0	Glycine cleavage T-protein family
g9164	AT2G16900	RBH	787.0	phospholipase-like protein (PEARLI 4) family protein
g1728	AT1G17455	RBH	228.0	ELF4-like 4
g11784	AT2G42120	RBH	917.0	DNA polymerase delta small subunit
g28165	AT5G48657	RBH	422.0	defense protein-like protein
g28128	AT5G48350	RBH	400.0	Polynucleotidyl transferase, ribonuclease H-like superfamily protein
g14781	AT3G22960	RBH	1214.0	Pyruvate kinase family protein
g10239	AT2G27313	RBH	140.0	hypothetical protein
g6630	AT1G70895	RBH	204.0	CLAVATA3/ESR-RELATED 17
g23835	AT5G04860	RBH	1610.0	splicing factor 3A subunit
g6247	AT1G67230	RBH	2276.0	little nuclei1
g66	AT1G01660	RBH	1162.0	RING/U-box superfamily protein
g877	AT1G09480	RBH	745.0	NAD(P)-binding Rossmann-fold superfamily protein
g24000	AT5G06490	RBH	407.0	RING/U-box superfamily protein
g21600	AT4G22640	RBH	284.0	Bifunctional inhibitor/lipid-transfer protein/seed storage 2S albumin superfamily protein
g6179	AT1G66550	RBH	536.0	WRKY DNA-binding protein 67
g13843	AT3G14390	RBH	1003.0	Pyridoxal-dependent decarboxylase family protein
g18996	AT4G05400	RBH	497.0	copper ion binding protein
g5033	AT1G54650	RBH	621.0	Methyltransferase family protein
g14373	AT3G19330	RBH	775.0	transmembrane protein, putative (DUF677)
g21124	AT4G18130	RBH	2303.0	phytochrome E
g14119	AT3G16980	RBH	241.0	RNA polymerases M/15 Kd subunit
g10162	AT2G26590	RBH	608.0	regulatory particle non-ATPase 13
g2911	AT1G30210	RBH	663.0	TEOSINTE BRANCHED 1, cycloidea, and PCF family 24
g28062	AT5G47700	RBH	219.0	60S acidic ribosomal protein family
g10635	AT2G31160	RBH	453.0	LIGHT-DEPENDENT SHORT HYPOCOTYLS-like protein (DUF640)
g10977	AT2G34370	RBH	983.0	Pentatricopeptide repeat (PPR) superfamily protein
g9577	AT2G20875	RBH	213.0	epidermal patterning factor 1
g27699	AT5G44360	RBH	1105.0	FAD-binding Berberine family protein
g6407	AT1G68730	RBH	356.0	Zim17-type zinc finger protein
g14469	AT3G20200	RBH	1626.0	kinase with adenine nucleotide alpha hydrolases-like domain-containing protein
g2690	AT1G27880	RBH	1878.0	DEAD/DEAH box RNA helicase family protein
g22216	AT4G28410	RBH	931.0	Tyrosine transaminase family protein
g7729	AT2G01940	RBH	935.0	C2H2-like zinc finger protein
g4801	AT1G52440	RBH	408.0	alpha/beta-Hydrolases superfamily protein
g64	AT1G01640	RBH	430.0	BTB/POZ domain-containing protein
g16281	AT3G42790	RBH	520.0	alfin-like 3
g2998	AT1G30960	RBH	899.0	GTP-binding family protein
g4927	AT1G53600	RBH	1491.0	Tetratricopeptide repeat (TPR)-like superfamily protein
g21357	AT4G20350	RBH	484.0	oxidoreductase
g6405	AT1G68710	RBH	2545.0	ATPase E1-E2 type family protein / haloacid dehalogenase-like hydrolase family protein
g13692	AT3G13210	RBH	1270.0	crooked neck protein, putative / cell cycle protein
g2913	AT1G30230	RBH	532.0	translation elongation factor EF1B/ribosomal protein S6 family protein
g16365	AT3G43220	RBH	1714.0	Phosphoinositide phosphatase family protein
g301	AT1G03980	RBH	984.0	phytochelatin synthase 2
g19043	AT4G04972	RBH	194.0	hypothetical protein
g18115	AT3G59310	RBH	742.0	solute carrier family 35 protein (DUF914)
g5970	AT1G64580	RBH	1077.0	Pentatricopeptide repeat (PPR) superfamily protein
g29135	AT5G58000	RBH	1224.0	Reticulon family protein
g7826	AT2G02840	RBH	318.0	nucleic acid/zinc ion-binding protein
g16456	AT3G43800	RBH	467.0	glutathione S-transferase tau 27
g12212	AT2G46240	RBH	2147.0	BCL-2-associated athanogene 6
g15209	AT3G26850	RBH	542.0	histone-lysine N-methyltransferase
g17918	AT3G57310	RBH	211.0	Bifunctional inhibitor/lipid-transfer protein/seed storage 2S albumin superfamily protein
g21875	AT4G25300	RBH	718.0	2-oxoglutarate (2OG) and Fe(II)-dependent oxygenase superfamily protein
g4925	AT1G53580	RBH	598.0	glyoxalase II 3
g5257	AT1G56560	RBH	1274.0	Plant neutral invertase family protein
g20193	AT4G10130	RBH	351.0	DNAJ heat shock N-terminal domain-containing protein
g29288	AT5G59470	RBH	479.0	Mannose-P-dolichol utilization defect 1 protein
g29015	AT5G56850	RBH	1106.0	hypothetical protein
g13690	AT3G13200	RBH	462.0	Cwf15 / Cwc15 cell cycle control family protein
g23882	AT5G05300	RBH	200.0	hypothetical protein
g20995	AT4G16780	RBH	577.0	homeobox protein 2
g6912	AT1G73820	RBH	405.0	Ssu72-like family protein
g4517	AT1G49710	RBH	1061.0	fucosyltransferase 12
g20901	AT4G16030	RBH	231.0	Ribosomal protein L19e family protein
g22121	AT4G27585	RBH	847.0	SPFH/Band 7/PHB domain-containing membrane-associated protein family
g6582	AT1G70420	RBH	558.0	DNA ligase-like protein, putative (DUF1645)
g16985	AT3G48205	RBH	167.0	plant thionin family protein
g4852	AT1G52870	RBH	754.0	Peroxisomal membrane 22 kDa (Mpv17/PMP22) family protein
g11476	AT2G39230	RBH	1791.0	LATERAL ORGAN JUNCTION
g10276	AT2G27680	RBH	797.0	NAD(P)-linked oxidoreductase superfamily protein
g6632	AT1G70910	RBH	334.0	RING/U-box superfamily protein
g27411	AT5G41760	RBH	693.0	Nucleotide-sugar transporter family protein
g14783	AT3G22970	RBH	704.0	hypothetical protein (DUF506)
g25675	AT5G24520	RBH	701.0	Transducin/WD40 repeat-like superfamily protein
g29546	AT5G62100	RBH	608.0	BCL-2-associated athanogene 2
g4989	AT1G54180	RBH	767.0	BREVIS RADIX-like 3
g876	AT1G09470	RBH	667.0	myosin heavy chain, cardiac protein
g4515	AT1G49670	RBH	1330.0	ARP protein (REF)
g10844	AT2G33090	RBH	490.0	Transcription elongation factor (TFIIS) family protein
g17001	AT3G48343	RBH	116.0	hypothetical protein
g10383	AT2G28690	RBH	446.0	TOX high mobility group box protein, putative (DUF1635)
g29544	AT5G62080	RBH	188.0	Bifunctional inhibitor/lipid-transfer protein/seed storage 2S albumin superfamily protein
g28831	AT5G55130	RBH	956.0	co-factor for nitrate, reductase and xanthine dehydrogenase 5
g26019	AT5G27945	RBH	879.0	Transducin/WD40 repeat-like superfamily protein
g22300	AT4G29230	RBH	1040.0	NAC domain containing protein 75
g2729	AT1G28230	RBH	707.0	purine permease 1
g22214	AT4G28400	RBH	577.0	Protein phosphatase 2C family protein
g7954	AT2G04045	RBH	231.0	Defensin-like (DEFL) family protein
g668	AT1G07530	RBH	1486.0	SCARECROW-like 14
g1595	AT1G16130	RBH	1533.0	wall associated kinase-like 2
g4790	AT1G52360	RBH	2016.0	Coatomer, beta' subunit
g29656	AT5G63180	RBH	854.0	Pectin lyase-like superfamily protein
g4899	AT1G53325	RBH	285.0	F-box associated ubiquitination effector family protein
g12238	AT2G46494	RBH	603.0	RING/U-box superfamily protein
g6460	AT1G69230	RBH	216.0	SPIRAL1-like2
g20381	AT4G11800	RBH	2081.0	Calcineurin-like metallo-phosphoesterase superfamily protein
g16705	AT3G45680	RBH	1126.0	Major facilitator superfamily protein
g24677	AT5G14010	RBH	333.0	C2H2 and C2HC zinc fingers superfamily protein
g15504	AT3G29190	RBH	1128.0	Terpenoid cyclases/Protein prenyltransferases superfamily protein
g16791	AT3G46550	RBH	824.0	Fasciclin-like arabinogalactan family protein
g3391	AT1G34510	RBH	640.0	Peroxidase superfamily protein
g2441	AT1G24470	RBH	627.0	beta-ketoacyl reductase 2
g14499	AT3G20490	RBH	876.0	Rho GTPase-activating protein
g18741	AT4G01600	RBH	484.0	GRAM domain family protein
g29528	AT5G61920	RBH	467.0	FLX-like protein
g4792	AT1G52380	RBH	884.0	NUP50 (Nucleoporin 50 kDa) protein
g29654	AT5G63160	RBH	748.0	BTB and TAZ domain protein 1
g6613	AT1G70730	RBH	1202.0	Phosphoglucomutase/phosphomannomutase family protein
g20265	AT4G10800	RBH	556.0	BTB/POZ domain protein
g20191	AT4G10115	RBH	196.0	SCR-like 20
g25565	AT5G23510	RBH	526.0	hypothetical protein
g7162	AT1G76320	RBH	1545.0	FAR1-related sequence 4
g5255	AT1G56553	RBH	173.0	defensin-like protein
g12669	AT3G03450	RBH	1133.0	RGA-like 2
g11457	AT2G39020	RBH	483.0	Acyl-CoA N-acyltransferases (NAT) superfamily protein
g11983	AT2G43980	RBH	999.0	inositol 1,3,4-trisphosphate 5/6-kinase 4
g3283	AT1G33750	RBH	1234.0	Terpenoid cyclases/Protein prenyltransferases superfamily protein
g1388	AT1G14140	RBH	627.0	Mitochondrial substrate carrier family protein
g6115	AT1G65930	RBH	850.0	cytosolic NADP -dependent isocitrate dehydrogenase
g27659	AT5G43990	RBH	1470.0	SET-domain containing protein lysine methyltransferase family protein
g18962	AT4G03480	RBH	1259.0	Ankyrin repeat family protein
g7484	AT1G79530	RBH	860.0	glyceraldehyde-3-phosphate dehydrogenase of plastid 1
g6499	AT1G69588	RBH	254.0	CLAVATA3/ESR-RELATED 45
g25265	AT5G19870	RBH	557.0	transmembrane epididymal protein (DUF716)
g17145	AT3G49740	RBH	1521.0	Tetratricopeptide repeat (TPR)-like superfamily protein
g1414	AT1G14360	RBH	650.0	UDP-galactose transporter 3
g29921	AT5G65720	RBH	944.0	nitrogen fixation S (NIFS)-like 1
g11455	AT2G39000	RBH	602.0	Acyl-CoA N-acyltransferases (NAT) superfamily protein
g25567	AT5G23530	RBH	696.0	carboxyesterase 18
g606	AT1G06930	RBH	324.0	TPRXL
g29017	AT5G56870	RBH	1503.0	beta-galactosidase 4
g23303	AT4G38870	RBH	775.0	F-box and associated interaction domains-containing protein
g17390	AT3G52115	RBH	1209.0	protein gamma response 1
g26683	AT5G35220	RBH	1110.0	Peptidase M50 family protein
g12937	AT3G05830	RBH	697.0	spindle pole body component-like protein
g6093	AT1G65710	RBH	907.0	serine/arginine repetitive matrix-like protein
g12288	AT2G46960	RBH	1076.0	cytochrome P450, family 709, subfamily B, polypeptide 1
g18563	AT4G00120	RBH	412.0	basic helix-loop-helix (bHLH) DNA-binding superfamily protein
g11347	AT2G37930	RBH	1186.0	hypothetical protein (DUF3527)
g20566	AT4G13370	RBH	1357.0	serine/arginine repetitive matrix protein, putative (DUF936)
g27126	AT5G39090	RBH	853.0	HXXXD-type acyl-transferase family protein
g26171	AT5G28820	RBH	345.0	Myb/SANT-like DNA-binding domain protein
g5653	AT1G61660	RBH	810.0	basic helix-loop-helix (bHLH) DNA-binding superfamily protein
g2055	AT1G20687	RBH	163.0	hypothetical protein
g22944	AT4G35295	RBH	203.0	homoserine kinase, putative / HSK
g29923	AT5G65740	RBH	626.0	zinc ion binding protein
g23215	AT4G37990	RBH	738.0	cinnamyl alcohol dehydrogenase 8
g23301	AT4G38850	RBH	186.0	SAUR-like auxin-responsive protein family
g10954	AT2G34160	RBH	262.0	Alba DNA/RNA-binding protein
g28865	AT5G55470	RBH	1075.0	Na /H (sodium hydrogen) exchanger 3
g6181	AT1G66570	RBH	974.0	sucrose-proton symporter 7
g10864	AT2G33280	RBH	1079.0	Major facilitator superfamily protein
g13322	AT3G09850	RBH	1583.0	D111/G-patch domain-containing protein
g11345	AT2G37920	RBH	513.0	copper ion transmembrane transporter
g13883	AT3G14750	RBH	673.0	structural maintenance of chromosomes domain protein
g17323	AT3G51460	RBH	1245.0	Phosphoinositide phosphatase family protein
g29389	AT5G60520	RBH	704.0	Late embryogenesis abundant (LEA) protein-like protein
g27638	AT5G43790	RBH	933.0	Pentatricopeptide repeat (PPR) superfamily protein
g4464	AT1G49170	RBH	251.0	hypothetical protein
g12734	AT3G04020	RBH	630.0	hypothetical protein
g25854	AT5G26260	RBH	715.0	TRAF-like family protein
g5207	AT1G56225	RBH	150.0	hypothetical protein
g25948	AT5G27320	RBH	709.0	alpha/beta-Hydrolases superfamily protein
g7477	AT1G79460	RBH	1599.0	Terpenoid cyclases/Protein prenyltransferases superfamily protein
g24720	AT5G14440	RBH	583.0	Surfeit locus protein 2 (SURF2)
g13014	AT3G06460	RBH	608.0	GNS1/SUR4 membrane protein family
g28571	AT5G52655	RBH	167.0	hypothetical protein
g21204	AT4G18810	RBH	1261.0	NAD(P)-binding Rossmann-fold superfamily protein
g17321	AT3G51440	RBH	764.0	Calcium-dependent phosphotriesterase superfamily protein
g22035	AT4G26790	RBH	726.0	GDSL-like Lipase/Acylhydrolase superfamily protein
g28122	AT5G48300	RBH	1070.0	ADP glucose pyrophosphorylase 1
g18592	AT4G00330	RBH	853.0	calmodulin-binding receptor-like cytoplasmic kinase 2
g4988	AT1G54170	RBH	1214.0	CTC-interacting domain 3
g11870	AT2G42910	RBH	697.0	Phosphoribosyltransferase family protein
g18657	AT4G00895	RBH	384.0	ATPase, F1 complex, OSCP/delta subunit protein
g27579	AT5G43210	RBH	349.0	Excinuclease ABC, C subunit, N-terminal
g1356	AT1G13810	RBH	627.0	Restriction endonuclease, type II-like superfamily protein
g24807	AT5G15340	RBH	1261.0	Pentatricopeptide repeat (PPR) superfamily protein
g26858	AT5G36670	RBH	2434.0	RING/FYVE/PHD zinc finger superfamily protein
g15537	AT3G29375	RBH	553.0	XH domain-containing protein
g24117	AT5G07660	RBH	2172.0	structural maintenance of chromosomes 6A
g25924	AT5G27020	RBH	323.0	hypothetical protein
g20452	AT4G12420	RBH	1212.0	Cupredoxin superfamily protein
g11558	AT2G39980	RBH	996.0	HXXXD-type acyl-transferase family protein
g28120	AT5G48270	RBH	667.0	DUF868 family protein (DUF868)
g18348	AT3G61580	RBH	936.0	Fatty acid/sphingolipid desaturase
g5722	AT1G62320	RBH	1602.0	ERD (early-responsive to dehydration stress) family protein
g22767	AT4G33666	RBH	160.0	hypothetical protein
g1836	AT1G18520	RBH	545.0	tetraspanin11
g10130	AT2G26270	RBH	1093.0	BRCT domain DNA repair protein
g8305	AT2G07110	RBH	186.0	exosome complex exonuclease RRP46-like protein
g23034	AT4G36180	RBH	2274.0	Leucine-rich receptor-like protein kinase family protein
g510	AT1G05990	RBH	296.0	EF hand calcium-binding protein family
g11872	AT2G42930	RBH	280.0	Carbohydrate-binding X8 domain superfamily protein
g1221	AT1G12580	RBH	1084.0	phosphoenolpyruvate carboxylase-related kinase 1
g26897	AT5G37060	RBH	1777.0	cation/H exchanger 24
g3179	AT1G32580	RBH	474.0	plastid developmental protein DAG
g29821	AT5G64813	RBH	706.0	Ras-related small GTP-binding family protein
g20903	AT4G16040	RBH	79.3	transmembrane protein
g23495	AT5G01550	RBH	1415.0	lectin receptor kinase a4.1
g1186	AT1G12200	RBH	966.0	Flavin-binding monooxygenase family protein
g2171	AT1G21710	RBH	751.0	8-oxoguanine-DNA glycosylase 1
g1354	AT1G13790	RBH	1517.0	XH/XS domain-containing protein
g7296	AT1G77670	RBH	911.0	Pyridoxal phosphate (PLP)-dependent transferases superfamily protein
g28550	AT5G52470	RBH	619.0	fibrillarin 1
g17685	AT3G54990	RBH	718.0	Integrase-type DNA-binding superfamily protein
g21079	AT4G17695	RBH	664.0	Homeodomain-like superfamily protein
g23908	AT5G05580	RBH	899.0	fatty acid desaturase 8
g14049	AT3G16310	RBH	661.0	mitotic phosphoprotein N' end (MPPN) family protein
g20564	AT4G13350	RBH	1229.0	NSP (nuclear shuttle protein)-interacting GTPase
g28765	AT5G54470	RBH	341.0	B-box type zinc finger family protein
g5523	AT1G60460	RBH	947.0	hypothetical protein
g6943	AT1G74088	RBH	204.0	galacturonosyltransferase
g29823	AT5G64820	RBH	292.0	transmembrane protein
g6477	AT1G69390	RBH	475.0	homologue of bacterial MinE 1
g27621	AT5G43630	RBH	1701.0	zinc knuckle (CCHC-type) family protein
g22281	AT4G29040	RBH	892.0	regulatory particle AAA-ATPase 2A
g9408	AT2G19270	RBH	717.0	mitotic checkpoint protein PRCC-carboxy-term protein
g4491	AT1G49430	RBH	1386.0	long-chain acyl-CoA synthetase 2
g13038	AT3G66656	RBH	363.0	AGAMOUS-like 91
g18496	AT3G63052	RBH	134.0	hypothetical protein
g17687	AT3G55005	RBH	523.0	tonneau 1b (TON1b)
g21487	AT4G21745	RBH	312.0	PAK-box/P21-Rho-binding family protein
g2777	AT1G28660	RBH	786.0	GDSL-like Lipase/Acylhydrolase superfamily protein
g11989	AT2G44040	RBH	714.0	Dihydrodipicolinate reductase, bacterial/plant
g15203	AT3G26790	RBH	587.0	AP2/B3-like transcriptional factor family protein
g29959	AT5G66055	RBH	889.0	ankyrin repeat protein
g5374	AT1G59540	RBH	1691.0	P-loop containing nucleoside triphosphate hydrolases superfamily protein
g6941	AT1G74070	RBH	640.0	Cyclophilin-like peptidyl-prolyl cis-trans isomerase family protein
g18743	AT4G01630	RBH	506.0	expansin A17
g24052	AT5G07040	RBH	317.0	RING/U-box superfamily protein
g28833	AT5G55140	RBH	226.0	ribosomal protein L30 family protein
g24722	AT5G14460	RBH	1093.0	Pseudouridine synthase family protein
g12710	AT3G03800	RBH	620.0	syntaxin of plants 131
g20079	AT4G09020	RBH	1576.0	isoamylase 3
g2199	AT1G21990	RBH	905.0	F-box/RNI-like/FBD-like domains-containing protein
g38	AT1G01380	RBH	171.0	Homeodomain-like superfamily protein
g22875	AT4G34600	RBH	168.0	transmembrane protein
g4034	AT1G43130	RBH	535.0	like COV 2
g15201	AT3G26770	RBH	612.0	NAD(P)-binding Rossmann-fold superfamily protein
g25177	AT5G19030	RBH	352.0	RNA-binding (RRM/RBD/RNP motifs) family protein
g20162	AT4G09820	RBH	1067.0	basic helix-loop-helix (bHLH) DNA-binding superfamily protein
g6117	AT1G65960	RBH	1021.0	glutamate decarboxylase 2
g4171	AT1G44770	RBH	554.0	elongation factor
g12712	AT3G03820	RBH	197.0	SAUR-like auxin-responsive protein family
g9047	AT2G15695	RBH	870.0	peptide methionine sulfoxide reductase (Protein of unknown function DUF829, transmembrane 53)
g5376	AT1G59560	RBH	681.0	E3 Ubiquitin ligase family protein
g9598	AT2G21080	RBH	837.0	Ras guanine nucleotide exchange factor K
g11912	AT2G43330	RBH	1023.0	inositol transporter 1
g16793	AT3G46570	RBH	686.0	Glycosyl hydrolase superfamily protein
g17805	AT3G56160	RBH	758.0	Sodium Bile acid symporter family
g25136	AT5G18640	RBH	770.0	alpha/beta-Hydrolases superfamily protein
g18136	AT3G59520	RBH	535.0	RHOMBOID-like protein 13
g20450	AT4G12400	RBH	1144.0	stress-inducible protein
g18216	AT3G60330	RBH	1981.0	H[ ]-ATPase 7
g11689	AT2G41210	RBH	1607.0	phosphatidylinositol- 4-phosphate 5-kinase 5
g11934	AT2G43530	RBH	162.0	scorpion toxin-like knottin superfamily protein
g20554	AT4G13260	RBH	847.0	Flavin-binding monooxygenase family protein
g10208	AT2G27035	RBH	341.0	early nodulin-like protein 20
g11910	AT2G43310	RBH	272.0	Ribosomal L18p/L5e family protein
g25288	AT5G20100	RBH	224.0	plant/protein
g28374	AT5G50750	RBH	762.0	reversibly glycosylated polypeptide 4
g3250	AT1G33340	RBH	781.0	ENTH/ANTH/VHS superfamily protein
g2522	AT1G26230	RBH	1236.0	TCP-1/cpn60 chaperonin family protein
g7106	AT1G75780	RBH	941.0	tubulin beta-1 chain
g29608	AT5G62740	RBH	590.0	SPFH/Band 7/PHB domain-containing membrane-associated protein family
g4742	AT1G51930	RBH	268.0	RING/U-box superfamily protein
g18060	AT3G58730	RBH	527.0	vacuolar ATP synthase subunit D (VATD) / V-ATPase D subunit / vacuolar proton pump D subunit (VATPD)
g6002	AT1G64880	RBH	1058.0	Ribosomal protein S5 family protein
g6332	AT1G68010	RBH	796.0	hydroxypyruvate reductase
g2061	AT1G20720	RBH	2640.0	RAD3-like DNA-binding helicase protein
g10472	AT2G29660	RBH	773.0	zinc finger (C2H2 type) family protein
g6354	AT1G68220	RBH	412.0	aerobic coproporphyrinogen-III oxidase (DUF1218)
g822	AT1G08970	RBH	481.0	nuclear factor Y, subunit C9
g23585	AT5G02470	RBH	606.0	Transcription factor DP
g200	AT1G02960	RBH	905.0	kinetochore protein
g12614	AT3G02890	RBH	2027.0	RING/FYVE/PHD zinc finger superfamily protein
g12457	AT3G01410	RBH	608.0	Polynucleotidyl transferase, ribonuclease H-like superfamily protein
g7853	AT2G03120	RBH	701.0	signal peptide peptidase
g14069	AT3G16500	RBH	555.0	phytochrome-associated protein 1
g22201	AT4G28300	RBH	994.0	formin-like protein (DUF1421)
g7718	AT2G01850	RBH	698.0	endoxyloglucan transferase A3
g9729	AT2G22310	RBH	759.0	ubiquitin-specific protease 4
g2063	AT1G20735	RBH	810.0	F-box and associated interaction domains-containing protein
g23587	AT5G02490	RBH	1342.0	Heat shock protein 70 (Hsp 70) family protein
g9659	AT2G21650	RBH	213.0	Homeodomain-like superfamily protein
g12455	AT3G01390	RBH	218.0	vacuolar membrane ATPase 10
g21503	AT4G21880	RBH	1722.0	Pentatricopeptide repeat (PPR) superfamily protein
g5618	AT1G61350	RBH	1150.0	ARM repeat superfamily protein
g22499	AT4G31060	RBH	386.0	Integrase-type DNA-binding superfamily protein
g10738	AT2G32100	RBH	495.0	ovate family protein 16
g202	AT1G02980	RBH	1534.0	cullin 2
g312	AT1G04100	RBH	530.0	indoleacetic acid-induced protein 10
g547	AT1G06310	RBH	1406.0	acyl-CoA oxidase 6
g29011	AT5G56800	RBH	703.0	Protein with RNI-like/FBD-like domain
g1999	AT1G20130	RBH	976.0	GDSL-like Lipase/Acylhydrolase superfamily protein
g24575	AT5G12950	RBH	1785.0	proline-tRNA ligase (DUF1680)
g19072	AT4G04770	RBH	1155.0	ATP binding cassette protein 1
g24493	AT5G11800	RBH	1186.0	K efflux antiporter 6
g24687	AT5G14105	RBH	151.0	hypothetical protein
g20460	AT4G12480	RBH	320.0	Bifunctional inhibitor/lipid-transfer protein/seed storage 2S albumin superfamily protein
g12383	AT2G47950	RBH	259.0	myelin transcription factor-like protein
g6189	AT1G66630	RBH	324.0	Protein with RING/U-box and TRAF-like domain
g13687	AT3G13175	RBH	205.0	transmembrane protein
g18151	AT3G59670	RBH	1066.0	elongation factor
g9235	AT2G17570	RBH	613.0	Undecaprenyl pyrophosphate synthetase family protein
g20783	AT4G15093	RBH	556.0	catalytic LigB subunit of aromatic ring-opening dioxygenase family
g17436	AT3G52530	RBH	719.0	Protein kinase superfamily protein
g20693	AT4G14370	RBH	2149.0	Disease resistance protein (TIR-NBS-LRR class) family
g12602	AT3G02800	RBH	417.0	Tyrosine phosphatase family protein
g24685	AT5G14090	RBH	743.0	regulator of nonsense transcript protein
g14003	AT3G15860	RBH	355.0	plant self-incompatibility protein S1 family protein
g2375	AT1G23810	RBH	498.0	Paired amphipathic helix (PAH2) superfamily protein
g16728	AT3G45880	RBH	714.0	2-oxoglutarate (2OG) and Fe(II)-dependent oxygenase superfamily protein
g4390	AT1G48490	RBH	2549.0	Protein kinase superfamily protein
g3252	AT1G33360	RBH	1351.0	ATP-dependent Clp protease
g21044	AT4G17360	RBH	682.0	Formyl transferase
g6621	AT1G70810	RBH	336.0	Calcium-dependent lipid-binding (CaLB domain) family protein
g3066	AT1G31660	RBH	916.0	bystin-like protein
g4740	AT1G51915	RBH	131.0	cryptdin protein-like protein
g16561	AT3G44620	RBH	471.0	protein-tyrosine phosphatase
g9779	AT2G22830	RBH	1194.0	squalene epoxidase 2
g20781	AT4G15080	RBH	1486.0	DHHC-type zinc finger family protein
g24236	AT5G09220	RBH	1014.0	amino acid permease 2
g2377	AT1G23830	RBH	694.0	transmembrane protein
g6101	AT1G65790	RBH	1682.0	receptor kinase 1
g1095	AT1G11430	RBH	483.0	plastid developmental protein DAG
g9542	AT2G20610	RBH	943.0	Tyrosine transaminase family protein
g468	AT1G05610	RBH	995.0	ADP-glucose pyrophosphorylase small subunit 2
g4245	AT1G46912	RBH	623.0	F-box associated ubiquitination effector family protein
g6226	AT1G67025	RBH	400.0	wall-associated receptor kinase carboxy-terminal protein
g10243	AT2G27340	RBH	535.0	N-acetylglucosaminylphosphatidylinositol de-N-acetylase family protein
g10069	AT2G25640	RBH	1503.0	SPOC domain / Transcription elongation factor S-II protein
g24637	AT5G13620	RBH	627.0	hypothetical protein
g29723	AT5G63890	RBH	954.0	histidinol dehydrogenase
g18930	AT4G03210	RBH	613.0	xyloglucan endotransglucosylase/hydrolase 9
g27246	AT5G40170	RBH	1600.0	receptor like protein 54
g9707	AT2G22090	RBH	714.0	RNA-binding (RRM/RBD/RNP motifs) family protein
g28874	AT5G55550	RBH	1041.0	RNA-binding (RRM/RBD/RNP motifs) family protein
g22203	AT4G28320	RBH	900.0	Glycosyl hydrolase superfamily protein
g835	AT1G09100	RBH	862.0	26S proteasome AAA-ATPase subunit RPT5B
g19112	AT4G04490	RBH	1338.0	cysteine-rich RLK (RECEPTOR-like protein kinase) 36
g17102	AT3G49330	RBH	382.0	Plant invertase/pectin methylesterase inhibitor superfamily protein
g19002	AT4G05330	RBH	696.0	ARF-GAP domain 13
g17171	AT3G50000	RBH	834.0	casein kinase II, alpha chain 2
g10379	AT2G28650	RBH	1163.0	exocyst subunit exo70 family protein H8
g14442	AT3G19980	RBH	636.0	flower-specific, phytochrome-associated protein phosphatase 3
g23854	AT5G05020	RBH	296.0	Pollen Ole e 1 allergen and extensin family protein
g24635	AT5G13600	RBH	1231.0	Phototropic-responsive NPH3 family protein
g25259	AT5G19800	RBH	178.0	hydroxyproline-rich glycoprotein family protein
g28534	AT5G52310	RBH	1411.0	low-temperature-responsive protein 78 (LTI78) / desiccation-responsive protein 29A (RD29A)
g9344	AT2G18630	RBH	805.0	transmembrane protein, putative (DUF677)
g9068	AT2G15960	RBH	156.0	stress-induced protein
g19110	AT4G04510	RBH	1325.0	cysteine-rich RLK (RECEPTOR-like protein kinase) 38
g17100	AT3G49310	RBH	921.0	Major facilitator superfamily protein
g22965	AT4G35530	RBH	400.0	phosphatidylinositolglycan-like protein
g27244	AT5G40155	RBH	165.0	Defensin-like (DEFL) family protein
g12295	AT2G47030	RBH	1208.0	Plant invertase/pectin methylesterase inhibitor superfamily
g12381	AT2G47920	RBH	459.0	Kinase interacting (KIP1-like) family protein
g12942	AT3G05870	RBH	187.0	anaphase-promoting complex/cyclosome 11
g27277	AT5G40450	RBH	5544.0	A-kinase anchor-like protein
g14379	AT3G19390	RBH	933.0	Granulin repeat cysteine protease family protein
g11990	AT2G44050	RBH	462.0	6,7-dimethyl-8-ribityllumazine synthase / DMRL synthase / lumazine synthase / riboflavin synthase
g11379	AT2G38240	RBH	720.0	2-oxoglutarate (2OG) and Fe(II)-dependent oxygenase superfamily protein
g9952	AT2G24530	RBH	843.0	transcriptional regulator of RNA polII, SAGA, subunit
g5031	AT1G54630	RBH	268.0	acyl carrier protein 3
g21671	AT4G23350	RBH	841.0	transmembrane protein, putative (DUF239)
g24167	AT5G08150	RBH	288.0	suppressor of phytochrome b 5
g25175	AT5G19020	RBH	1421.0	mitochondrial editing factor 18
g25138	AT5G18660	RBH	842.0	NAD(P)-binding Rossmann-fold superfamily protein
g17367	AT3G51910	RBH	532.0	heat shock transcription factor A7A
g25518	AT5G23090	RBH	332.0	nuclear factor Y, subunit B13
g11880	AT2G43000	RBH	572.0	NAC domain containing protein 42
g3096	AT1G31920	RBH	1258.0	Tetratricopeptide repeat (TPR)-like superfamily protein
g29305	AT5G59660	RBH	1410.0	Leucine-rich repeat protein kinase family protein
g541	AT1G06250	RBH	872.0	alpha/beta-Hydrolases superfamily protein
g18275	AT3G60860	RBH	3692.0	SEC7-like guanine nucleotide exchange family protein
g12019	AT2G44330	RBH	363.0	RING/U-box superfamily protein
g20129	AT4G09570	RBH	1037.0	calcium-dependent protein kinase 4
g5782	AT1G62880	RBH	273.0	Cornichon family protein
g4359	AT1G48195	RBH	168.0	Zinc finger C-x8-C-x5-C-x3-H type family protein
g17040	AT3G48720	RBH	876.0	HXXXD-type acyl-transferase family protein
g13359	AT3G10120	RBH	332.0	hypothetical protein
g11606	AT2G40430	RBH	903.0	Nop53 protein
g6164	AT1G66410	RBH	319.0	calmodulin 4
g1097	AT1G11450	RBH	716.0	nodulin MtN21 /EamA-like transporter family protein
g28009	AT5G47170	RBH	297.0	hypothetical protein
g22341	AT4G29620	RBH	698.0	Cytidine/deoxycytidylate deaminase family protein
g21355	AT4G20330	RBH	588.0	Transcription initiation factor TFIIE, beta subunit
g5881	AT1G63750	RBH	2098.0	Disease resistance protein (TIR-NBS-LRR class) family
g23966	AT5G06170	RBH	986.0	sucrose-proton symporter 9
g9095	AT2G16250	RBH	1671.0	Leucine-rich repeat protein kinase family protein
g4815	AT1G52580	RBH	630.0	RHOMBOID-like protein 5
g14019	AT3G16000	RBH	1352.0	MAR binding filament-like protein 1
g23960	AT5G06110	RBH	1362.0	DnaJ and myb-like DNA-binding domain-containing protein
g13436	AT3G10815	RBH	415.0	RING/U-box superfamily protein
g1551	AT1G15680	RBH	352.0	F-box family protein
g11718	AT2G41480	RBH	669.0	peroxidase superfamily protein
g751	AT1G08250	RBH	852.0	arogenate dehydratase 6
g11604	AT2G40410	RBH	686.0	Ca(2 )-dependent nuclease family protein
g9159	AT2G16850	RBH	563.0	8
g9218	AT2G17370	RBH	1152.0	3-hydroxy-3-methylglutaryl-CoA reductase 2
g13335	AT3G09950	RBH	192.0	hypothetical protein
g22343	AT4G29640	RBH	711.0	Cytidine/deoxycytidylate deaminase family protein
g23981	AT5G06300	RBH	445.0	Putative lysine decarboxylase family protein
g20091	AT4G09153	RBH	146.0	low-molecular-weight cysteine-rich 36
g1064	AT1G11145	RBH	335.0	hypothetical protein (DUF674)
g18062	AT3G58750	RBH	1059.0	citrate synthase 2
g11945	AT2G43620	RBH	583.0	Chitinase family protein
g24923	AT5G16510	RBH	718.0	Alpha-1,4-glucan-protein synthase family protein
g1215	AT1G12520	RBH	655.0	copper chaperone for SOD1
g24733	AT5G14570	RBH	979.0	high affinity nitrate transporter 2.7
g21745	AT4G24015	RBH	347.0	RING/U-box superfamily protein
g20280	AT4G10930	RBH	2303.0	RING/U-box protein
g13434	AT3G10800	RBH	1377.0	Basic-leucine zipper (bZIP) transcription factor family protein
g14768	AT3G22845	RBH	444.0	emp24/gp25L/p24 family/GOLD family protein
g23983	AT5G06320	RBH	474.0	NDR1/HIN1-like 3
g13629	AT3G12660	RBH	511.0	FASCICLIN-like arabinogalactan protein 14 precursor
g5304	AT1G57820	RBH	1329.0	Zinc finger (C3HC4-type RING finger) family protein
g1066	AT1G11160	RBH	2109.0	Transducin/WD40 repeat-like superfamily protein
g11947	AT2G43640	RBH	239.0	Signal recognition particle, SRP9/SRP14 subunit
g11566	AT2G40070	RBH	1175.0	flocculation FLO11-like protein
g6406	AT1G68720	RBH	2701.0	tRNA arginine adenosine deaminase
g27698	AT5G44350	RBH	620.0	ethylene-responsive nuclear protein-like protein
g13228	AT3G08940	RBH	583.0	light harvesting complex photosystem II
g5821	AT1G63170	RBH	637.0	Zinc finger, C3HC4 type (RING finger) family protein
g10389	AT2G28755	RBH	114.0	UDP-D-glucuronate carboxy-lyase-like protein
g27139	AT5G39230	RBH	242.0	TFIIB zinc-binding protein
g23701	AT5G03570	RBH	1053.0	iron regulated 2
g30089	AT5G67300	RBH	628.0	myb domain protein r1
g21673	AT4G23360	RBH	837.0	carboxyl-terminal peptidase
g25663	AT5G24400	RBH	524.0	NagB/RpiA/CoA transferase-like superfamily protein
[truncated: 26,043 more rows]
