# Supplementary material for: A chromosome-level sequence assembly reveals the structure of the Arabidopsis thaliana Nd-1 genome and its gene set
Source: PLoS One. 2019 May 21;14(5):e0216233. doi: 10.1371/journal.pone.0216233 (PMC6529160; doi:10.1371/journal.pone.0216233)
Supplement: S21 File — Reciprocal best hits between predicted peptide sequences of Nd-1 and the representative peptide sequences of Col-0 (Araport11). (TXT) [file pone.0216233.s021.txt]

S21 File.
Nd-1_gene_ID	Araport11_ID	Functional_annotation
g12808	AT3G04730	indoleacetic acid-induced protein 16
g5589	AT1G61097	Expressed protein
g10952	AT2G34140	Dof-type zinc finger DNA-binding family protein
g12024	AT2G44380	Cysteine/Histidine-rich C1 domain family protein
g17337	AT3G51600	lipid transfer protein 5
g9545	AT2G20618	Plant thionin family protein
g27339	AT5G41050	Pollen Ole e 1 allergen and extensin family protein
g28756	AT5G54380	protein kinase family protein
g21942	AT4G25920	hypothetical protein (DUF295)
g1936	AT1G19485	Transducin/WD40 repeat-like superfamily protein
g14894	AT3G24010	RING/FYVE/PHD zinc finger superfamily protein
g13673	AT3G13060	evolutionarily conserved C-terminal region 5
g20722	AT4G14615	sporulation-specific protein
g15156	AT3G26380	Melibiase family protein
g14144	AT3G17210	heat stable protein 1
g14109	AT3G16880	F-box and associated interaction domains-containing protein
g15014	AT3G25110	fatA acyl-ACP thioesterase
g10716	AT2G31920	elongation factor 1-delta, putative (DUF936)
g21293	AT4G19720	Glycosyl hydrolase family protein with chitinase insertion domain-containing protein
g6231	AT1G67060	peptidase M50B-like protein
g14809	AT3G23180	HR-like lesion-inducing protein-like protein
g20387	AT4G11850	phospholipase D gamma 1
g28124	AT5G48320	Cysteine/Histidine-rich C1 domain family protein
g29216	AT5G58770	Undecaprenyl pyrophosphate synthetase family protein
g7612	AT1G80850	DNA glycosylase superfamily protein
g21940	AT4G25900	Galactose mutarotase-like superfamily protein
g1934	AT1G19470	Galactose oxidase/kelch repeat superfamily protein
g14896	AT3G24030	hydroxyethylthiazole kinase family protein
g24926	AT5G16540	zinc finger nuclease 3
g7569	AT1G80400	RING/U-box superfamily protein
g4794	AT1G52400	beta glucosidase 18
g29652	AT5G63140	purple acid phosphatase 29
g10344	AT2G28340	GATA transcription factor 13
g17776	AT3G55850	Amidohydrolase family
g30120	AT5G67600	cysteine-rich TM module stress tolerance protein
g1201	AT1G12350	4-phospho-panto-thenoylcysteine synthetase
g25999	AT5G27770	Ribosomal L22e protein family
g3938	AT1G41830	SKU5-similar 6
g29188	AT5G58490	NAD(P)-binding Rossmann-fold superfamily protein
g22584	AT4G31890	ARM repeat superfamily protein
g17402	AT3G52220	leukocyte immunoglobulin-like receptor family A protein
g11329	AT2G37750	hypothetical protein
g28528	AT5G52250	Transducin/WD40 repeat-like superfamily protein
g27981	AT5G46910	Transcription factor jumonji (jmj) family protein / zinc finger (C5HC2 type) family protein
g24924	AT5G16520	transmembrane protein
g5615	AT1G61320	FBD / Leucine Rich Repeat domains containing protein
g26800	AT5G35980	YAK1-like protein 1
g22568	AT4G31750	HOPW1-1-interacting 2
g7751	AT2G02130	low-molecular-weight cysteine-rich 68
g20248	AT4G10610	CTC-interacting domain 12
g12198	AT2G46100	Nuclear transport factor 2 (NTF2) family protein
g620	AT1G07080	Thioredoxin superfamily protein
g1203	AT1G12370	photolyase 1
g9738	AT2G22430	homeobox protein 6
g14954	AT3G24513	defensin-like protein
g16919	AT3G47550	RING/FYVE/PHD zinc finger superfamily protein
g17683	AT3G54970	D-aminoacid aminotransferase-like PLP-dependent enzymes superfamily protein
g18297	AT3G61130	galacturonosyltransferase 1
g15732	AT3G30580	hypothetical protein
g13650	AT3G12860	NOP56-like pre RNA processing ribonucleoprotein
g7474	AT1G79420	C-type mannose receptor (DUF620)
g18207	AT3G60245	Zinc-binding ribosomal protein family protein
g17396	AT3G52160	3-ketoacyl-CoA synthase 15
g23035	AT4G36190	Serine carboxypeptidase S28 family protein
g15062	AT3G25597	transmembrane protein
g17432	AT3G52520	hypothetical protein
g6095	AT1G65730	YELLOW STRIPE like 7
g20752	AT4G14820	Pentatricopeptide repeat (PPR) superfamily protein
g18619	AT4G00590	N-terminal nucleophile aminohydrolases (Ntn hydrolases) superfamily protein
g27588	AT5G43310	COP1-interacting protein-like protein
g5595	AT1G61140	SNF2 domain-containing protein / helicase domain-containing protein / zinc finger protein-like protein
g4622	AT1G50790	Plant mobile domain protein family
g7238	AT1G77093	Defensin-like (DEFL) family protein
g21081	AT4G17710	homeodomain GLABROUS 4
g15205	AT3G26810	auxin signaling F-box 2
g6323	AT1G67920	hypothetical protein
g29482	AT5G61440	atypical CYS HIS rich thioredoxin 5
g3376	AT1G34360	translation initiation factor 3 (IF-3) family protein
g13571	AT3G12100	Cation efflux family protein
g15291	AT3G27550	RNA-binding CRS1 / YhbY (CRM) domain protein
g6178	AT1G66540	Cytochrome P450 superfamily protein
g12716	AT3G03840	SAUR-like auxin-responsive protein family
g14652	AT3G21830	SKP1-like 8
g6097	AT1G65740	ascorbic acid mannose pathway regulator (DUF295)
g18668	AT4G00970	cysteine-rich RLK (RECEPTOR-like protein kinase) 41
g11343	AT2G37890	Mitochondrial substrate carrier family protein
g28597	AT5G52910	timeless family protein
g9635	AT2G21410	vacuolar proton ATPase A2
g21165	AT4G18450	Integrase-type DNA-binding superfamily protein
g10662	AT2G31410	coiled-coil protein
g21291	AT4G19700	SBP (S-ribonuclease binding protein) family protein
g9584	AT2G20930	SNARE-like superfamily protein
g6798	AT1G72700	ATPase E1-E2 type family protein / haloacid dehalogenase-like hydrolase family protein
g20385	AT4G11840	phospholipase D gamma 3
g4462	AT1G49150	transmembrane protein
g8700	AT2G12400	plasma membrane fusion protein
g29214	AT5G58750	NAD(P)-binding Rossmann-fold superfamily protein
g10714	AT2G31900	myosin-like protein XIF
g21656	AT4G23180	cysteine-rich RLK (RECEPTOR-like protein kinase) 10
g26009	AT5G27870	Plant invertase/pectin methylesterase inhibitor superfamily
g12105	AT2G45160	GRAS family transcription factor
g7610	AT1G80830	natural resistance-associated macrophage protein 1
g21824	AT4G24800	MA3 domain-containing protein
g24898	AT5G16280	Tetratricopeptide repeat (TPR)-like superfamily protein
g7451	AT1G79160	filamentous hemagglutinin transporter
g60	AT1G01600	cytochrome P450, family 86, subfamily A, polypeptide 4
g28595	AT5G52890	AT hook motif-containing protein
g9637	AT2G21430	Papain family cysteine protease
g11760	AT2G41890	curculin-like (mannose-binding) lectin family protein / PAN domain-containing protein
g17037	AT3G48690	alpha/beta-Hydrolases superfamily protein
g13898	AT3G14900	hypothetical protein
g25317	AT5G20370	serine-rich protein-like protein
g10892	AT2G33550	Homeodomain-like superfamily protein
g21329	AT4G20050	Pectin lyase-like superfamily protein
g6865	AT1G73370	sucrose synthase 6
g10755	AT2G32275	Expressed protein
g23715	AT5G03720	heat shock transcription factor A3
g5775	AT1G62830	LSD1-like 1
g23476	AT5G01360	trichome birefringence-like protein (DUF828)
g18634	AT4G00720	shaggy-like protein kinase 32
g24550	AT5G12360	hypothetical protein
g4339	AT1G48000	myb domain protein 112
g27983	AT5G46920	Intron maturase, type II family protein
g16452	AT3G43740	Leucine-rich repeat (LRR) family protein
g24009	AT5G06600	ubiquitin-specific protease 12
g13790	AT3G13960	growth-regulating factor 5
g17647	AT3G54630	kinetochore protein
g10047	AT2G25450	2-oxoglutarate (2OG) and Fe(II)-dependent oxygenase superfamily protein
g6116	AT1G65950	Protein kinase superfamily protein
g8635	AT2G11570	hypothetical protein
g15411	AT3G28520	P-loop containing nucleoside triphosphate hydrolases superfamily protein
g2393	AT1G24030	Protein kinase superfamily protein
g20126	AT4G09545	ECA1 gametogenesis related family protein
g18636	AT4G00740	S-adenosyl-L-methionine-dependent methyltransferases superfamily protein
g1772	AT1G17880	basic transcription factor 3
g14632	AT3G21630	chitin elicitor receptor kinase 1
g1377	AT1G14030	Rubisco methyltransferase family protein
g25235	AT5G19560	ROP uanine nucleotide exchange factor 10
g27340	AT5G41060	DHHC-type zinc finger family protein
g20905	AT4G16050	Aminotransferase-like, plant mobile domain family protein
g17278	AT3G51010	protein translocase subunit
g20819	AT4G15396	cytochrome P450, family 702, subfamily A, polypeptide 6
g23583	AT5G02450	Ribosomal protein L36e family protein
g4607	AT1G50670	OTU-like cysteine protease family protein
g2027	AT1G20405	hypothetical protein
g12422	AT3G01160	pre-rRNA-processing ESF1-like protein
g10045	AT2G25430	epsin N-terminal homology (ENTH) domain-containing protein / clathrin assembly protein-like protein
g24286	AT5G09740	histone acetyltransferase of the MYST family 2
g7580	AT1G80520	Sterile alpha motif (SAM) domain-containing protein
g21045	AT4G17380	MUTS-like protein 4
g21247	AT4G19170	nine-cis-epoxycarotenoid dioxygenase 4
g11039	AT2G34980	phosphatidylinositolglycan synthase family protein
g14157	AT3G17310	S-adenosyl-L-methionine-dependent methyltransferases superfamily protein
g7539	AT1G80100	histidine phosphotransfer protein 6
g21762	AT4G24175	kinesin-like protein
g3220	AT1G33010	F-box and associated interaction domains-containing protein
g29480	AT5G61420	myb domain protein 28
g3374	AT1G34350	Tmem18
g4177	AT1G44830	Integrase-type DNA-binding superfamily protein
g7196	AT1G76670	Nucleotide-sugar transporter family protein
g20907	AT4G16070	lipase class 3 family protein
g17191	AT3G50180	transmembrane protein, putative (DUF247)
g10838	AT2G33030	receptor like protein 25
g20124	AT4G09520	Cofactor-independent phosphoglycerate mutase
g12420	AT3G01140	myb domain protein 106
g21505	AT4G21895	DNA binding protein
g7582	AT1G80550	Pentatricopeptide repeat (PPR) superfamily protein
g5987	AT1G64720	Polyketide cyclase/dehydrase and lipid transport superfamily protein
g4916	AT1G53490	RING/U-box superfamily protein
g26704	AT5G35410	Protein kinase superfamily protein
g21591	AT4G22560	sulfated surface-like glycoprotein
g28386	AT5G50870	ubiquitin-conjugating enzyme 27
g20686	AT4G14330	P-loop containing nucleoside triphosphate hydrolases superfamily protein
g15135	AT3G26200	cytochrome P450, family 71, subfamily B, polypeptide 22
g9782	AT2G22860	phytosulfokine 2 precursor
g6947	AT1G74120	Mitochondrial transcription termination factor family protein
g28420	AT5G51220	ubiquinol-cytochrome C chaperone family protein
g9132	AT2G16570	GLN phosphoribosyl pyrophosphate amidotransferase 1
g9007	AT2G15310	ADP-ribosylation factor B1A
g24079	AT5G07300	Calcium-dependent phospholipid-binding Copine family protein
g17996	AT3G58100	plasmodesmata callose-binding protein 5
g24681	AT5G14050	Transducin/WD40 repeat-like superfamily protein
g6656	AT1G71160	3-ketoacyl-CoA synthase 7
g11762	AT2G41905	transmembrane protein
g21826	AT4G24810	Protein kinase superfamily protein
g21208	AT4G18840	Pentatricopeptide repeat (PPR-like) superfamily protein
g13549	AT3G11890	Sterile alpha motif (SAM) domain-containing protein
g5985	AT1G64700	DUF4228 domain protein
g11359	AT2G38050	3-oxo-5-alpha-steroid 4-dehydrogenase family protein
g17430	AT3G52500	Eukaryotic aspartyl protease family protein
g14098	AT3G16780	Ribosomal protein L19e family protein
g14184	AT3G17560	F-box and associated interaction domains-containing protein
g34	AT1G01350	Zinc finger (CCCH-type/C3HC4-type RING finger) family protein
g16795	AT3G46590	TRF-like 1
g22992	AT4G35780	ACT-like protein tyrosine kinase family protein
g3358	AT1G34180	NAC domain containing protein 16
g5617	AT1G61340	F-box family protein
g4796	AT1G52415	Bifunctional inhibitor/lipid-transfer protein/seed storage 2S albumin superfamily protein
g29650	AT5G63130	Octicosapeptide/Phox/Bem1p family protein
g25209	AT5G19315	Defensin-like (DEFL) family protein
g12764	AT3G04320	Kunitz family trypsin and protease inhibitor protein
g11687	AT2G41190	Transmembrane amino acid transporter family protein
g16797	AT3G46610	Pentatricopeptide repeat (PPR-like) superfamily protein
g717	AT1G07970	cytochrome B561, amino-terminal protein
g2705	AT1G28030	2-oxoglutarate (2OG) and Fe(II)-dependent oxygenase superfamily protein
g24321	AT5G10030	TGACG motif-binding factor 4
g2086	AT1G20920	P-loop containing nucleoside triphosphate hydrolases superfamily protein
g28372	AT5G50720	HVA22 homologue E
g21311	AT4G19920	Toll-Interleukin-Resistance (TIR) domain family protein
g2478	AT1G25330	basic helix-loop-helix (bHLH) DNA-binding superfamily protein
g18280	AT3G60910	S-adenosyl-L-methionine-dependent methyltransferases superfamily protein
g1538	AT1G15510	Tetratricopeptide repeat (TPR)-like superfamily protein
g6334	AT1G68030	RING/FYVE/PHD zinc finger superfamily protein
g10533	AT2G30250	WRKY DNA-binding protein 25
g15089	AT3G25805	transmembrane protein
g29725	AT5G63905	transmembrane protein
g7134	AT1G76060	LYR family of Fe/S cluster biogenesis protein
g16508	AT3G44220	Late embryogenesis abundant (LEA) hydroxyproline-rich glycoprotein family
g21330	AT4G20060	ARM repeat superfamily protein
g8056	AT2G04920	F-box and associated interaction domains-containing protein
g5848	AT1G63410	LURP-one-like protein (DUF567)
g23606	AT5G02680	methionine-tRNA ligase
g17193	AT3G50210	2-oxoglutarate (2OG) and Fe(II)-dependent oxygenase superfamily protein
g28310	AT5G50050	Plant invertase/pectin methylesterase inhibitor superfamily protein
g14666	AT3G21945	cysteine-rich repeat secretory protein
g17104	AT3G49350	Ypt/Rab-GAP domain of gyp1p superfamily protein
g22796	AT4G33925	zinc finger SWIM domain protein
g1494	AT1G15110	phosphatidyl serine synthase family protein
g4430	AT1G48880	TRICHOME BIREFRINGENCE-LIKE 7
g29926	AT5G65780	branched-chain amino acid aminotransferase 5 / branched-chain amino acid transaminase 5 (BCAT5)
g25185	AT5G19120	Eukaryotic aspartyl protease family protein
g15257	AT3G27310	plant UBX domain-containing protein 1
g28728	AT5G54150	hypothetical protein
g10531	AT2G30230	6,7-dimethyl-8-ribityllumazine synthase
g14101	AT3G16810	pumilio 24
g4605	AT1G50650	Stigma-specific Stig1 family protein
g22938	AT4G35240	DNA-directed RNA polymerase subunit beta, putative (DUF630 and DUF632)
g28311	AT5G50060	Plant invertase/pectin methylesterase inhibitor superfamily protein
g21332	AT4G20080	Calcium-dependent lipid-binding (CaLB domain) plant phosphoribosyltransferase family protein
g5271	AT1G56690	Pentatricopeptide repeat (PPR) superfamily protein
g14664	AT3G21960	Receptor-like protein kinase-related family protein
g557	AT1G06410	trehalose-phosphatase/synthase 7
g120	AT1G02160	Cox19 family protein (CHCH motif)
g13103	AT3G07270	GTP cyclohydrolase I
g27430	AT5G41920	GRAS family transcription factor
g11341	AT2G37870	Bifunctional inhibitor/lipid-transfer protein/seed storage 2S albumin superfamily protein
g9934	AT2G24330	integral membrane metal-binding family protein (DUF2296)
g204	AT1G03000	peroxin 6
g5903	AT1G63980	D111/G-patch domain-containing protein
g11676	AT2G41070	Basic-leucine zipper (bZIP) transcription factor family protein
g7862	AT2G03220	fucosyltransferase 1
g5092	AT1G55250	histone mono-ubiquitination 2
g20466	AT4G12540	hypothetical protein
g1020	AT1G10720	BSD domain-containing protein
g1093	AT1G11410	S-locus lectin protein kinase family protein
g17708	AT3G55210	NAC domain containing protein 63
g22758	AT4G33590	transmembrane protein
g18845	AT4G02550	Myb/SANT-like DNA-binding domain protein
g12657	AT3G03340	LUC7 related protein
g5979	AT1G64640	early nodulin-like protein 8
g24111	AT5G07600	Oleosin family protein
g11720	AT2G41500	WD-40 repeat family protein / small nuclear ribonucleoprotein Prp4p-like protein
g10491	AT2G29840	RING/U-box superfamily protein
g11674	AT2G41050	PQ-loop repeat family protein / transmembrane family protein
g20695	AT4G14385	histone acetyltransferase subunit NuA4-domain protein
g6644	AT1G71020	ARM repeat superfamily protein
g8149	AT2G05790	O-Glycosyl hydrolases family 17 protein
g1022	AT1G10740	alpha/beta-Hydrolases superfamily protein
g27083	AT5G38680	Galactose oxidase/kelch repeat superfamily protein
g17172	AT3G50010	Cysteine/Histidine-rich C1 domain family protein
g25364	AT5G20900	jasmonate-zim-domain protein 12
g25329	AT5G20520	alpha/beta-Hydrolases superfamily protein
g2084	AT1G20900	Putative AT-hook DNA-binding family protein
g3254	AT1G33410	SUPPRESSOR OF AUXIN RESISTANCE1
g7074	AT1G75410	BEL1-like homeodomain 3
g3097	AT1G31930	extra-large GTP-binding protein 3
g16663	AT3G45240	geminivirus rep interacting kinase 1
g715	AT1G07950	Surfeit locus protein 5 subunit 22 of Mediator complex
g8144	AT2G05755	Nodulin MtN21 /EamA-like transporter family protein
g2379	AT1G23850	transmembrane protein
g21439	AT4G21300	Tetratricopeptide repeat (TPR)-like superfamily protein
g27418	AT5G41800	Transmembrane amino acid transporter family protein
g11955	AT2G43710	Plant stearoyl-acyl-carrier-protein desaturase family protein
g21227	AT4G19006	Proteasome component (PCI) domain protein
g26003	AT5G27810	MADS-box transcription factor family protein
g6510	AT1G69710	Regulator of chromosome condensation (RCC1) family with FYVE zinc finger domain-containing protein
g1062	AT1G11125	hypothetical protein
g11985	AT2G44000	Late embryogenesis abundant (LEA) hydroxyproline-rich glycoprotein family
g17238	AT3G50620	P-loop containing nucleoside triphosphate hydrolases superfamily protein
g25922	AT5G27000	kinesin 4
g26766	AT5G35760	Beta-galactosidase related protein
g27350	AT5G41160	purine permease 12
g5273	AT1G56710	Pectin lyase-like superfamily protein
g122	AT1G02180	ferredoxin-like protein
g652	AT1G07390	receptor like protein 1
g7420	AT1G78880	Ubiquitin-specific protease family C19-related protein
g13060	AT3G06850	2-oxoacid dehydrogenases acyltransferase family protein
g25587	AT5G23740	ribosomal protein S11-beta
g21760	AT4G24160	alpha/beta-Hydrolases superfamily protein
g28391	AT5G50930	Histone superfamily protein
g26001	AT5G27790	Protein kinase superfamily protein
g976	AT1G10360	glutathione S-transferase TAU 18
g23852	AT5G05000	translocon at the outer envelope membrane of chloroplasts 34
g23604	AT5G02660	ubiquitin carboxyl-terminal hydrolase-like protein, putative (DUF627 and DUF629)
g4443	AT1G48990	Oleosin family protein
g24408	AT5G10940	transducin family protein / WD-40 repeat family protein
g8271	AT2G06906	hypothetical protein
g27267	AT5G40360	myb domain protein 115
g25677	AT5G24540	beta glucosidase 31
g21593	AT4G22580	Exostosin family protein
g2417	AT1G24230	Paired amphipathic helix (PAH2) superfamily protein
g28763	AT5G54450	hypothetical protein (DUF295)
g25585	AT5G23720	dual specificity protein phosphatase family protein
g27352	AT5G41180	leucine-rich repeat transmembrane protein kinase family protein
g15228	AT3G27025	hypothetical protein
g2318	AT1G23180	ARM repeat superfamily protein
g7921	AT2G03810	18S pre-ribosomal assembly protein gar2-like protein
g11377	AT2G38195	RING/U-box superfamily protein
g22489	AT4G30970	hypothetical protein
g28619	AT5G53120	spermidine synthase 3
g23408	AT4G39890	RAB GTPase homolog H1C
g29868	AT5G64687	ubiquinol oxidase
g23767	AT5G04180	alpha carbonic anhydrase 3
g2095	AT1G20990	Cysteine/Histidine-rich C1 domain family protein
g23831	AT5G04830	Nuclear transport factor 2 (NTF2) family protein
g29773	AT5G64380	Inositol monophosphatase family protein
g249	AT1G03430	histidine-containing phosphotransfer factor 5
g1153	AT1G11905	B-cell receptor-associated protein 31-like protein
g26949	AT5G37450	Leucine-rich repeat protein kinase family protein
g16658	AT3G45190	SIT4 phosphatase-associated family protein
g23335	AT4G39180	Sec14p-like phosphatidylinositol transfer family protein
g9527	AT2G20500	hypothetical protein
g16395	AT3G43430	RING/U-box superfamily protein
g36	AT1G01360	regulatory component of ABA receptor 1
g1136	AT1G11770	FAD-binding Berberine family protein
g23272	AT4G38530	phospholipase C1
g17046	AT3G48780	serine palmitoyltransferase 1
g25000	AT5G17300	Homeodomain-like superfamily protein
g10437	AT2G29310	NAD(P)-binding Rossmann-fold superfamily protein
g23704	AT5G03600	SGNH hydrolase-type esterase superfamily protein
g12819	AT3G04840	Ribosomal protein S3Ae
g20763	AT4G14930	Survival protein SurE-like phosphatase/nucleotidase
g9081	AT2G16070	plastid division2
g12766	AT3G04340	FtsH extracellular protease family
g18568	AT4G00160	F-box/RNI-like/FBD-like domains-containing protein
g9082	AT2G16090	RING/U-box superfamily protein
g29488	AT5G61490	transmembrane protein
g13679	AT3G13100	multidrug resistance-associated protein 7
g2596	AT1G26930	Galactose oxidase/kelch repeat superfamily protein
g24092	AT5G07420	Pectin lyase-like superfamily protein
g1134	AT1G11760	mediator of RNA polymerase II transcription subunit-like protein
g4547	AT1G49980	DNA/RNA polymerases superfamily protein
g13740	AT3G13590	Cysteine/Histidine-rich C1 domain family protein
g17044	AT3G48760	DHHC-type zinc finger family protein
g27373	AT5G41360	homolog of Xeroderma pigmentosum complementation group B 2
g1573	AT1G15910	XH/XS domain-containing protein
g16555	AT3G44590	60S acidic ribosomal protein family
g14693	AT3G22150	Tetratricopeptide repeat (TPR)-like superfamily protein
g886	AT1G09570	phytochrome A
g18210	AT3G60270	Cupredoxin superfamily protein
g10435	AT2G29290	NAD(P)-binding Rossmann-fold superfamily protein
g15049	AT3G25505	TIR-NBS-LRR class disease resistance protein
g15010	AT3G25070	RPM1 interacting protein 4
g10994	AT2G34555	gibberellin 2-oxidase 3
g23850	AT5G04980	DNAse I-like superfamily protein
g11386	AT2G38310	PYR1-like 4
g28393	AT5G50950	FUMARASE 2
g11246	AT2G36960	TSL-kinase interacting protein 1
g25972	AT5G27520	peroxisomal adenine nucleotide carrier 2
g10034	AT2G25295	low-molecular-weight cysteine-rich 81
g10079	AT2G25730	zinc finger FYVE domain protein
g6063	AT1G65440	global transcription factor group B1
g11124	AT2G35765	hypothetical protein
g1303	AT1G13360	hypothetical protein
g17898	AT3G57100	transmembrane protein, putative (DUF677)
g20286	AT4G11010	nucleoside diphosphate kinase 3
g13742	AT3G13610	2-oxoglutarate (2OG) and Fe(II)-dependent oxygenase superfamily protein
g20434	AT4G12250	UDP-D-glucuronate 4-epimerase 5
g29606	AT5G62720	Integral membrane HPP family protein
g11941	AT2G43580	Chitinase family protein
g14507	AT3G20557	hypothetical protein
g29321	AT5G59820	C2H2-type zinc finger family protein
g10996	AT2G34570	PIN domain-like family protein
g206	AT1G03020	Thioredoxin superfamily protein
g25544	AT5G23320	S-isoprenylcysteine O-methyltransferase
g12459	AT3G01430	NHL domain protein
g10506	AT2G29970	Double Clp-N motif-containing P-loop nucleoside triphosphate hydrolases superfamily protein
g20582	AT4G13510	1
g11884	AT2G43040	tetratricopeptide repeat (TPR)-containing protein
g20849	AT4G15650	kinase-like protein
g23762	AT5G04130	DNA GYRASE B2
g29309	AT5G59700	Protein kinase superfamily protein
g13761	AT3G13740	Ribonuclease III family protein
g24185	AT5G08330	TCP family transcription factor
g14505	AT3G20550	SMAD/FHA domain-containing protein
g15789	AT5G28780	PIF1 helicase
g7892	AT2G03520	ureide permease 4
g2165	AT1G21660	Chaperone DnaJ-domain superfamily protein
g18117	AT3G59340	solute carrier family 35 protein (DUF914)
g10418	AT2G29065	GRAS family transcription factor
g10504	AT2G29960	cyclophilin 5
g20806	AT4G15280	UDP-glucosyl transferase 71B5
g21991	AT4G26410	chromosome-associated kinesin
g12829	AT3G04920	Ribosomal protein S24e family protein
g24351	AT5G10340	F-box family protein
g24495	AT5G11820	Plant self-incompatibility protein S1 family
g6379	AT1G68460	isopentenyltransferase 1
g6175	AT1G66510	AAR2 protein family
g7919	AT2G03780	Translin family protein
g24187	AT5G08340	Nucleotidylyl transferase superfamily protein
g23669	AT5G03340	ATPase, AAA-type, CDC48 protein
g14117	AT3G16960	plant self-incompatibility protein S1 family protein
g1362	AT1G13880	ELM2 domain-containing protein
g11055	AT2G35120	Single hybrid motif superfamily protein
g23964	AT5G06150	Cyclin family protein
g9076	AT2G16018	hypothetical protein
g8215	AT2G06425	PttA/En/Spm family plant transposase
g666	AT1G07510	FTSH protease 10
g23579	AT5G02410	DIE2/ALG10 family
g21993	AT4G26420	S-adenosyl-L-methionine-dependent methyltransferases superfamily protein
g13240	AT3G09032	josephin-like protein
g26245	AT5G29560	caleosin-related family protein
g5328	AT1G58200	MSCS-like 3
g21712	AT4G23690	Disease resistance-responsive (dirigent-like protein) family protein
g11199	AT2G36460	Aldolase superfamily protein
g12027	AT2G44420	protein N-terminal asparagine amidohydrolase family protein
g1360	AT1G13860	QUASIMODO2 LIKE 1
g6566	AT1G70260	nodulin MtN21 /EamA-like transporter family protein
g12437	AT3G01290	SPFH/Band 7/PHB domain-containing membrane-associated protein family
g9546	AT2G20620	hypothetical protein (DUF626)
g24398	AT5G10840	Endomembrane protein 70 protein family
g2668	AT1G27620	HXXXD-type acyl-transferase family protein
g17689	AT3G55020	Ypt/Rab-GAP domain of gyp1p superfamily protein
g22894	AT4G34800	SAUR-like auxin-responsive protein family
g13655	AT3G12900	2-oxoglutarate (2OG) and Fe(II)-dependent oxygenase superfamily protein
g13618	AT3G12550	XH/XS domain-containing protein
g28467	AT5G51690	1-amino-cyclopropane-1-carboxylate synthase 12
g9544	AT2G20616	QWRF motif protein (DUF566)
g9921	AT2G24220	purine permease 5
g14925	AT3G24270	pumilio 25
g1937	AT1G19490	Basic-leucine zipper (bZIP) transcription factor family protein
g3132	AT1G32180	cellulose synthase-like D6
g6605	AT1G70640	octicosapeptide/Phox/Bem1p (PB1) domain-containing protein
g14451	AT3G20060	ubiquitin-conjugating enzyme19
g10459	AT2G29540	RNApolymerase 14 kDa subunit
g13807	AT3G14100	RNA-binding (RRM/RBD/RNP motifs) family protein
g7098	AT1G75700	HVA22-like protein G
g767	AT1G08420	BRI1 suppressor 1 (BSU1)-like 2
g2604	AT1G27020	plant/protein
g24260	AT5G09460	transcription factor bHLH143
g22896	AT4G34830	Pentatricopeptide repeat (PPR) superfamily protein
g1440	AT1G14620	decoy
g30099	AT5G67400	root hair specific 19
g9528	AT2G20510	translocase inner membrane subunit 44-1
g24332	AT5G10140	K-box region and MADS-box transcription factor family protein
g2606	AT1G27040	Major facilitator superfamily protein
g21089	AT4G17780	F-box and associated interaction domains-containing protein
g1903	AT1G19190	alpha/beta-Hydrolases superfamily protein
g7732	AT2G01970	Endomembrane protein 70 protein family
g21604	AT4G22670	HSP70-interacting protein 1
g128	AT1G02250	NAC domain containing protein 5
g22518	AT4G31250	Leucine-rich repeat protein kinase family protein
g22404	AT4G30180	hypothetical protein
g3349	AT1G34060	Pyridoxal phosphate (PLP)-dependent transferases superfamily protein
g10650	AT2G31305	inhibitor-3
g18879	AT4G02830	hypothetical protein
g14627	AT3G21580	cobalt ion transmembrane transporter
g12461	AT3G01440	PsbQ-like 1
g21323	AT4G19990	FAR1-related sequence 1
g9708	AT2G22100	RNA-binding (RRM/RBD/RNP motifs) family protein
g21018	AT4G17070	peptidyl-prolyl cis-trans isomerase
g12025	AT2G44400	Cysteine/Histidine-rich C1 domain family protein
g19058	AT4G04860	DERLIN-2.2
g10027	AT2G25240	Serine protease inhibitor (SERPIN) family protein
g5770	AT1G62780	dimethylallyl, adenosine tRNA methylthiotransferase
g1244	AT1G12810	proline-rich family protein
g29990	AT5G66360	Ribosomal RNA adenine dimethylase family protein
g21606	AT4G22690	cytochrome P450, family 706, subfamily A, polypeptide 1
g6456	AT1G69190	Dihydropterin pyrophosphokinase / Dihydropteroate synthase
g27968	AT5G46800	Mitochondrial substrate carrier family protein
g20184	AT4G10050	esterase/lipase/thioesterase family protein
g29196	AT5G58575	SAGA-associated factor-like protein
g16487	AT3G44070	Glycosyl hydrolase family 35 protein
g2779	AT1G28680	HXXXD-type acyl-transferase family protein
g21321	AT4G19980	hypothetical protein
g22766	AT4G33660	cysteine-rich TM module stress tolerance protein
g11225	AT2G36750	UDP-glucosyl transferase 73C1
g8776	AT2G13370	chromatin remodeling 5
g4465	AT1G49180	protein kinase family protein
g28289	AT5G49860	Mannose-binding lectin superfamily protein
g27483	AT5G42410	SAUR-like auxin-responsive protein family
g12777	AT3G04450	Homeodomain-like superfamily protein
g9396	AT2G19146	reverse transcriptase-like protein
g1935	AT1G19480	DNA glycosylase superfamily protein
g10220	AT2G27145	low-molecular-weight cysteine-rich 9
g6607	AT1G70670	Caleosin-related family protein
g15560	AT3G29575	ABI five binding protein 3
g9923	AT2G24240	BTB/POZ domain with WD40/YVTN repeat-like protein
g13805	AT3G14080	Small nuclear ribonucleoprotein family protein
g24927	AT5G16550	voltage-dependent L-type calcium channel subunit
g339	AT1G04380	2-oxoglutarate (2OG) and Fe(II)-dependent oxygenase superfamily protein
g17091	AT3G49250	defective in meristem silencing 3
g18669	AT4G00980	zinc knuckle (CCHC-type) family protein
g22481	AT4G30900	DNAse I-like superfamily protein
g15419	AT3G28610	P-loop containing nucleoside triphosphate hydrolases superfamily protein
g4614	AT1G50732	transmembrane protein
g10788	AT2G32600	hydroxyproline-rich glycoprotein family protein
g5492	AT1G60090	beta glucosidase 4
g13092	AT3G07170	Sterile alpha motif (SAM) domain-containing protein
g24925	AT5G16530	Auxin efflux carrier family protein
g17093	AT3G49270	extensin-like protein
g6564	AT1G70230	TRICHOME BIREFRINGENCE-LIKE 27
g21855	AT4G25110	metacaspase 2
g12199	AT2G46110	ketopantoate hydroxymethyltransferase 1
g22269	AT4G28950	RHO-related protein from plants 9
g7730	AT2G01950	BRI1-like 2
g25358	AT5G20850	RAS associated with diabetes protein 51
g14230	AT3G18035	winged-helix DNA-binding transcription factor family protein
g13623	AT3G12600	nudix hydrolase homolog 16
g28384	AT5G50850	Transketolase family protein
g27213	AT5G39865	Glutaredoxin family protein
g14020	AT3G16030	lectin protein kinase family protein
g28216	AT5G49150	gamete expressed 2
g5827	AT1G63210	Transcription elongation factor Spt6
g29202	AT5G58630	hypothetical protein
g18098	AT3G59130	Cysteine/Histidine-rich C1 domain family protein
g4338	AT1G47990	gibberellin 2-oxidase 4
g13424	AT3G10700	galacturonic acid kinase
g22187	AT4G28160	hydroxyproline-rich glycoprotein family protein
g2024	AT1G20370	Pseudouridine synthase family protein
g24008	AT5G06590	hypothetical protein
g434	AT1G05291	GPI inositol-deacylase C, putative (DUF1218)
g24989	AT5G17190	B-cell receptor-associated-like protein
g27729	AT5G44578	transmembrane protein
g15316	AT3G27820	monodehydroascorbate reductase 4
g21857	AT4G25130	peptide met sulfoxide reductase 4
g29882	AT5G65350	histone 3 11
g29992	AT5G66390	Peroxidase superfamily protein
g997	AT1G10540	nucleobase-ascorbate transporter 8
g20186	AT4G10070	KH domain-containing protein
g9711	AT2G22122	hypothetical protein
g1246	AT1G12830	nucleolin
g2736	AT1G28300	AP2/B3-like transcriptional factor family protein
g21791	AT4G24470	GATA-type zinc finger protein with TIFY domain-containing protein
g23959	AT5G06100	myb domain protein 33
g10071	AT2G25660	embryo defective 2410
g10558	AT2G30470	B3 domain-containing transcription repressor VAL1
g17438	AT3G52550	transcription repressor OFP15-like protein
g6790	AT1G72610	germin-like protein 1
g28966	AT5G56380	F-box/RNI-like/FBD-like domains-containing protein
g8992	AT2G15080	receptor like protein 19
g12732	AT3G03990	alpha/beta-Hydrolases superfamily protein
g6525	AT1G69828	Defensin-like (DEFL) family protein
g29067	AT5G57345	transmembrane protein
g5201	AT1G56170	nuclear factor Y, subunit C2
g24790	AT5G15180	Peroxidase superfamily protein
g9823	AT2G23240	Plant EC metallothionein-like protein, family 15
g24899	AT5G16285	F-box family protein
g25409	AT5G22050	Protein kinase superfamily protein
g29414	AT5G60760	P-loop containing nucleoside triphosphate hydrolases superfamily protein
g27347	AT5G41130	Esterase/lipase/thioesterase family protein
g5015	AT1G54460	TPX2 (targeting protein for Xklp2) protein family
g11761	AT2G41900	CCCH-type zinc finger protein with ARM repeat domain-containing protein
g14463	AT3G20150	Kinesin motor family protein
g21964	AT4G26150	cytokinin-responsive gata factor 1
g18738	AT4G01580	AP2/B3-like transcriptional factor family protein
g25532	AT5G23212	Defensin-like (DEFL) family protein
g7955	AT2G04046	Defensin-like (DEFL) family protein
g28075	AT5G47820	P-loop containing nucleoside triphosphate hydrolases superfamily protein
g6146	AT1G66240	homolog of anti-oxidant 1
g9959	AT2G24600	Ankyrin repeat family protein
g23391	AT4G39750	F-box family protein-like protein
g1897	AT1G19130	RmlC-like jelly roll fold protein
g12730	AT3G03970	ARM repeat superfamily protein
g9787	AT2G22905	Expressed protein
g29698	AT5G63630	P-loop containing nucleoside triphosphate hydrolases superfamily protein
g14163	AT3G17365	S-adenosyl-L-methionine-dependent methyltransferases superfamily protein
g21922	AT4G25740	RNA binding Plectin/S10 domain-containing protein
g11763	AT2G41910	Protein kinase superfamily protein
g8017	AT2G04550	indole-3-butyric acid response 5
g765	AT1G08400	RINT-1 / TIP-1 family
g21966	AT4G26170	transcription factor
g25255	AT5G19760	Mitochondrial substrate carrier family protein
g5299	AT1G57775	ECA1 gametogenesis family protein (DUF784)
g2819	AT1G29290	B-cell lymphoma 6 protein
g23283	AT4G38650	Glycosyl hydrolase family 10 protein
g29815	AT5G64760	regulatory particle non-ATPase subunit 5B
g23393	AT4G39756	Galactose oxidase/kelch repeat superfamily protein
g22678	AT4G32790	Exostosin family protein
g4785	AT1G52325	Initiation factor eIF-4 gamma, MA3
g4631	AT1G50900	Ankyrin repeat family protein
g15068	AT3G25650	SKP1-like 15
g15521	AT3G29290	Pentatricopeptide repeat (PPR) superfamily protein
g17279	AT3G51020	metal ion-binding protein
g13101	AT3G07250	RNA-binding (RRM-RBD-RNP motif) domain nuclear transport factor 2 family protein
g20632	AT4G13930	serine hydroxymethyltransferase 4
g14312	AT3G18770	Autophagy-related protein 13
g29817	AT5G64780	holocarboxylase synthetase
g24715	AT5G14390	alpha/beta-Hydrolases superfamily protein
g7531	AT1G80010	FAR1-related sequence 8
g3228	AT1G33060	NAC 014
g28664	AT5G53570	Ypt/Rab-GAP domain of gyp1p superfamily protein
g13350	AT3G10110	Mitochondrial import inner membrane translocase subunit Tim17/Tim22/Tim23 family protein
g1123	AT1G11660	heat shock protein 70 (Hsp 70) family protein
g21489	AT4G21760	beta-glucosidase 47
g13612	AT3G12500	basic chitinase
g2200	AT1G22000	LOW protein: F-box/FBD/LRR-like protein
g168	AT1G02650	Tetratricopeptide repeat (TPR)-like superfamily protein
g11505	AT2G39480	P-glycoprotein 6
g10597	AT2G30810	Gibberellin-regulated family protein
g6005	AT1G64910	UDP-Glycosyltransferase superfamily protein
g18069	AT3G58820	F-box/RNI-like superfamily protein
g9762	AT2G22680	Zinc finger (C3HC4-type RING finger) family protein
g15134	AT3G26190	cytochrome P450, family 71, subfamily B, polypeptide 21
g20841	AT4G15562	superoxide dismutase 1 copper chaperone-like protein
g29373	AT5G60340	P-loop containing nucleoside triphosphate hydrolases superfamily protein
g22171	AT4G28010	Tetratricopeptide repeat (TPR)-like superfamily protein
g22458	AT4G30700	Pentatricopeptide repeat (PPR) superfamily protein
g14841	AT3G23510	Cyclopropane-fatty-acyl-phospholipid synthase
g1518	AT1G15330	Cystathionine beta-synthase (CBS) protein
g14667	AT3G21950	S-adenosyl-L-methionine-dependent methyltransferases superfamily protein
g2450	AT1G24580	RING/U-box superfamily protein
g21200	AT4G18770	myb domain protein 98
g13212	AT3G08780	BRISC complex subunit Abro1-like protein
g18740	AT4G01595	Protein kinase superfamily protein
g10826	AT2G32910	DCD (Development and Cell Death) domain protein
g18140	AT3G59570	Ypt/Rab-GAP domain of gyp1p superfamily protein
g1068	AT1G11180	Secretory carrier membrane protein (SCAMP) family protein
g20843	AT4G15570	P-loop containing nucleoside triphosphate hydrolases superfamily protein
g17213	AT3G50390	Transducin/WD40 repeat-like superfamily protein
g11904	AT2G43250	transmembrane protein
g16612	AT3G44810	F-box family protein
g11358	AT2G38040	acetyl Co-enzyme a carboxylase carboxyltransferase alpha subunit
g18381	AT3G61900	SAUR-like auxin-responsive protein family
g28898	AT5G55780	Cysteine/Histidine-rich C1 domain family protein
g4482	AT1G49340	Phosphatidylinositol 3- and 4-kinase family protein
g3209	AT1G32900	UDP-Glycosyltransferase superfamily protein
g5198	AT1G56145	Leucine-rich repeat transmembrane protein kinase
g27650	AT5G43910	pfkB-like carbohydrate kinase family protein
g28356	AT5G50450	HCP-like superfamily protein with MYND-type zinc finger
g30091	AT5G67320	WD-40 repeat family protein
g21202	AT4G18790	NRAMP metal ion transporter family protein
g10971	AT2G34320	Polynucleotidyl transferase, ribonuclease H-like superfamily protein
g11906	AT2G43261	transmembrane protein
g2285	AT1G22882	Galactose-binding protein
g18308	AT3G61200	Thioesterase superfamily protein
g9955	AT2G24560	GDSL-like Lipase/Acylhydrolase family protein
g13994	AT3G15770	hypothetical protein
g9478	AT2G20000	CDC27 family protein
g7163	AT1G76340	golgi nucleotide sugar transporter 3
g5960	AT1G64480	calcineurin B-like protein 8
g27170	AT5G39520	hypothetical protein (DUF1997)
g1021	AT1G10730	Clathrin adaptor complexes medium subunit family protein
g25885	AT5G26660	myb domain protein 86
g13535	AT3G11750	Dihydroneopterin aldolase
g12265	AT2G46740	D-arabinono-1,4-lactone oxidase family protein
g6014	AT1G65000	F-box only protein
g18383	AT3G61920	UvrABC system protein C
g20630	AT4G13890	Pyridoxal phosphate (PLP)-dependent transferases superfamily protein
g6276	AT1G67530	ARM repeat superfamily protein
g1539	AT1G15520	pleiotropic drug resistance 12
g7970	AT4G08190	P-loop containing nucleoside triphosphate hydrolases superfamily protein
g24717	AT5G14410	hypothetical protein
g28769	AT5G54510	Auxin-responsive GH3 family protein
g2721	AT1G28170	sulfotransferase 7
g21768	AT4G24220	NAD(P)-binding Rossmann-fold superfamily protein
g21221	AT4G18970	GDSL-like Lipase/Acylhydrolase superfamily protein
g15088	AT3G25800	protein phosphatase 2A subunit A2
g14232	AT3G18050	GPI-anchored protein
g13492	AT3G11350	Pentatricopeptide repeat (PPR) superfamily protein
g7412	AT1G78810	hypothetical protein
g9113	AT2G16380	Sec14p-like phosphatidylinositol transfer family protein
g1649	AT1G16720	high chlorophyll fluorescence phenotype 173
g6016	AT1G65020	plasma protein
g22856	AT4G34419	hypothetical protein
g21371	AT4G20480	Putative endonuclease or glycosyl hydrolase
g18520	AT3G63290	2-oxoglutarate (2OG) and Fe(II)-dependent oxygenase superfamily protein
g24364	AT5G10470	kinesin like protein for actin based chloroplast movement 1
g1159	AT1G11940	Core-2/I-branching beta-1,6-N-acetylglucosaminyltransferase family protein
g26943	AT5G37410	hypothetical protein (DUF577)
g14100	AT3G16800	Protein phosphatase 2C family protein
g5280	AT1G57580	F-box family protein
g7972	AT2G04160	Subtilisin-like serine endopeptidase family protein
g11179	AT2G36300	Integral membrane Yip1 family protein
g22497	AT4G31040	CemA-like proton extrusion protein-like protein
g5270	AT1G56680	Chitinase family protein
g5904	AT1G63990	sporulation 11-2
g22567	AT4G31740	Sec1/munc18-like (SM) proteins superfamily
g14665	AT3G21940	Receptor protein kinase-like protein
g20075	AT4G09000	general regulatory factor 1
g10606	AT2G30910	actin-related protein C1A
g22061	AT4G27050	F-box/RNI-like superfamily protein
g5522	AT1G60450	galactinol synthase 7
g26767	AT5G35770	Transducin/WD40 repeat-like superfamily protein
g13404	AT3G10540	3-phosphoinositide-dependent protein kinase
g5272	AT1G56700	Peptidase C15, pyroglutamyl peptidase I-like protein
g9760	AT2G22660	DNA-binding protein, putative (duplicated DUF1399)
g25586	AT5G23730	Transducin/WD40 repeat-like superfamily protein
g22926	AT4G35130	Tetratricopeptide repeat (TPR)-like superfamily protein
g15022	AT3G25180	cytochrome P450, family 82, subfamily G, polypeptide 1
g14298	AT3G18630	uracil dna glycosylase
g6869	AT1G73410	myb domain protein 54
g28927	AT5G56040	Leucine-rich receptor-like protein kinase family protein
g12509	AT3G01940	transmembrane protein, putative (DUF 3339)
g2287	AT1G22900	Disease resistance-responsive (dirigent-like protein) family protein
g28960	AT5G56350	Pyruvate kinase family protein
g7035	AT1G75020	lysophosphatidyl acyltransferase 4
g7161	AT1G76310	4
g4310	AT1G47680	hypothetical protein
g18742	AT4G01610	Cysteine proteinases superfamily protein
g25584	AT5G23710	DNA binding / DNA-directed RNA polymerase
g28378	AT5G50790	Nodulin MtN3 family protein
g4746	AT1G51965	ABA Overly-Sensitive 5
g2121	AT1G21240	wall associated kinase 3
g21547	AT4G22190	serine/arginine repetitive matrix-like protein
g28925	AT5G56020	Got1/Sft2-like vescicle transport protein family
g2047	AT1G20610	3
g23754	AT5G04045	Putative membrane lipoprotein
g13906	AT3G14980	Acyl-CoA N-acyltransferase with RING/FYVE/PHD-type zinc finger protein
g17298	AT3G51210	P-loop containing nucleoside triphosphate hydrolases superfamily protein
g11008	AT2G34670	benzoyl-CoA reductase subunit C, putative (DUF630 and DUF632)
g10067	AT2G25625	histone deacetylase-like protein
g28140	AT5G48450	SKU5 similar 3
g2274	AT1G22760	poly(A) binding protein 3
g1639	AT1G16610	arginine/serine-rich 45
g10854	AT2G33200	F-box family protein
g26002	AT5G27800	Class II aminoacyl-tRNA and biotin synthetases superfamily protein
g26332	AT5G30490	craniofacial development-like protein
g11794	AT2G42220	Rhodanese/Cell cycle control phosphatase superfamily protein
g29983	AT5G66290	hypothetical protein
g22375	AT4G29930	basic helix-loop-helix (bHLH) DNA-binding superfamily protein
g4647	AT1G51055	FBD-like domain family protein
g14616	AT3G21480	BRCT domain-containing DNA repair protein
g12394	AT2G48075	hypothetical protein
g22817	AT4G34090	cyclin delta-3
g490	AT1G05800	alpha/beta-Hydrolases superfamily protein
g6902	AT1G73720	transducin family protein / WD-40 repeat family protein
g28142	AT5G48470	hypothetical protein
g2276	AT1G22790	Low affinity potassium transport system protein
g23909	AT5G05590	phosphoribosylanthranilate isomerase 2
g7215	AT1G76850	exocyst complex component sec5
g10940	AT2G34030	Calcium-binding EF-hand family protein
g24510	AT5G11970	ABC family ABC transporter, putative (DUF3511)
g4918	AT1G53510	mitogen-activated protein kinase 18
g26000	AT5G27780	SAUR-like auxin-responsive protein family
g11796	AT2G42240	RNA-binding (RRM/RBD/RNP motifs) family protein
g6949	AT1G74140	Rhomboid-related intramembrane serine protease family protein
g5853	AT1G63460	glutathione peroxidase 8
g29016	AT5G56860	GATA type zinc finger transcription factor family protein
g23449	AT5G01130	hypothetical protein (DUF674)
g16773	AT3G46310	hypothetical protein
g23872	AT5G05200	Protein kinase superfamily protein
g5172	AT1G55940	cytochrome P450 family protein
g20236	AT4G10510	Subtilase family protein
g2310	AT1G23110	fold protein
g27842	AT5G45620	Proteasome component (PCI) domain protein
g7059	AT1G75270	dehydroascorbate reductase 2
g17300	AT3G51230	chalcone-flavanone isomerase family protein
g4677	AT1G51340	MATE efflux family protein
g26854	AT5G36658	ECA1 gametogenesis related family protein
g3388	AT1G34470	magnesium transporter, putative (DUF803)
g29086	AT5G57550	xyloglucan endotransglucosylase/hydrolase 25
g4974	AT1G54040	epithiospecifier protein
g8106	AT2G05320	beta-1,2-N-acetylglucosaminyltransferase II
g6594	AT1G70530	cysteine-rich RLK (RECEPTOR-like protein kinase) 3
g20581	AT4G13500	transmembrane protein
g12233	AT2G46455	OxaA/YidC-like membrane insertion protein
g21710	AT4G23670	Polyketide cyclase/dehydrase and lipid transport superfamily protein
g7373	AT1G78400	Pectin lyase-like superfamily protein
g24742	AT5G14670	ADP-ribosylation factor A1B
g9198	AT2G17190	ubiquitin family protein
g21545	AT4G22180	F-box protein (DUF295)
g20458	AT4G12460	OSBP(oxysterol binding protein)-related protein 2B
g4976	AT1G54060	6B-interacting protein 1-like 1
g723	AT1G08010	GATA transcription factor 11
g6	AT1G01060	Homeodomain-like superfamily protein
g23109	AT4G36970	Remorin family protein
g28207	AT5G49030	tRNA synthetase class I (I, L, M and V) family protein
g6596	AT1G70550	NEP-interacting protein, putative (DUF239)
g20583	AT4G13520	small acidic protein 1
g12231	AT2G46440	cyclic nucleotide-gated channels
g24448	AT5G11360	Interleukin-1 receptor-associated kinase 4 protein
g9943	AT2G24440	selenium binding protein
g5713	AT1G62260	mitochondrial editing factor 9
g14819	AT3G23280	hypothetical protein
g17144	AT3G49730	Tetratricopeptide repeat (TPR)-like superfamily protein
g27718	AT5G44540	Tapetum specific protein TAP35/TAP44
g29489	AT5G61500	autophagy 3 (APG3)
g17617	AT3G54310	DNA-directed RNA polymerase subunit alpha
g1787	AT1G18040	3
g8023	AT2G04622	transmembrane protein
g22377	AT4G29950	Ypt/Rab-GAP domain of gyp1p superfamily protein
g18969	AT4G03540	Uncharacterized protein family (UPF0497)
g16506	AT3G44210	hypothetical protein
g12396	AT2G48090	hypothetical protein
g6382	AT1G68490	translocase subunit seca
g29981	AT5G66270	Zinc finger C-x8-C-x5-C-x3-H type family protein
g22954	AT4G35410	Clathrin adaptor complex small chain family protein
g492	AT1G05810	Rab GTPase-like A5A protein
g23946	AT5G05965	cell wall RBR3-like protein
g13854	AT3G14490	Terpenoid cyclases/Protein prenyltransferases superfamily protein
g23858	AT5G05060	Cystatin/monellin superfamily protein
g6565	AT1G70250	receptor serine/threonine kinase
g6439	AT1G69020	Prolyl oligopeptidase family protein
g16640	AT3G45010	serine carboxypeptidase-like 48
g28576	AT5G52700	Copper transport protein family
g12615	AT3G02900	Low-density receptor-like protein
g25148	AT5G18750	DNAJ heat shock N-terminal domain-containing protein
g11503	AT2G39460	ribosomal protein L23AA
g22083	AT4G27180	kinesin 2
g2042	AT1G20570	Spc97 / Spc98 family of spindle pole body (SBP) component
g4840	AT1G52780	PII, uridylyltransferase (DUF2921)
g4127	AT1G34070	Copia-like polyprotein/retrotransposon
g26224	AT5G29070	transmembrane protein
g6770	AT1G72416	Chaperone DnaJ-domain superfamily protein
g20360	AT4G11600	glutathione peroxidase 6
g30087	AT5G67280	receptor-like kinase
g20234	AT4G10500	2-oxoglutarate (2OG) and Fe(II)-dependent oxygenase superfamily protein
g20309	AT4G11210	Disease resistance-responsive (dirigent-like protein) family protein
g25460	AT5G22550	transmembrane protein, putative (DUF247)
g17302	AT3G51250	Senescence/dehydration-associated protein-like protein
g4675	AT1G51320	F-box and associated interaction domains-containing protein
g12119	AT2G45300	RNA 3'-terminal phosphate cyclase/enolpyruvate transferase, alpha/beta
g13119	AT3G07425	transmembrane protein
g9783	AT2G22870	P-loop containing nucleoside triphosphate hydrolases superfamily protein
g14506	AT3G20555	hypothetical protein
g11468	AT2G39140	pseudouridine synthase family protein
g18600	AT4G00390	DNA-binding storekeeper protein-related transcriptional regulator
g25978	AT5G27580	AGAMOUS-like 89
g18867	AT4G02733	F-box family protein
g20649	AT4G14070	acyl-activating enzyme 15
g29301	AT5G59600	Tetratricopeptide repeat (TPR)-like superfamily protein
g20437	AT4G12290	Copper amine oxidase family protein
g1998	AT1G20120	GDSL-like Lipase/Acylhydrolase superfamily protein
g9733	AT2G22370	mediator of RNA polymerase II transcription subunit
g7192	AT1G76630	Tetratricopeptide repeat (TPR)-like superfamily protein
g9449	AT2G19680	Mitochondrial ATP synthase subunit G protein
g12603	AT3G02810	Protein kinase superfamily protein
g14504	AT3G20540	polymerase gamma 1
g7187	AT1G76570	Chlorophyll A-B binding family protein
g25462	AT5G22560	transmembrane protein, putative (DUF247)
g25481	AT5G22770	alpha-adaptin
g15020	AT3G25165	ralf-like 25
g23246	AT4G38260	transport/golgi organization-like protein (DUF833)
g10120	AT2G26160	F-box SKIP23-like protein (DUF295)
g17227	AT3G50500	SNF1-related protein kinase 2.2
g11404	AT2G38480	Uncharacterized protein family (UPF0497)
g20625	AT4G13850	glycine-rich RNA-binding protein 2
g5533	AT1G60570	Galactose oxidase/kelch repeat superfamily protein
g6979	AT1G74458	transmembrane protein
g10891	AT2G33540	C-terminal domain phosphatase-like 3
g4391	AT1G48500	jasmonate-zim-domain protein 4
g17124	AT3G49550	hypothetical protein
g7306	AT1G77760	nitrate reductase 1
g11499	AT2G39435	Phosphatidylinositol N-acetyglucosaminlytransferase subunit P-like protein
g23244	AT4G38240	alpha-1,3-mannosyl-glycoprotein beta-1,2-N-acetylglucosaminyltransferase
g1788	AT1G18050	SWAP/surp RNA-binding domain protein
g14568	AT3G21080	ABC transporter-like protein
g11406	AT2G38500	2-oxoglutarate (2OG) and Fe(II)-dependent oxygenase superfamily protein
g20251	AT4G10640	IQ-domain 16
g17060	AT3G48940	Remorin family protein
g6567	AT1G70270	transcription factor
g21668	AT4G23320	cysteine-rich RLK (RECEPTOR-like protein kinase) 24
g4561	AT1G50170	sirohydrochlorin ferrochelatase B
g4718	AT1G51710	ubiquitin-specific protease 6
g10549	AT2G30390	ferrochelatase 2
g26718	AT5G35540	transmembrane protein
g29360	AT5G60180	pumilio 19
g12617	AT3G02920	Replication protein A, subunit RPA32
g5140	AT1G55680	Transducin/WD40 repeat-like superfamily protein
g25398	AT5G21930	P-type ATPase of Arabidopsis 2
g7712	AT2G01810	RING/FYVE/PHD zinc finger superfamily protein
g5482	AT1G59990	DEA(D/H)-box RNA helicase family protein
g13133	AT3G07550	RNI-like superfamily protein
g19059	AT4G04850	K efflux antiporter 3
g12935	AT3G05810	IGR motif protein
g17062	AT3G48960	Ribosomal protein L13e family protein
g2235	AT1G22340	UDP-glucosyl transferase 85A7
g13621	AT3G12580	heat shock protein 70
g18572	AT4G00190	pectin methylesterase 38
g18602	AT4G00416	methyl-CPG-binding domain 3
g10223	AT2G27170	Structural maintenance of chromosomes (SMC) family protein
g10373	AT2G28605	Photosystem II reaction center PsbP family protein
g10448	AT2G29420	glutathione S-transferase tau 7
g1235	AT1G12710	phloem protein 2-A12
g17659	AT3G54760	dentin sialophosphoprotein-like protein
g1957	AT1G19700	BEL1-like homeodomain 10
g16771	AT3G46290	hercules receptor kinase 1
g25821	AT5G25940	early nodulin-like protein
g236	AT1G03300	agenet domain protein (DOMAIN OF UNKNOWN FUNCTION 724 1)
g7169	AT1G76400	Ribophorin I
g6592	AT1G70510	homeobox knotted-like protein
g5928	AT1G64185	Lactoylglutathione lyase / glyoxalase I family protein
g7784	AT2G02470	alfin-like 6
g10013	AT2G25170	chromatin remodeling factor CHD3 (PICKLE)
g20587	AT4G13560	Late embryogenesis abundant protein (LEA) family protein
g6606	AT1G70650	Ran BP2/NZF zinc finger-like superfamily protein
g10221	AT2G27150	abscisic aldehyde oxidase 3
g14378	AT3G19380	plant U-box 25
g17340	AT3G51630	with no lysine (K) kinase 5
g2654	AT1G27500	Tetratricopeptide repeat (TPR)-like superfamily protein
g1237	AT1G12740	cytochrome P450, family 87, subfamily A, polypeptide 2
g21720	AT4G23770	hypothetical protein
g28638	AT5G53300	ubiquitin-conjugating enzyme 10
g7443	AT1G79070	SNARE-associated protein-like protein
g2554	AT1G26560	beta glucosidase 40
g9350	AT2G18690	transmembrane protein
g9829	AT2G23300	Leucine-rich repeat protein kinase family protein
g24893	AT5G16220	Octicosapeptide/Phox/Bem1p family protein
g11158	AT2G36100	Uncharacterized protein family (UPF0497)
g20627	AT4G13870	Werner syndrome-like exonuclease
g15074	AT3G25700	Eukaryotic aspartyl protease family protein
g14203	AT3G17712	hypothetical protein
g4393	AT1G48520	GLU-ADT subunit B
g11010	AT2G34690	Glycolipid transfer protein (GLTP) family protein
g6554	AT1G70120	transmembrane protein, putative (DUF1163)
g9303	AT2G18210	hypothetical protein
g29379	AT5G60400	hypothetical protein
g7731	AT2G01960	tetraspanin14
g22268	AT4G28940	Phosphorylase superfamily protein
g14869	AT3G23770	O-Glycosyl hydrolases family 17 protein
g12585	AT3G02645	transmembrane protein, putative (DUF247)
g994	AT1G10520	DNA polymerase lambda (POLL)
g21868	AT4G25230	RPM1 interacting protein 2
g4505	AT1G49570	Peroxidase superfamily protein
g24278	AT5G09650	pyrophosphorylase 6
g29692	AT5G63590	flavonol synthase 3
g18334	AT3G61460	brassinosteroid-responsive RING-H2
g8220	AT2G06541	TTF-type zinc finger protein with HAT dimerization domain-containing protein
g17615	AT3G54280	ROOT GROWTH DEFECTIVE 3
g17658	AT3G54750	downstream neighbor of Son
g20185	AT4G10060	Beta-glucosidase, GBA2 type family protein
g12637	AT3G03130	lisH domain-like protein
g1344	AT1G13680	PLC-like phosphodiesterases superfamily protein
g12045	AT2G44578	RING/U-box superfamily protein
g22449	AT4G30620	Putative BCR, YbaB family COG0718
g5480	AT3G30370	MuDR family transposase
g11224	AT2G36740	DNA binding protein SWC2
g22956	AT4G35440	chloride channel E
g21152	AT4G18350	nine-cis-epoxycarotenoid dioxygenase 2
g22050	AT4G26950	senescence regulator (Protein of unknown function, DUF584)
g9401	AT2G19190	FLG22-induced receptor-like kinase 1
g25054	AT5G17830	Plasma-membrane choline transporter family protein
g10296	AT2G27880	Argonaute family protein
g4214	AT1G45170	outer envelope pore 24B-like protein
g28811	AT5G54910	DEA(D/H)-box RNA helicase family protein
g20187	AT4G10080	transmembrane protein
g12635	AT3G03110	exportin 1B
g1346	AT1G13700	6-phosphogluconolactonase 1
g18920	AT4G03153	Kinase interacting (KIP1-like) family protein
g17940	AT3G57530	calcium-dependent protein kinase 32
g22480	AT4G30890	ubiquitin-specific protease 24
g18065	AT3G58780	K-box region and MADS-box transcription factor family protein
g7597	AT1G80690	PPPDE putative thiol peptidase family protein
g12902	AT3G05560	Ribosomal L22e protein family
g143	AT1G02390	glycerol-3-phosphate acyltransferase 2
g10880	AT2G33435	RNA-binding (RRM/RBD/RNP motifs) family protein
g17271	AT3G50930	cytochrome BC1 synthesi
g18015	AT3G58300	phospholipase-like protein (PEARLI 4) family protein
g12117	AT2G45280	RAS associated with diabetes protein 51C
g5759	AT1G62690	hypothetical protein
g9297	AT2G18160	basic leucine-zipper 2
g20671	AT4G14230	CBS domain protein with a domain protein (DUF21)
g24546	AT5G12320	ankyrin repeat family protein
g7154	AT1G76240	DUF241 domain protein (DUF241)
g560	AT1G06440	Ubiquitin carboxyl-terminal hydrolase family protein
g12191	AT2G46030	ubiquitin-conjugating enzyme 6
g24129	AT5G07790	hypothetical protein
g14238	AT3G18100	myb domain protein 4r1
g3053	AT1G31490	HXXXD-type acyl-transferase family protein
g13456	AT3G10986	LURP-one-like protein (DUF567)
g21959	AT4G26100	casein kinase 1
g23040	AT4G36240	GATA transcription factor 7
g6147	AT1G66245	hypothetical protein
g23901	AT5G05500	Pollen Ole e 1 allergen and extensin family protein
g10416	AT2G29050	RHOMBOID-like 1
g11927	AT2G43470	zinc finger CCCH domain protein, putative (DUF3755)
g22657	AT4G32580	Thioredoxin superfamily protein
g28470	AT5G51720	2 iron, 2 sulfur cluster binding protein
g22718	AT4G33160	F-box family protein
g23139	AT4G37240	HTH-type transcriptional regulator
g5708	AT1G62210	hypothetical protein
g22889	AT4G34750	SAUR-like auxin-responsive protein family
g2346	AT1G23450	PPR superfamily protein
g12587	AT3G02660	Tyrosyl-tRNA synthetase, class Ib, bacterial/mitochondrial
g10122	AT2G26180	IQ-domain 6
g9983	AT2G24810	Pathogenesis-related thaumatin superfamily protein
g21929	AT4G25800	Calmodulin-binding protein
g7637	AT2G01070	Lung seven transmembrane receptor family protein
g23903	AT5G05520	Outer membrane OMP85 family protein
g5360	AT1G58520	GDSL-like lipase/acylhydrolase superfamily protein
g20170	AT4G09930	Avirulence induced gene (AIG1) family protein
g28472	AT5G51740	Peptidase family M48 family protein
g2166	AT1G21670	DPP6 amino-terminal domain protein
g14445	AT3G20010	SNF2 domain-containing protein / helicase domain-containing protein / zinc finger protein-like protein
g4018	AT1G43010	Pentatricopeptide repeat (PPR) superfamily protein
g7181	AT1G76510	ARID/BRIGHT DNA-binding domain-containing protein
g959	AT1G10190	NEP-interacting protein, putative (DUF239)
g1479	AT1G14960	Polyketide cyclase/dehydrase and lipid transport superfamily protein
g22479	AT4G30880	Bifunctional inhibitor/lipid-transfer protein/seed storage 2S albumin superfamily protein
g6037	AT1G65240	Eukaryotic aspartyl protease family protein
g10070	AT2G25650	DNA-binding storekeeper protein-related transcriptional regulator
g7540	AT1G80110	phloem protein 2-B11
g23515	AT5G01750	LURP-one-like protein (DUF567)
g23558	AT5G02190	Eukaryotic aspartyl protease family protein
g5457	AT1G59780	NB-ARC domain-containing disease resistance protein
g7541	AT1G80120	LURP-one-like protein (DUF567)
g4216	AT1G45190	downregulated in DIF1 18
g9266	AT2G17840	Senescence/dehydration-associated protein-like protein
g17623	AT3G54380	SAC3/GANP/Nin1/mts3/eIF-3 p25 family
g17984	AT3G57980	DNA-binding bromodomain-containing protein
g20221	AT4G10390	Protein kinase superfamily protein
g22396	AT4G30100	P-loop containing nucleoside triphosphate hydrolases superfamily protein
g18080	AT3G58940	F-box/RNI-like superfamily protein
g14384	AT3G19440	Pseudouridine synthase family protein
g9569	AT2G20820	hypothetical protein
g8637	AT2G11620	hypothetical protein
g27851	AT5G45710	winged-helix DNA-binding transcription factor family protein
g6904	AT1G73740	UDP-Glycosyltransferase superfamily protein
g20840	AT4G15560	Deoxyxylulose-5-phosphate synthase
g17515	AT3G53260	phenylalanine ammonia-lyase 2
g24748	AT5G14740	carbonic anhydrase 2
g11112	AT2G35670	VEFS-Box of polycomb protein
g10188	AT2G26840	MutS2
g17858	AT3G56710	sigma factor binding protein 1
g28495	AT5G51960	complex 1 protein, LYR family protein
g3569	AT2G33175	transmembrane protein
g4892	AT1G53270	ABC-2 type transporter family protein
g21025	AT4G17170	RAB GTPase homolog B1C
g3051	AT1G31470	Major facilitator superfamily protein
g562	AT1G06460	alpha-crystallin domain 32.1
g4094	AT1G43700	VIRE2-interacting protein 1
g20842	AT4G15563	F-box-like protein
g17517	AT3G53280	cytochrome p450 71b5
g18487	AT3G62970	zinc finger (C3HC4-type RING finger) family protein
g24315	AT5G09980	elicitor peptide 4 precursor
g21266	AT4G19440	Tetratricopeptide repeat (TPR)-like superfamily protein
g25640	AT5G24220	Lipase class 3-related protein
g29154	AT5G58170	SHV3-like 5
g4890	AT1G53260	hypothetical protein
g12080	AT2G44900	ARABIDILLO-1
g10089	AT2G25820	Integrase-type DNA-binding superfamily protein
g5503	AT1G60230	Radical SAM superfamily protein
g6802	AT1G72740	Homeodomain-like/winged-helix DNA-binding family protein
g18336	AT3G61480	Quinoprotein amine dehydrogenase, beta chain-like; RIC1-like guanyl-nucleotide exchange factor
g24621	AT5G13440	Ubiquinol-cytochrome C reductase iron-sulfur subunit
g9142	AT2G16660	Major facilitator superfamily protein
g24714	AT5G14380	arabinogalactan protein 6
g29842	AT5G65010	asparagine synthetase 2
g24608	AT5G13290	Protein kinase superfamily protein
g18813	AT4G02260	RELA/SPOT homolog 1
g27505	AT5G42620	metalloendopeptidase / zinc ion binding protein
g7635	AT2G01050	zinc ion binding / nucleic acid binding protein
g28258	AT5G49550	biogenesis of lysosome organelles complex 1 subunit-like protein
g1486	AT1G15020	quiescin-sulfhydryl oxidase 1
g13613	AT3G12510	MADS-box family protein
g13163	AT3G07840	Pectin lyase-like superfamily protein
g10216	AT2G27110	FAR1-related sequence 3
g22655	AT4G32560	paramyosin-like protein
g17974	AT3G57880	Calcium-dependent lipid-binding (CaLB domain) plant phosphoribosyltransferase family protein
g17939	AT3G57520	seed imbibition 2
g9140	AT2G16640	multimeric translocon complex in the outer envelope membrane 132
g24716	AT5G14400	cytochrome P450, family 724, subfamily A, polypeptide 1
g29840	AT5G64980	transcription factor
g3118	AT1G32050	SCAMP family protein
g9201	AT2G17220	Protein kinase superfamily protein
g1990	AT1G20050	C-8,7 sterol isomerase
g25019	AT5G17480	pollen calcium-binding protein 1
g10214	AT2G27090	bZIP transcription factor (DUF630 and DUF632)
g15216	AT3G26934	hypothetical protein
g6654	AT1G71130	Integrase-type DNA-binding superfamily protein
g1697	AT1G17180	glutathione S-transferase TAU 25
g6236	AT1G67110	cytochrome P450, family 735, subfamily A, polypeptide 2
g14386	AT3G19460	Reticulon family protein
g20223	AT4G10420	FBD / Leucine Rich Repeat domains containing protein
g14607	AT3G21400	dynein beta chain, ciliary protein
g16359	AT3G43160	maternal effect embryo arrest 38
g18613	AT4G00540	myb domain protein 3r2
g21514	AT4G21940	calcium-dependent protein kinase 15
g7276	AT1G77470	replication factor C subunit 3
g24224	AT5G08690	ATP synthase alpha/beta family protein
g25056	AT5G17850	Sodium/calcium exchanger family protein
g1722	AT1G17400	hypothetical protein
g21776	AT4G24280	chloroplast heat shock protein 70-1
g1828	AT1G18460	alpha/beta-Hydrolases superfamily protein
g5190	AT1G56085	Cyclophilin
g1695	AT1G17150	Pectin lyase-like superfamily protein
g5838	AT1G63310	hypothetical protein
g18198	AT3G60160	multidrug resistance-associated protein 9
g18922	AT4G03160	B3 domain protein
g30090	AT5G67310	cytochrome P450, family 81, subfamily G, polypeptide 1
g22088	AT4G27260	Auxin-responsive GH3 family protein
g27876	AT5G45950	GDSL-like Lipase/Acylhydrolase superfamily protein
g17164	AT3G49930	C2H2 and C2HC zinc fingers superfamily protein
g2284	AT1G22880	cellulase 5
g14763	AT3G22800	Leucine-rich repeat (LRR) family protein
g11743	AT2G41730	calcium-binding site protein
g25642	AT5G24240	phosphatidylinositol 4-kinase gamma-like protein
g29156	AT5G58190	evolutionarily conserved C-terminal region 10
g6188	AT1G66620	Protein with RING/U-box and TRAF-like domain
g7667	AT2G01360	pentatricopeptide (PPR) repeat protein
g903	AT1G09710	Homeodomain-like superfamily protein
g27869	AT5G45880	Pollen Ole e 1 allergen and extensin family protein
g5192	AT1G56100	Plant invertase/pectin methylesterase inhibitor superfamily protein
g21367	AT4G20430	Subtilase family protein
g18300	AT3G61160	Protein kinase superfamily protein
g9881	AT2G23810	tetraspanin8
g17621	AT3G54360	zinc ion binding protein
g603	AT1G06920	ovate family protein 4
g16743	AT3G46040	ribosomal protein S15A D
g1476	AT1G14930	Polyketide cyclase/dehydrase and lipid transport superfamily protein
g474	AT1G05660	Pectin lyase-like superfamily protein
g11741	AT2G41720	Tetratricopeptide repeat (TPR)-like superfamily protein
g21880	AT4G25340	FK506 BINDING PROTEIN 53
g29697	AT5G63625	hypothetical protein
g22189	AT4G28180	hypothetical protein
g9965	AT2G24650	B3 domain-containing protein REM13
g4912	AT1G53450	epstein-barr nuclear antigen
g21264	AT4G19420	Pectinacetylesterase family protein
g23042	AT4G36260	Lateral root primordium (LRP) protein-like protein
g12742	AT3G04100	AGAMOUS-like 57
g11278	AT2G37240	Thioredoxin superfamily protein
g11553	AT2G39940	RNI-like superfamily protein
g23620	AT5G02840	LHY/CCA1-like 1
g9504	AT2G20290	myosin-like protein XIG
g22316	AT4G29370	Galactose oxidase/kelch repeat superfamily protein
g18988	AT4G05475	RNI-like superfamily protein
g13517	AT3G11570	TRICHOME BIREFRINGENCE-LIKE 8
g2275	AT1G22770	gigantea protein (GI)
g21995	AT4G26440	WRKY DNA-binding protein 34
g12774	AT3G04430	NAC domain containing protein 49
g1729	AT1G17460	TRF-like 3
g11625	AT2G40610	expansin A8
g27159	AT5G39420	CDC2C
g11551	AT2G39920	HAD superfamily, subfamily IIIB acid phosphatase
g30069	AT5G67120	RING/U-box superfamily protein
g10762	AT2G32340	TraB family protein
g844	AT1G09176	transmembrane protein
g26975	AT5G37720	ALWAYS EARLY 4
g2841	AT1G29500	SAUR-like auxin-responsive protein family
g22314	AT4G29350	profilin 2
g4952	AT1G53800	muscle M-line assembly protein
g17055	AT3G48880	RNI-like superfamily protein
g25423	AT5G22170	transmembrane protein
g14989	AT3G24800	proteolysis 1
g20962	AT4G16520	Ubiquitin-like superfamily protein
g3377	AT1G34370	C2H2 and C2HC zinc fingers superfamily protein
g29483	AT5G61450	P-loop containing nucleoside triphosphate hydrolases superfamily protein
g29828	AT5G64870	SPFH/Band 7/PHB domain-containing membrane-associated protein family
g3170	AT1G32510	NAC domain containing protein 11
g18611	AT4G00520	Acyl-CoA thioesterase family protein
g4683	AT1G51390	NFU domain protein 5
g519	AT1G06080	delta 9 desaturase 1
g14372	AT3G19320	Leucine-rich repeat (LRR) family protein
g9673	AT2G21810	Cysteine/Histidine-rich C1 domain family protein
g20229	AT4G10465	Heavy metal transport/detoxification superfamily protein
g1484	AT1G15010	mediator of RNA polymerase II transcription subunit
g22902	AT4G34890	xanthine dehydrogenase 1
g556	AT1G06400	Ras-related small GTP-binding family protein
g11832	AT2G42560	late embryogenesis abundant domain-containing protein / LEA domain-containing protein
g8019	AT2G04570	GDSL-like Lipase/Acylhydrolase superfamily protein
g6433	AT1G68930	pentatricopeptide (PPR) repeat-containing protein
g1167	AT1G12020	hypothetical protein
g2586	AT1G26830	cullin 3
g20960	AT4G16510	YbaK/aminoacyl-tRNA synthetase-associated domain-containing protein
g11110	AT2G35660	FAD/NAD(P)-binding oxidoreductase family protein
g24833	AT5G15640	Mitochondrial substrate carrier family protein
g25716	AT5G24950	cytochrome P450, family 71, subfamily A, polypeptide 15
g177	AT1G02740	MRG family protein
g639	AT1G07260	UDP-glucosyl transferase 71C3
g13907	AT3G14990	Class I glutamine amidotransferase-like superfamily protein
g21027	AT4G17190	farnesyl diphosphate synthase 2
g8107	AT2G05330	BTB/POZ domain-containing protein
g7186	AT1G76560	CP12 domain-containing protein 3
g13303	AT3G09660	minichromosome maintenance 8
g22900	AT4G34870	rotamase cyclophilin 5
g8924	AT2G14580	basic pathogenesis-related protein 1
g12232	AT2G46450	cyclic nucleotide-gated channel 12
g12362	AT2G47730	glutathione S-transferase phi 8
g23521	AT5G01810	CBL-interacting protein kinase 15
g20643	AT4G14010	ralf-like 32
g5613	AT1G61300	LRR and NB-ARC domains-containing disease resistance protein
g25600	AT5G23880	cleavage and polyadenylation specificity factor 100
g25714	AT5G24930	zinc finger CONSTANS-like protein
g17919	AT3G57320	threonine-tRNA ligase 2
g2772	AT1G28600	GDSL-like Lipase/Acylhydrolase superfamily protein
g25316	AT5G20360	Octicosapeptide/Phox/Bem1p (PB1) domain-containing protein / tetratricopeptide repeat (TPR)-containing protein
g12347	AT2G47560	RING/U-box superfamily protein
g309	AT1G04050	histone-lysine N-methyltransferase SUVR2-like protein
g23178	AT4G37640	calcium ATPase 2
g12395	AT2G48080	oxidoreductase, 2OG-Fe(II) oxygenase family protein
g7884	AT2G03440	nodulin-related protein 1
g2277	AT1G22800	S-adenosyl-L-methionine-dependent methyltransferases superfamily protein
g28143	AT5G48480	Lactoylglutathione lyase / glyoxalase I family protein
g28968	AT5G56400	FBD, F-box, Skp2-like and Leucine Rich Repeat domains containing protein
g22783	AT4G33830	Glycosyl hydrolase family 10 protein
g29871	AT5G65260	RNA-binding (RRM/RBD/RNP motifs) family protein
g12601	AT3G02790	zinc finger (C2H2 type) family protein
g20641	AT4G13990	Exostosin family protein
g12251	AT2G46590	Dof-type zinc finger DNA-binding family protein
g12345	AT2G47540	Pollen Ole e 1 allergen and extensin family protein
g18968	AT4G03520	Thioredoxin superfamily protein
g1812	AT1G18300	nudix hydrolase homolog 4
g12397	AT2G48100	Exonuclease family protein
g2979	AT1G30825	Arp2/3 complex, 34 kD subunit p34-Arc
g7517	AT1G79870	D-isomer specific 2-hydroxyacid dehydrogenase family protein
g3153	AT1G32361	RING/U-box superfamily protein
g12586	AT3G02650	Tetratricopeptide repeat (TPR)-like superfamily protein
g11954	AT2G43700	Concanavalin A-like lectin protein kinase family protein
g16688	AT3G45530	Cysteine/Histidine-rich C1 domain family protein
g732	AT1G08090	nitrate transporter 2:1
g29547	AT5G62110	Homeodomain-like superfamily protein
g18715	AT4G01395	conserved oligomeric Golgi complex subunit 4
g16078	AT3G33520	actin-related protein 6
g1293	AT1G13260	related to ABI3/VP1 1
g23355	AT4G39380	TSL-kinase interacting-like protein
g17301	AT3G51240	flavanone 3-hydroxylase
g10518	AT2G30090	Acyl-CoA N-acyltransferases (NAT) superfamily protein
g6313	AT1G67850	lysine ketoglutarate reductase trans-splicing protein (DUF707)
g26705	AT3G42140	zinc ion binding / nucleic acid binding protein
g186	AT1G02820	Late embryogenesis abundant 3 (LEA3) family protein
g4926	AT1G53590	Calcium-dependent lipid-binding (CaLB domain) family protein
g9699	AT2G22010	related to KPC1
g3059	AT1G31540	Disease resistance protein (TIR-NBS-LRR class) family
g7487	AT1G79560	FTSH protease 12
g4346	AT1G48090	calcium-dependent lipid-binding family protein
g1835	AT1G18510	tetraspanin
g20512	AT4G12910	serine carboxypeptidase-like 20
g17303	AT3G51260	20S proteasome alpha subunit PAD1
g10248	AT2G27385	Pollen Ole e 1 allergen and extensin family protein
g1656	AT1G16790	ribosomal protein-like protein
g6044	AT1G65300	AGAMOUS-like 38
g1594	AT1G16120	wall associated kinase-like 1
g4924	AT1G53570	mitogen-activated protein kinase kinase kinase 3
g18629	AT4G00680	actin depolymerizing factor 8
g28758	AT5G54400	S-adenosyl-L-methionine-dependent methyltransferases superfamily protein
g6909	AT1G73790	mitotic-spindle organizing 1B-like protein (DUF3743)
g23108	AT4G36960	RNA-binding (RRM/RBD/RNP motifs) family protein
g22731	AT4G33355	Bifunctional inhibitor/lipid-transfer protein/seed storage 2S albumin superfamily protein
g12230	AT2G46430	cyclic nucleotide gated channel 3
g6913	AT1G73830	BR enhanced expression 3
g2266	AT1G22690	Gibberellin-regulated family protein
g11144	AT2G35960	NDR1/HIN1-like 12
g10113	AT2G26080	glycine decarboxylase P-protein 2
g4553	AT1G50040	formin-like protein, putative (DUF1005)
g18769	AT4G01883	Polyketide cyclase / dehydrase and lipid transport protein
g2244	AT1G22450	cytochrome C oxidase 6B
g3476	AT1G35420	alpha/beta-Hydrolases superfamily protein
g20351	AT4G11510	ralf-like 28
g5551	AT1G60760	Plant invertase/pectin methylesterase inhibitor superfamily protein
g4681	AT1G51370	F-box/RNI-like/FBD-like domains-containing protein
g23753	AT5G04040	Patatin-like phospholipase family protein
g28461	AT5G51630	Disease resistance protein (TIR-NBS-LRR class) family
g11456	AT2G39010	plasma membrane intrinsic protein 2E
g13172	AT3G07930	DNA glycosylase superfamily protein
g22733	AT4G33370	DEA(D/H)-box RNA helicase family protein
g13603	AT3G12400	Ubiquitin-conjugating enzyme/RWD-like protein
g6624	AT1G70840	MLP-like protein 31
g16779	AT3G46420	Leucine-rich repeat protein kinase family protein
g6854	AT1G73260	kunitz trypsin inhibitor 1
g24048	AT5G07000	sulfotransferase 2B
g6336	AT1G68050	flavin-binding, kelch repeat, f box 1
g11454	AT2G38995	O-acyltransferase (WSD1-like) family protein
g14309	AT3G18740	Ribosomal protein L7Ae/L30e/S12e/Gadd45 family protein
g7422	AT1G78895	Reticulon family protein
g13363	AT3G10185	Gibberellin-regulated family protein
g13111	AT3G07350	sulfate/thiosulfate import ATP-binding protein, putative (DUF506)
g21669	AT4G23330	hypothetical protein
g20122	AT4G09500	UDP-Glycosyltransferase superfamily protein
g1762	AT1G17780	transmembrane protein
g22660	AT4G32605	Mitochondrial glycoprotein family protein
g20788	AT4G15130	phosphorylcholine cytidylyltransferase2
g18586	AT4G00295	fringe-like protein
g24272	AT5G09580	heat shock protein
g2616	AT1G27130	glutathione S-transferase tau 13
g4898	AT1G53320	tubby like protein 7
g18209	AT3G60260	ELMO/CED-12 family protein
g14272	AT3G18380	DNA-BINDING TRANSCRIPTION FACTOR 2
g4344	AT1G48060	F-box/associated interaction domain protein
g15587	AT3G01345	Expressed protein
g6461	AT1G69240	methyl esterase 15
g24418	AT5G11040	TRS120
g1412	AT1G14345	NAD(P)-linked oxidoreductase superfamily protein
g13433	AT3G10790	F-box associated ubiquitination effector family protein
g20510	AT4G12890	Gamma interferon responsive lysosomal thiol (GILT) reductase family protein
g11035	AT2G34930	disease resistance family protein / LRR family protein
g121	AT1G02170	metacaspase 1
g18498	AT3G63070	Tudor/PWWP/MBT domain-containing protein
g29635	AT5G63010	Transducin/WD40 repeat-like superfamily protein
g18584	AT4G00270	DNA-binding storekeeper protein-related transcriptional regulator
g13113	AT3G07370	carboxyl terminus of HSC70-interacting protein
g9668	AT2G21750	Egg cell-secreted protein (DUF1278)
g10128	AT2G26250	3-ketoacyl-CoA synthase 10
g6579	AT1G70390	F-box and associated interaction domains-containing protein
g27639	AT5G43810	Stabilizer of iron transporter SufD / Polynucleotidyl transferase
g6463	AT1G69260	ABI five binding protein
g22348	AT4G29670	atypical CYS HIS rich thioredoxin 2
g5983	AT1G64680	beta-carotene isomerase D27
g12554	AT3G02360	6-phosphogluconate dehydrogenase family protein
g25990	AT5G27680	RECQ helicase SIM
g1208	AT1G12430	armadillo repeat kinesin 3
g2657	AT1G27520	Glycosyl hydrolase family 47 protein
g21908	AT4G25600	Oxoglutarate/iron-dependent oxygenase
g25855	AT5G26280	TRAF-like family protein
g4858	AT1G52920	G protein coupled receptor
g8858	AT2G14050	minichromosome maintenance 9
g22003	AT4G26485	methyltransferase small domain protein
g14897	AT3G24040	Core-2/I-branching beta-1,6-N-acetylglucosaminyltransferase family protein
g20349	AT4G11490	cysteine-rich RLK (RECEPTOR-like protein kinase) 33
g9828	AT2G23290	myb domain protein 70
g29607	AT5G62730	Major facilitator superfamily protein
g20353	AT4G11521	Receptor-like protein kinase-related family protein
g19154	AT4G04190	transmembrane protein
g27578	AT5G43200	Zinc finger, C3HC4 type (RING finger) family protein
g23018	AT4G36020	cold shock domain protein 1
g13020	AT3G06510	Glycosyl hydrolase superfamily protein
g7695	AT2G01650	plant UBX domain-containing protein 2
g6280	AT1G67570	zinc finger CONSTANS-like protein (DUF3537)
g17948	AT3G57610	adenylosuccinate synthase
g2147	AT1G21480	Exostosin family protein
g12436	AT3G01280	voltage dependent anion channel 1
g23478	AT5G01380	Homeodomain-like superfamily protein
g14346	AT3G19070	Homeodomain-like superfamily protein
g18798	AT4G02120	CTP synthase family protein
g1505	AT1G15210	pleiotropic drug resistance 7
g2145	AT1G21460	Nodulin MtN3 family protein
g28459	AT5G51600	Microtubule associated protein (MAP65/ASE1) family protein
g5810	AT1G63070	pentatricopeptide (PPR) repeat-containing protein
g12636	AT3G03120	ADP-ribosylation factor B1C
g11146	AT2G35980	Late embryogenesis abundant (LEA) hydroxyproline-rich glycoprotein family
g7602	AT1G80740	chromomethylase 1
g1379	AT1G14048	GCK domain-containing protein
g19944	AT4G08267	hAT transposon superfamily protein
g6706	AT1G71780	WD repeat protein
g12564	AT3G02460	Ypt/Rab-GAP domain of gyp1p superfamily protein
g14493	AT3G20430	phosphorylated adapter RNA export-like protein
g7168	AT1G76390	ARM repeat superfamily protein
g2938	AT1G30480	D111/G-patch domain-containing protein
g5796	AT1G62980	expansin A18
g854	AT1G09260	Chaperone DnaJ-domain superfamily protein
g5119	AT1G55490	chaperonin 60 beta
g22387	AT4G30050	transmembrane protein
g5981	AT1G64660	methionine gamma-lyase
g17398	AT3G52180	dual specificity protein phosphatase (DsPTP1) family protein
g14538	AT3G20850	proline-rich family protein
g1309	AT1G13420	sulfotransferase 4B
g4331	AT1G47900	filament-like protein (DUF869)
g17879	AT3G56910	plastid-specific 50S ribosomal protein 5
g2536	AT1G26380	FAD-binding Berberine family protein
g14964	AT3G24570	Peroxisomal membrane 22 kDa (Mpv17/PMP22) family protein
g22196	AT4G28250	expansin B3
g7173	AT1G76430	9
g1654	AT1G16770	hypothetical protein
g7081	AT1G75490	Integrase-type DNA-binding superfamily protein
g11559	AT2G39990	eukaryotic translation initiation factor 2
g10975	AT2G34357	ARM repeat superfamily protein
g28646	AT5G53390	O-acyltransferase (WSD1-like) family protein
g511	AT1G06000	UDP-Glycosyltransferase superfamily protein
g27691	AT5G44310	Late embryogenesis abundant protein (LEA) family protein
g13022	AT3G06530	ARM repeat superfamily protein
g2181	AT1G21810	filament-like protein (DUF869)
g15347	AT3G28080	nodulin MtN21 /EamA-like transporter family protein
g29820	AT5G64810	WRKY DNA-binding protein 51
g29893	AT5G65460	kinesin like protein for actin based chloroplast movement 2
g3061	AT1G31580	ECS1
g5585	AT1G61080	Hydroxyproline-rich glycoprotein family protein
g7083	AT1G75510	Transcription initiation factor IIF, beta subunit
g18088	AT3G59030	MATE efflux family protein
g19680	AT4G07390	Mannose-P-dolichol utilization defect 1 protein
g19835	AT4G07940	pre-mRNA-splicing factor CWC22-like protein, putative (DUF3245)
g18878	AT4G02820	Pentatricopeptide repeat (PPR) superfamily protein
g15345	AT3G28070	nodulin MtN21 /EamA-like transporter family protein
g29822	AT5G64816	thionin-like protein
g14587	AT3G21250	multidrug resistance-associated protein 6
g18831	AT4G02425	LYR motif protein
g30103	AT5G67430	Acyl-CoA N-acyltransferases (NAT) superfamily protein
g14680	AT3G22053	cysteine-rich repeat secretory protein
g14794	AT3G23090	TPX2 (targeting protein for Xklp2) protein family
g4129	AT1G43900	Protein phosphatase 2C family protein
g29423	AT5G60850	OBF binding protein 4
g21654	AT4G23140	cysteine-rich RLK (RECEPTOR-like protein kinase) 6
g21976	AT4G26260	myo-inositol oxygenase 4
g12634	AT3G03100	NADH:ubiquinone oxidoreductase, 17.2kDa subunit
g454	AT1G05490	chromatin remodeling 31
g8049	AT2G04860	Tetratricopeptide repeat (TPR)-like superfamily protein
g27081	AT5G38660	acclimation of photosynthesis to environment
g5230	AT1G56410	heat shock protein 70 (Hsp 70) family protein
g12832	AT3G04943	low-molecular-weight cysteine-rich 41
g26696	AT5G35360	acetyl Co-enzyme a carboxylase biotin carboxylase subunit
g7923	AT2G03830	root meristem growth factor
g5922	AT1G64150	Uncharacterized protein family (UPF0016)
g14585	AT3G21230	4-coumarate:CoA ligase 5
g29347	AT5G60060	F-box SKIP23-like protein (DUF295)
g4217	AT1G45191	Glycosyl hydrolase superfamily protein
g4150	AT1G44110	1
g21841	AT4G24960	HVA22 homologue D
g27011	AT5G38020	S-adenosyl-L-methionine-dependent methyltransferases superfamily protein
g14068	AT3G16490	IQ-domain 26
g22001	AT4G26480	RNA-binding KH domain-containing protein
g21974	AT4G26250	galactinol synthase 6
g29580	AT5G62440	EMB514 (DUF3223)
g2793	AT1G29030	Apoptosis inhibitory protein 5 (API5)
g2534	AT1G26360	methyl esterase 13
g977	AT1G10370	Glutathione S-transferase family protein
g7267	AT1G77370	Glutaredoxin family protein
g23900	AT5G05490	Rad21/Rec8-like family protein
g11913	AT2G43340	hypothetical protein (DUF1685)
g23098	AT4G36870	BEL1-like homeodomain 2
g9193	AT2G17140	Pentatricopeptide repeat (PPR) superfamily protein
g24749	AT5G14750	myb domain protein 66
g27425	AT5G41870	Pectin lyase-like superfamily protein
g27468	AT5G42270	FtsH extracellular protease family
g17859	AT3G56720	pre-mRNA-splicing factor
g12497	AT3G01810	EEIG1/EHBP1 protein amino-terminal domain protein
g6730	AT1G72020	TonB-dependent heme receptor A
g23886	AT5G05340	Peroxidase superfamily protein
g27672	AT5G44110	P-loop containing nucleoside triphosphate hydrolases superfamily protein
g13093	AT3G07180	GPI transamidase component PIG-S-like protein
g2489	AT1G25422	hypothetical protein
g563	AT1G06470	Nucleotide/sugar transporter family protein
g14837	AT3G23460	S-adenosyl-L-methionine-dependent methyltransferases superfamily protein
g23902	AT5G05510	Mad3/BUB1 homology region 1
g11911	AT2G43320	S-adenosyl-L-methionine-dependent methyltransferases superfamily protein
g29537	AT5G62020	heat shock transcription factor B2A
g5136	AT1G55640	prenylated RAB acceptor 1.G1
g20347	AT4G11480	cysteine-rich RLK (RECEPTOR-like protein kinase) 32
g11510	AT2G39530	Uncharacterized protein family (UPF0497)
g25992	AT5G27700	Ribosomal protein S21e
g5134	AT1G55620	chloride channel F
g21755	AT4G24110	NADP-specific glutamate dehydrogenase
g6003	AT1G64890	Major facilitator superfamily protein
g9414	AT2G19340	Oligosaccharyltransferase complex/magnesium transporter family protein
g9844	AT2G23420	nicotinate phosphoribosyltransferase 2
g3272	AT1G33600	Leucine-rich repeat (LRR) family protein
g12884	AT3G05420	acyl-CoA binding protein 4
g29843	AT5G65020	annexin 2
g16729	AT3G45890	root UVB sensitive-like protein (Protein of unknown function, DUF647)
g29953	AT5G66005	Expressed protein
g14220	AT3G17920	Outer arm dynein light chain 1 protein
g21999	AT4G26460	S-adenosyl-L-methionine-dependent methyltransferases superfamily protein
g14835	AT3G23440	embryo sac development arrest 6
g27538	AT5G42895	ECA1 gametogenesis related family protein
g23069	AT4G36590	MADS-box transcription factor family protein
g6288	AT1G67635	phosphatidylinositol 4-kinase gamma-like protein
g6001	AT1G64870	hypothetical protein
g29936	AT5G65860	ankyrin repeat family protein
g21224	AT4G18990	xyloglucan endotransglucosylase/hydrolase 29
g26780	AT5G35840	phytochrome C
g705	AT1G07840	Sas10/Utp3/C1D family
g13235	AT3G08990	Yippee family putative zinc-binding protein
g1102	AT1G11480	eukaryotic translation initiation factor-like protein
g17514	AT3G53250	SAUR-like auxin-responsive protein family
g17408	AT3G52280	general transcription factor group E6
g4351	AT1G48140	dolichol-phosphate mannosyltransferase-like protein
g10242	AT2G27330	RNA-binding (RRM/RBD/RNP motifs) family protein
g9889	AT2G23930	Putative small nuclear ribonucleoprotein G
g17629	AT3G54450	Major facilitator superfamily protein
g26591	AT5G34869	hypothetical protein
g3138	AT1G32240	Homeodomain-like superfamily protein
g1696	AT1G17170	glutathione S-transferase TAU 24
g24636	AT5G13610	sporulation RMD1-like protein, putative (DUF155)
g7254	AT1G77250	RING/FYVE/PHD-type zinc finger family protein
g9583	AT2G20920	chaperone (DUF3353)
g23152	AT4G37370	cytochrome P450, family 81, subfamily D, polypeptide 8
g13237	AT3G09010	Protein kinase superfamily protein
g5972	AT1G64584	hypothetical protein
g2855	AT1G29660	GDSL-like Lipase/Acylhydrolase superfamily protein
g19113	AT4G04480	F-box protein with a domain protein
g18185	AT3G60030	squamosa promoter-binding protein-like 12
g4821	AT1G52620	Pentatricopeptide repeat (PPR) superfamily protein
g17516	AT3G53270	Small nuclear RNA activating complex (SNAPc), subunit SNAP43 protein
g9818	AT2G23190	cytochrome P450, family 81, subfamily D, polypeptide 7
g25641	AT5G24230	Lipase class 3-related protein
g19946	AT4G08280	Thioredoxin superfamily protein
g18640	AT4G00755	F-box family protein
g13806	AT3G14090	exocyst subunit exo70 family protein D3
g22836	AT4G34250	3-ketoacyl-CoA synthase 16
g12081	AT2G44910	homeobox-leucine zipper protein 4
g20782	AT4G15090	FRS (FAR1 Related Sequences) transcription factor family
g17464	AT3G52820	purple acid phosphatase 22
g2857	AT1G29680	histone acetyltransferase (DUF1264)
g19111	AT4G04500	cysteine-rich RLK (RECEPTOR-like protein kinase) 37
g28149	AT5G48520	HAUS augmin-like complex subunit
g14904	AT3G24090	putative glucosamine-fructose-6-phosphate aminotransferase
g14762	AT3G22790	Kinase interacting (KIP1-like) family protein
g8984	AT2G15000	caspase-6 protein
g21345	AT4G20230	terpenoid synthase superfamily protein
g25643	AT5G24260	prolyl oligopeptidase family protein
g11758	AT2G41870	Remorin family protein
g18517	AT3G63260	Protein kinase superfamily protein
g20780	AT4G15075	FBD-like domain family protein
g11841	AT2G42660	Homeodomain-like superfamily protein
g1117	AT1G11608	F-box associated ubiquitination effector family protein
g24387	AT5G10720	histidine kinase 5
g3119	AT1G32060	phosphoribulokinase
g29841	AT5G65005	Polynucleotidyl transferase, ribonuclease H-like superfamily protein
g11888	AT2G43080	P4H isoform 1
g1991	AT1G20060	ATP binding microtubule motor family protein
g14338	AT3G18990	AP2/B3-like transcriptional factor family protein
g20128	AT4G09560	Protease-associated (PA) RING/U-box zinc finger family protein
g20423	AT4G12150	RING/U-box superfamily protein
g21347	AT4G20240	cytochrome P450, family 71, subfamily A, polypeptide 27
g14701	AT3G22220	hAT transposon superfamily
g11843	AT2G42680	multiprotein bridging factor 1A
g6390	AT1G68570	Major facilitator superfamily protein
g7647	AT2G01180	phosphatidic acid phosphatase 1
g6692	AT1G71680	Transmembrane amino acid transporter family protein
g11279	AT2G37250	adenosine kinase
g7750	AT2G02120	Scorpion toxin-like knottin superfamily protein
g24385	AT5G10700	Peptidyl-tRNA hydrolase II (PTH2) family protein
g7080	AT1G75470	purine permease
g12998	AT3G06370	sodium hydrogen exchanger 4
g26976	AT5G37730	hypothetical protein
g27196	AT5G39730	AIG2-like (avirulence induced gene) family protein
g12368	AT2G47800	multidrug resistance-associated protein 4
g1993	AT1G20070	hypothetical protein
g11474	AT2G39210	Major facilitator superfamily protein
g7764	AT2G02240	F-box family protein
g10865	AT2G33290	SU(VAR)3-9 homolog 2
g6371	AT1G68370	Chaperone DnaJ-domain superfamily protein
g379	AT1G04770	Tetratricopeptide repeat (TPR)-like superfamily protein
g24648	AT5G13730	sigma factor 4
g24509	AT5G11960	magnesium transporter, putative (DUF803)
g1694	AT1G17147	VQ motif-containing protein
g2003	AT1G20150	Subtilisin-like serine endopeptidase family protein
g2778	AT1G28670	GDSL-like Lipase/Acylhydrolase superfamily protein
g7256	AT1G77270	hypothetical protein
g28518	AT5G52155	E3 ubiquitin ligase BIG BROTHER-like protein
g8968	AT2G14860	Peroxisomal membrane 22 kDa (Mpv17/PMP22) family protein
g28271	AT5G49665	Zinc finger (C3HC4-type RING finger) family protein
g13746	AT3G13640	RNAse l inhibitor protein 1
g12135	AT2G45470	FASCICLIN-like arabinogalactan protein 8
g17770	AT3G55790	transmembrane protein
g26974	AT5G37710	alpha/beta-Hydrolases superfamily protein
g22342	AT4G29630	Cytidine/deoxycytidylate deaminase family protein
g5989	AT1G64750	deletion of SUV3 suppressor 1(I)
g1749	AT1G17640	RNA-binding (RRM/RBD/RNP motifs) family protein
g6373	AT1G68400	leucine-rich repeat transmembrane protein kinase family protein
g5324	AT1G58160	jacalin lectin-like protein
g18663	AT4G00940	Dof-type zinc finger DNA-binding family protein
g2134	AT1G21350	Thioredoxin superfamily protein
g2179	AT1G21780	BTB/POZ domain-containing protein
g1818	AT1G18350	MAP kinase kinase 7
g2001	AT1G20135	GDSL-like Lipase/Acylhydrolase family protein
g14028	AT3G16110	PDI-like 1-6
g7409	AT1G78780	pathogenesis-related family protein
g7747	AT2G02090	SNF2 domain-containing protein / helicase domain-containing protein
g22666	AT4G32660	Protein kinase superfamily protein
g10846	AT2G33110	vesicle-associated membrane protein 723
g7515	AT1G79850	ribosomal protein S17
g7239	AT1G77100	peroxidase superfamily protein
g14823	AT3G23325	Splicing factor 3B subunit 5/RDS3 complex subunit 10
g4260	AT1G47278	hypothetical protein
g26918	AT5G37240	hypothetical protein
g19041	AT4G04985	Eukaryotic aspartyl protease family protein
g4710	AT1G51630	O-fucosyltransferase family protein
g29137	AT5G58005	Cytochrome c oxidase, subunit Vib family protein
g16895	AT3G47340	glutamine-dependent asparagine synthase 1
g19001	AT4G05340	P-loop containing nucleoside triphosphate hydrolases superfamily protein
g27815	AT5G45360	F-box family protein
g18094	AT3G59090	tobamovirus multiplication protein
g4262	AT1G47290	3beta-hydroxysteroid-dehydrogenase/decarboxylase isoform 1
g6245	AT1G67210	Proline-rich spliceosome-associated (PSP) family protein / zinc knuckle (CCHC-type) family protein
g7686	AT2G01560	Plant protein 1589 of unknown function
g20421	AT4G12130	Glycine cleavage T-protein family
g9164	AT2G16900	phospholipase-like protein (PEARLI 4) family protein
g1728	AT1G17455	ELF4-like 4
g11784	AT2G42120	DNA polymerase delta small subunit
g28165	AT5G48657	defense protein-like protein
g28128	AT5G48350	Polynucleotidyl transferase, ribonuclease H-like superfamily protein
g14781	AT3G22960	Pyruvate kinase family protein
g10239	AT2G27313	hypothetical protein
g6630	AT1G70895	CLAVATA3/ESR-RELATED 17
g23835	AT5G04860	splicing factor 3A subunit
g6247	AT1G67230	little nuclei1
g66	AT1G01660	RING/U-box superfamily protein
g877	AT1G09480	NAD(P)-binding Rossmann-fold superfamily protein
g24000	AT5G06490	RING/U-box superfamily protein
g21600	AT4G22640	Bifunctional inhibitor/lipid-transfer protein/seed storage 2S albumin superfamily protein
g6179	AT1G66550	WRKY DNA-binding protein 67
g13843	AT3G14390	Pyridoxal-dependent decarboxylase family protein
g18996	AT4G05400	copper ion binding protein
g5033	AT1G54650	Methyltransferase family protein
g14373	AT3G19330	transmembrane protein, putative (DUF677)
g21124	AT4G18130	phytochrome E
g14119	AT3G16980	RNA polymerases M/15 Kd subunit
g10162	AT2G26590	regulatory particle non-ATPase 13
g2911	AT1G30210	TEOSINTE BRANCHED 1, cycloidea, and PCF family 24
g28062	AT5G47700	60S acidic ribosomal protein family
g10635	AT2G31160	LIGHT-DEPENDENT SHORT HYPOCOTYLS-like protein (DUF640)
g10977	AT2G34370	Pentatricopeptide repeat (PPR) superfamily protein
g9577	AT2G20875	epidermal patterning factor 1
g27699	AT5G44360	FAD-binding Berberine family protein
g6407	AT1G68730	Zim17-type zinc finger protein
g14469	AT3G20200	kinase with adenine nucleotide alpha hydrolases-like domain-containing protein
g2690	AT1G27880	DEAD/DEAH box RNA helicase family protein
g22216	AT4G28410	Tyrosine transaminase family protein
g7729	AT2G01940	C2H2-like zinc finger protein
g4801	AT1G52440	alpha/beta-Hydrolases superfamily protein
g64	AT1G01640	BTB/POZ domain-containing protein
g16281	AT3G42790	alfin-like 3
g2998	AT1G30960	GTP-binding family protein
g4927	AT1G53600	Tetratricopeptide repeat (TPR)-like superfamily protein
g21357	AT4G20350	oxidoreductase
g6405	AT1G68710	ATPase E1-E2 type family protein / haloacid dehalogenase-like hydrolase family protein
g13692	AT3G13210	crooked neck protein, putative / cell cycle protein
g2913	AT1G30230	translation elongation factor EF1B/ribosomal protein S6 family protein
g16365	AT3G43220	Phosphoinositide phosphatase family protein
g301	AT1G03980	phytochelatin synthase 2
g19043	AT4G04972	hypothetical protein
g18115	AT3G59310	solute carrier family 35 protein (DUF914)
g5970	AT1G64580	Pentatricopeptide repeat (PPR) superfamily protein
g29135	AT5G58000	Reticulon family protein
g7826	AT2G02840	nucleic acid/zinc ion-binding protein
g16456	AT3G43800	glutathione S-transferase tau 27
g12212	AT2G46240	BCL-2-associated athanogene 6
g15209	AT3G26850	histone-lysine N-methyltransferase
g17918	AT3G57310	Bifunctional inhibitor/lipid-transfer protein/seed storage 2S albumin superfamily protein
g21875	AT4G25300	2-oxoglutarate (2OG) and Fe(II)-dependent oxygenase superfamily protein
g4925	AT1G53580	glyoxalase II 3
g5257	AT1G56560	Plant neutral invertase family protein
g20193	AT4G10130	DNAJ heat shock N-terminal domain-containing protein
g29288	AT5G59470	Mannose-P-dolichol utilization defect 1 protein
g29015	AT5G56850	hypothetical protein
g13690	AT3G13200	Cwf15 / Cwc15 cell cycle control family protein
g23882	AT5G05300	hypothetical protein
g20995	AT4G16780	homeobox protein 2
g6912	AT1G73820	Ssu72-like family protein
g4517	AT1G49710	fucosyltransferase 12
g20901	AT4G16030	Ribosomal protein L19e family protein
g22121	AT4G27585	SPFH/Band 7/PHB domain-containing membrane-associated protein family
g6582	AT1G70420	DNA ligase-like protein, putative (DUF1645)
g16985	AT3G48205	plant thionin family protein
g4852	AT1G52870	Peroxisomal membrane 22 kDa (Mpv17/PMP22) family protein
g11476	AT2G39230	LATERAL ORGAN JUNCTION
g10276	AT2G27680	NAD(P)-linked oxidoreductase superfamily protein
g6632	AT1G70910	RING/U-box superfamily protein
g27411	AT5G41760	Nucleotide-sugar transporter family protein
g14783	AT3G22970	hypothetical protein (DUF506)
g25675	AT5G24520	Transducin/WD40 repeat-like superfamily protein
g29546	AT5G62100	BCL-2-associated athanogene 2
g4989	AT1G54180	BREVIS RADIX-like 3
g876	AT1G09470	myosin heavy chain, cardiac protein
g4515	AT1G49670	ARP protein (REF)
g10844	AT2G33090	Transcription elongation factor (TFIIS) family protein
g17001	AT3G48343	hypothetical protein
g10383	AT2G28690	TOX high mobility group box protein, putative (DUF1635)
g29544	AT5G62080	Bifunctional inhibitor/lipid-transfer protein/seed storage 2S albumin superfamily protein
g28831	AT5G55130	co-factor for nitrate, reductase and xanthine dehydrogenase 5
g26019	AT5G27945	Transducin/WD40 repeat-like superfamily protein
g22300	AT4G29230	NAC domain containing protein 75
g2729	AT1G28230	purine permease 1
g22214	AT4G28400	Protein phosphatase 2C family protein
g7954	AT2G04045	Defensin-like (DEFL) family protein
g668	AT1G07530	SCARECROW-like 14
g1595	AT1G16130	wall associated kinase-like 2
g4790	AT1G52360	Coatomer, beta' subunit
g29656	AT5G63180	Pectin lyase-like superfamily protein
g4899	AT1G53325	F-box associated ubiquitination effector family protein
g12238	AT2G46494	RING/U-box superfamily protein
g6460	AT1G69230	SPIRAL1-like2
g20381	AT4G11800	Calcineurin-like metallo-phosphoesterase superfamily protein
g16705	AT3G45680	Major facilitator superfamily protein
g24677	AT5G14010	C2H2 and C2HC zinc fingers superfamily protein
g15504	AT3G29190	Terpenoid cyclases/Protein prenyltransferases superfamily protein
g16791	AT3G46550	Fasciclin-like arabinogalactan family protein
g3391	AT1G34510	Peroxidase superfamily protein
g2441	AT1G24470	beta-ketoacyl reductase 2
g14499	AT3G20490	Rho GTPase-activating protein
g18741	AT4G01600	GRAM domain family protein
g29528	AT5G61920	FLX-like protein
g4792	AT1G52380	NUP50 (Nucleoporin 50 kDa) protein
g29654	AT5G63160	BTB and TAZ domain protein 1
g6613	AT1G70730	Phosphoglucomutase/phosphomannomutase family protein
g20265	AT4G10800	BTB/POZ domain protein
g20191	AT4G10115	SCR-like 20
g25565	AT5G23510	hypothetical protein
g7162	AT1G76320	FAR1-related sequence 4
g5255	AT1G56553	defensin-like protein
g12669	AT3G03450	RGA-like 2
g11457	AT2G39020	Acyl-CoA N-acyltransferases (NAT) superfamily protein
g11983	AT2G43980	inositol 1,3,4-trisphosphate 5/6-kinase 4
g3283	AT1G33750	Terpenoid cyclases/Protein prenyltransferases superfamily protein
g1388	AT1G14140	Mitochondrial substrate carrier family protein
g6115	AT1G65930	cytosolic NADP -dependent isocitrate dehydrogenase
g27659	AT5G43990	SET-domain containing protein lysine methyltransferase family protein
g18962	AT4G03480	Ankyrin repeat family protein
g7484	AT1G79530	glyceraldehyde-3-phosphate dehydrogenase of plastid 1
g6499	AT1G69588	CLAVATA3/ESR-RELATED 45
g25265	AT5G19870	transmembrane epididymal protein (DUF716)
g17145	AT3G49740	Tetratricopeptide repeat (TPR)-like superfamily protein
g1414	AT1G14360	UDP-galactose transporter 3
g29921	AT5G65720	nitrogen fixation S (NIFS)-like 1
g11455	AT2G39000	Acyl-CoA N-acyltransferases (NAT) superfamily protein
g25567	AT5G23530	carboxyesterase 18
g606	AT1G06930	TPRXL
g29017	AT5G56870	beta-galactosidase 4
g23303	AT4G38870	F-box and associated interaction domains-containing protein
g17390	AT3G52115	protein gamma response 1
g26683	AT5G35220	Peptidase M50 family protein
g12937	AT3G05830	spindle pole body component-like protein
g6093	AT1G65710	serine/arginine repetitive matrix-like protein
g12288	AT2G46960	cytochrome P450, family 709, subfamily B, polypeptide 1
g18563	AT4G00120	basic helix-loop-helix (bHLH) DNA-binding superfamily protein
g11347	AT2G37930	hypothetical protein (DUF3527)
g20566	AT4G13370	serine/arginine repetitive matrix protein, putative (DUF936)
g27126	AT5G39090	HXXXD-type acyl-transferase family protein
g26171	AT5G28820	Myb/SANT-like DNA-binding domain protein
g5653	AT1G61660	basic helix-loop-helix (bHLH) DNA-binding superfamily protein
g2055	AT1G20687	hypothetical protein
g22944	AT4G35295	homoserine kinase, putative / HSK
g29923	AT5G65740	zinc ion binding protein
g23215	AT4G37990	cinnamyl alcohol dehydrogenase 8
g23301	AT4G38850	SAUR-like auxin-responsive protein family
g10954	AT2G34160	Alba DNA/RNA-binding protein
g28865	AT5G55470	Na /H (sodium hydrogen) exchanger 3
g6181	AT1G66570	sucrose-proton symporter 7
g10864	AT2G33280	Major facilitator superfamily protein
g13322	AT3G09850	D111/G-patch domain-containing protein
g11345	AT2G37920	copper ion transmembrane transporter
g13883	AT3G14750	structural maintenance of chromosomes domain protein
g17323	AT3G51460	Phosphoinositide phosphatase family protein
g29389	AT5G60520	Late embryogenesis abundant (LEA) protein-like protein
g27638	AT5G43790	Pentatricopeptide repeat (PPR) superfamily protein
g4464	AT1G49170	hypothetical protein
g12734	AT3G04020	hypothetical protein
g25854	AT5G26260	TRAF-like family protein
g5207	AT1G56225	hypothetical protein
g25948	AT5G27320	alpha/beta-Hydrolases superfamily protein
g7477	AT1G79460	Terpenoid cyclases/Protein prenyltransferases superfamily protein
g24720	AT5G14440	Surfeit locus protein 2 (SURF2)
g13014	AT3G06460	GNS1/SUR4 membrane protein family
g28571	AT5G52655	hypothetical protein
g21204	AT4G18810	NAD(P)-binding Rossmann-fold superfamily protein
g17321	AT3G51440	Calcium-dependent phosphotriesterase superfamily protein
g22035	AT4G26790	GDSL-like Lipase/Acylhydrolase superfamily protein
g28122	AT5G48300	ADP glucose pyrophosphorylase 1
g18592	AT4G00330	calmodulin-binding receptor-like cytoplasmic kinase 2
g4988	AT1G54170	CTC-interacting domain 3
g11870	AT2G42910	Phosphoribosyltransferase family protein
g18657	AT4G00895	ATPase, F1 complex, OSCP/delta subunit protein
g27579	AT5G43210	Excinuclease ABC, C subunit, N-terminal
g1356	AT1G13810	Restriction endonuclease, type II-like superfamily protein
g24807	AT5G15340	Pentatricopeptide repeat (PPR) superfamily protein
g26858	AT5G36670	RING/FYVE/PHD zinc finger superfamily protein
g15537	AT3G29375	XH domain-containing protein
g24117	AT5G07660	structural maintenance of chromosomes 6A
g25924	AT5G27020	hypothetical protein
g20452	AT4G12420	Cupredoxin superfamily protein
g11558	AT2G39980	HXXXD-type acyl-transferase family protein
g28120	AT5G48270	DUF868 family protein (DUF868)
g18348	AT3G61580	Fatty acid/sphingolipid desaturase
g5722	AT1G62320	ERD (early-responsive to dehydration stress) family protein
g22767	AT4G33666	hypothetical protein
g1836	AT1G18520	tetraspanin11
g10130	AT2G26270	BRCT domain DNA repair protein
g8305	AT2G07110	exosome complex exonuclease RRP46-like protein
g23034	AT4G36180	Leucine-rich receptor-like protein kinase family protein
g510	AT1G05990	EF hand calcium-binding protein family
g11872	AT2G42930	Carbohydrate-binding X8 domain superfamily protein
g1221	AT1G12580	phosphoenolpyruvate carboxylase-related kinase 1
g26897	AT5G37060	cation/H exchanger 24
g3179	AT1G32580	plastid developmental protein DAG
g29821	AT5G64813	Ras-related small GTP-binding family protein
g20903	AT4G16040	transmembrane protein
g23495	AT5G01550	lectin receptor kinase a4.1
g1186	AT1G12200	Flavin-binding monooxygenase family protein
g2171	AT1G21710	8-oxoguanine-DNA glycosylase 1
g1354	AT1G13790	XH/XS domain-containing protein
g7296	AT1G77670	Pyridoxal phosphate (PLP)-dependent transferases superfamily protein
g28550	AT5G52470	fibrillarin 1
g17685	AT3G54990	Integrase-type DNA-binding superfamily protein
g21079	AT4G17695	Homeodomain-like superfamily protein
g23908	AT5G05580	fatty acid desaturase 8
g14049	AT3G16310	mitotic phosphoprotein N' end (MPPN) family protein
g20564	AT4G13350	NSP (nuclear shuttle protein)-interacting GTPase
g28765	AT5G54470	B-box type zinc finger family protein
g5523	AT1G60460	hypothetical protein
g6943	AT1G74088	galacturonosyltransferase
g29823	AT5G64820	transmembrane protein
g6477	AT1G69390	homologue of bacterial MinE 1
g27621	AT5G43630	zinc knuckle (CCHC-type) family protein
g22281	AT4G29040	regulatory particle AAA-ATPase 2A
g9408	AT2G19270	mitotic checkpoint protein PRCC-carboxy-term protein
g4491	AT1G49430	long-chain acyl-CoA synthetase 2
g13038	AT3G66656	AGAMOUS-like 91
g18496	AT3G63052	hypothetical protein
g17687	AT3G55005	tonneau 1b (TON1b)
g21487	AT4G21745	PAK-box/P21-Rho-binding family protein
g2777	AT1G28660	GDSL-like Lipase/Acylhydrolase superfamily protein
g11989	AT2G44040	Dihydrodipicolinate reductase, bacterial/plant
g15203	AT3G26790	AP2/B3-like transcriptional factor family protein
g29959	AT5G66055	ankyrin repeat protein
g5374	AT1G59540	P-loop containing nucleoside triphosphate hydrolases superfamily protein
g6941	AT1G74070	Cyclophilin-like peptidyl-prolyl cis-trans isomerase family protein
g18743	AT4G01630	expansin A17
g24052	AT5G07040	RING/U-box superfamily protein
g28833	AT5G55140	ribosomal protein L30 family protein
g24722	AT5G14460	Pseudouridine synthase family protein
g12710	AT3G03800	syntaxin of plants 131
g20079	AT4G09020	isoamylase 3
g2199	AT1G21990	F-box/RNI-like/FBD-like domains-containing protein
g38	AT1G01380	Homeodomain-like superfamily protein
g22875	AT4G34600	transmembrane protein
g4034	AT1G43130	like COV 2
g15201	AT3G26770	NAD(P)-binding Rossmann-fold superfamily protein
g25177	AT5G19030	RNA-binding (RRM/RBD/RNP motifs) family protein
g20162	AT4G09820	basic helix-loop-helix (bHLH) DNA-binding superfamily protein
g6117	AT1G65960	glutamate decarboxylase 2
g4171	AT1G44770	elongation factor
g12712	AT3G03820	SAUR-like auxin-responsive protein family
g9047	AT2G15695	peptide methionine sulfoxide reductase (Protein of unknown function DUF829, transmembrane 53)
g5376	AT1G59560	E3 Ubiquitin ligase family protein
g9598	AT2G21080	Ras guanine nucleotide exchange factor K
g11912	AT2G43330	inositol transporter 1
g16793	AT3G46570	Glycosyl hydrolase superfamily protein
g17805	AT3G56160	Sodium Bile acid symporter family
g25136	AT5G18640	alpha/beta-Hydrolases superfamily protein
g18136	AT3G59520	RHOMBOID-like protein 13
g20450	AT4G12400	stress-inducible protein
g18216	AT3G60330	H[ ]-ATPase 7
g11689	AT2G41210	phosphatidylinositol- 4-phosphate 5-kinase 5
g11934	AT2G43530	scorpion toxin-like knottin superfamily protein
g20554	AT4G13260	Flavin-binding monooxygenase family protein
g10208	AT2G27035	early nodulin-like protein 20
g11910	AT2G43310	Ribosomal L18p/L5e family protein
g25288	AT5G20100	plant/protein
g28374	AT5G50750	reversibly glycosylated polypeptide 4
g3250	AT1G33340	ENTH/ANTH/VHS superfamily protein
g2522	AT1G26230	TCP-1/cpn60 chaperonin family protein
g7106	AT1G75780	tubulin beta-1 chain
g29608	AT5G62740	SPFH/Band 7/PHB domain-containing membrane-associated protein family
g4742	AT1G51930	RING/U-box superfamily protein
g18060	AT3G58730	vacuolar ATP synthase subunit D (VATD) / V-ATPase D subunit / vacuolar proton pump D subunit (VATPD)
g6002	AT1G64880	Ribosomal protein S5 family protein
g6332	AT1G68010	hydroxypyruvate reductase
g2061	AT1G20720	RAD3-like DNA-binding helicase protein
g10472	AT2G29660	zinc finger (C2H2 type) family protein
g6354	AT1G68220	aerobic coproporphyrinogen-III oxidase (DUF1218)
g822	AT1G08970	nuclear factor Y, subunit C9
g23585	AT5G02470	Transcription factor DP
g200	AT1G02960	kinetochore protein
g12614	AT3G02890	RING/FYVE/PHD zinc finger superfamily protein
g12457	AT3G01410	Polynucleotidyl transferase, ribonuclease H-like superfamily protein
g7853	AT2G03120	signal peptide peptidase
g14069	AT3G16500	phytochrome-associated protein 1
g22201	AT4G28300	formin-like protein (DUF1421)
g7718	AT2G01850	endoxyloglucan transferase A3
g9729	AT2G22310	ubiquitin-specific protease 4
g2063	AT1G20735	F-box and associated interaction domains-containing protein
g23587	AT5G02490	Heat shock protein 70 (Hsp 70) family protein
g9659	AT2G21650	Homeodomain-like superfamily protein
g12455	AT3G01390	vacuolar membrane ATPase 10
g21503	AT4G21880	Pentatricopeptide repeat (PPR) superfamily protein
g5618	AT1G61350	ARM repeat superfamily protein
g22499	AT4G31060	Integrase-type DNA-binding superfamily protein
g10738	AT2G32100	ovate family protein 16
g202	AT1G02980	cullin 2
g312	AT1G04100	indoleacetic acid-induced protein 10
g547	AT1G06310	acyl-CoA oxidase 6
g29011	AT5G56800	Protein with RNI-like/FBD-like domain
g1999	AT1G20130	GDSL-like Lipase/Acylhydrolase superfamily protein
g24575	AT5G12950	proline-tRNA ligase (DUF1680)
g19072	AT4G04770	ATP binding cassette protein 1
g24493	AT5G11800	K efflux antiporter 6
g24687	AT5G14105	hypothetical protein
g20460	AT4G12480	Bifunctional inhibitor/lipid-transfer protein/seed storage 2S albumin superfamily protein
g12383	AT2G47950	myelin transcription factor-like protein
g6189	AT1G66630	Protein with RING/U-box and TRAF-like domain
g13687	AT3G13175	transmembrane protein
g18151	AT3G59670	elongation factor
g9235	AT2G17570	Undecaprenyl pyrophosphate synthetase family protein
g20783	AT4G15093	catalytic LigB subunit of aromatic ring-opening dioxygenase family
g17436	AT3G52530	Protein kinase superfamily protein
g20693	AT4G14370	Disease resistance protein (TIR-NBS-LRR class) family
g12602	AT3G02800	Tyrosine phosphatase family protein
g24685	AT5G14090	regulator of nonsense transcript protein
g14003	AT3G15860	plant self-incompatibility protein S1 family protein
g2375	AT1G23810	Paired amphipathic helix (PAH2) superfamily protein
g16728	AT3G45880	2-oxoglutarate (2OG) and Fe(II)-dependent oxygenase superfamily protein
g4390	AT1G48490	Protein kinase superfamily protein
g3252	AT1G33360	ATP-dependent Clp protease
g21044	AT4G17360	Formyl transferase
g6621	AT1G70810	Calcium-dependent lipid-binding (CaLB domain) family protein
g3066	AT1G31660	bystin-like protein
g4740	AT1G51915	cryptdin protein-like protein
g16561	AT3G44620	protein-tyrosine phosphatase
g9779	AT2G22830	squalene epoxidase 2
g20781	AT4G15080	DHHC-type zinc finger family protein
g24236	AT5G09220	amino acid permease 2
g2377	AT1G23830	transmembrane protein
g6101	AT1G65790	receptor kinase 1
g1095	AT1G11430	plastid developmental protein DAG
g9542	AT2G20610	Tyrosine transaminase family protein
g468	AT1G05610	ADP-glucose pyrophosphorylase small subunit 2
g4245	AT1G46912	F-box associated ubiquitination effector family protein
g6226	AT1G67025	wall-associated receptor kinase carboxy-terminal protein
g10243	AT2G27340	N-acetylglucosaminylphosphatidylinositol de-N-acetylase family protein
g10069	AT2G25640	SPOC domain / Transcription elongation factor S-II protein
g24637	AT5G13620	hypothetical protein
g29723	AT5G63890	histidinol dehydrogenase
g18930	AT4G03210	xyloglucan endotransglucosylase/hydrolase 9
g27246	AT5G40170	receptor like protein 54
g9707	AT2G22090	RNA-binding (RRM/RBD/RNP motifs) family protein
g28874	AT5G55550	RNA-binding (RRM/RBD/RNP motifs) family protein
g22203	AT4G28320	Glycosyl hydrolase superfamily protein
g835	AT1G09100	26S proteasome AAA-ATPase subunit RPT5B
g19112	AT4G04490	cysteine-rich RLK (RECEPTOR-like protein kinase) 36
g17102	AT3G49330	Plant invertase/pectin methylesterase inhibitor superfamily protein
g19002	AT4G05330	ARF-GAP domain 13
g17171	AT3G50000	casein kinase II, alpha chain 2
g10379	AT2G28650	exocyst subunit exo70 family protein H8
g14442	AT3G19980	flower-specific, phytochrome-associated protein phosphatase 3
g23854	AT5G05020	Pollen Ole e 1 allergen and extensin family protein
g24635	AT5G13600	Phototropic-responsive NPH3 family protein
g25259	AT5G19800	hydroxyproline-rich glycoprotein family protein
g28534	AT5G52310	low-temperature-responsive protein 78 (LTI78) / desiccation-responsive protein 29A (RD29A)
g9344	AT2G18630	transmembrane protein, putative (DUF677)
g9068	AT2G15960	stress-induced protein
g19110	AT4G04510	cysteine-rich RLK (RECEPTOR-like protein kinase) 38
g17100	AT3G49310	Major facilitator superfamily protein
g22965	AT4G35530	phosphatidylinositolglycan-like protein
g27244	AT5G40155	Defensin-like (DEFL) family protein
g12295	AT2G47030	Plant invertase/pectin methylesterase inhibitor superfamily
g12381	AT2G47920	Kinase interacting (KIP1-like) family protein
g12942	AT3G05870	anaphase-promoting complex/cyclosome 11
g27277	AT5G40450	A-kinase anchor-like protein
g14379	AT3G19390	Granulin repeat cysteine protease family protein
g11990	AT2G44050	6,7-dimethyl-8-ribityllumazine synthase / DMRL synthase / lumazine synthase / riboflavin synthase
g11379	AT2G38240	2-oxoglutarate (2OG) and Fe(II)-dependent oxygenase superfamily protein
g9952	AT2G24530	transcriptional regulator of RNA polII, SAGA, subunit
g5031	AT1G54630	acyl carrier protein 3
g21671	AT4G23350	transmembrane protein, putative (DUF239)
g24167	AT5G08150	suppressor of phytochrome b 5
g25175	AT5G19020	mitochondrial editing factor 18
g25138	AT5G18660	NAD(P)-binding Rossmann-fold superfamily protein
g17367	AT3G51910	heat shock transcription factor A7A
g25518	AT5G23090	nuclear factor Y, subunit B13
g11880	AT2G43000	NAC domain containing protein 42
g3096	AT1G31920	Tetratricopeptide repeat (TPR)-like superfamily protein
g29305	AT5G59660	Leucine-rich repeat protein kinase family protein
g541	AT1G06250	alpha/beta-Hydrolases superfamily protein
g18275	AT3G60860	SEC7-like guanine nucleotide exchange family protein
g12019	AT2G44330	RING/U-box superfamily protein
g20129	AT4G09570	calcium-dependent protein kinase 4
g5782	AT1G62880	Cornichon family protein
g4359	AT1G48195	Zinc finger C-x8-C-x5-C-x3-H type family protein
g17040	AT3G48720	HXXXD-type acyl-transferase family protein
g13359	AT3G10120	hypothetical protein
g11606	AT2G40430	Nop53 protein
g6164	AT1G66410	calmodulin 4
g1097	AT1G11450	nodulin MtN21 /EamA-like transporter family protein
g28009	AT5G47170	hypothetical protein
g22341	AT4G29620	Cytidine/deoxycytidylate deaminase family protein
g21355	AT4G20330	Transcription initiation factor TFIIE, beta subunit
g5881	AT1G63750	Disease resistance protein (TIR-NBS-LRR class) family
g23966	AT5G06170	sucrose-proton symporter 9
g9095	AT2G16250	Leucine-rich repeat protein kinase family protein
g4815	AT1G52580	RHOMBOID-like protein 5
g14019	AT3G16000	MAR binding filament-like protein 1
g23960	AT5G06110	DnaJ and myb-like DNA-binding domain-containing protein
g13436	AT3G10815	RING/U-box superfamily protein
g1551	AT1G15680	F-box family protein
g11718	AT2G41480	peroxidase superfamily protein
g751	AT1G08250	arogenate dehydratase 6
g11604	AT2G40410	Ca(2 )-dependent nuclease family protein
g9159	AT2G16850	8
g9218	AT2G17370	3-hydroxy-3-methylglutaryl-CoA reductase 2
g13335	AT3G09950	hypothetical protein
g22343	AT4G29640	Cytidine/deoxycytidylate deaminase family protein
g23981	AT5G06300	Putative lysine decarboxylase family protein
g20091	AT4G09153	low-molecular-weight cysteine-rich 36
g1064	AT1G11145	hypothetical protein (DUF674)
g18062	AT3G58750	citrate synthase 2
g11945	AT2G43620	Chitinase family protein
g24923	AT5G16510	Alpha-1,4-glucan-protein synthase family protein
g1215	AT1G12520	copper chaperone for SOD1
g24733	AT5G14570	high affinity nitrate transporter 2.7
g21745	AT4G24015	RING/U-box superfamily protein
g20280	AT4G10930	RING/U-box protein
g13434	AT3G10800	Basic-leucine zipper (bZIP) transcription factor family protein
g14768	AT3G22845	emp24/gp25L/p24 family/GOLD family protein
g23983	AT5G06320	NDR1/HIN1-like 3
g13629	AT3G12660	FASCICLIN-like arabinogalactan protein 14 precursor
g5304	AT1G57820	Zinc finger (C3HC4-type RING finger) family protein
g1066	AT1G11160	Transducin/WD40 repeat-like superfamily protein
g11947	AT2G43640	Signal recognition particle, SRP9/SRP14 subunit
g11566	AT2G40070	flocculation FLO11-like protein
g6406	AT1G68720	tRNA arginine adenosine deaminase
g27698	AT5G44350	ethylene-responsive nuclear protein-like protein
g13228	AT3G08940	light harvesting complex photosystem II
g5821	AT1G63170	Zinc finger, C3HC4 type (RING finger) family protein
g10389	AT2G28755	UDP-D-glucuronate carboxy-lyase-like protein
g27139	AT5G39230	TFIIB zinc-binding protein
g23701	AT5G03570	iron regulated 2
g30089	AT5G67300	myb domain protein r1
g21673	AT4G23360	carboxyl-terminal peptidase
g25663	AT5G24400	NagB/RpiA/CoA transferase-like superfamily protein
[truncated: 22,455 more rows]
