# Supplementary material for: A chromosome-level sequence assembly reveals the structure of the Arabidopsis thaliana Nd-1 genome and its gene set
Source: PLoS One. 2019 May 21;14(5):e0216233. doi: 10.1371/journal.pone.0216233 (PMC6529160; doi:10.1371/journal.pone.0216233)
Supplement: S26 File — GeneSet_Nd-1_v2.0 genes were classified as core, dispensable, or TE genes based on coverage in a read mapping involving 1,137 Illumina read data sets. (TXT) [file pone.0216233.s026.txt]

S26 File. Classification of genes as core, dispensable, or TE.
gene	presence	absence	status
g1	594	3	core
g2	745	1	core
g3	601	0	core
g4	955	0	core
g5	765	0	core
g6	873	0	core
g7	565	0	core
g8	879	0	core
g9	906	0	core
g10	704	0	core
g11	883	0	core
g12	643	0	core
g13	487	0	core
g14	894	0	core
g15	881	0	core
g16	930	0	core
g17	647	0	core
g18	244	1	core
g19	801	0	core
g20	314	0	core
g21	935	0	core
g22	961	0	core
g23	789	0	core
g24	752	0	core
g25	148	3	core
g26	903	0	core
g27	709	0	core
g28	944	0	core
g29	314	1	core
g30	544	0	core
g31	465	1	core
g32	960	0	core
g33	951	0	core
g34	815	0	core
g35	921	0	core
g36	876	0	core
g37	693	0	core
g38	521	0	core
g39	836	0	core
g40	766	0	core
g41	758	0	core
g42	577	0	core
g43	868	0	core
g44	947	0	core
g45	931	0	core
g46	816	0	core
g47	783	0	core
g48	713	0	core
g49	382	0	core
g50	771	0	core
g51	909	0	core
g52	850	0	core
g53	334	0	core
g54	907	0	core
g55	738	0	core
g56	792	0	core
g57	499	0	core
g58	819	0	core
g59	802	0	core
g60	580	1	core
g61	815	0	core
g62	612	0	core
g63	600	0	core
g64	831	0	core
g65	965	0	core
g66	942	0	core
g67	959	0	core
g68	516	0	core
g69	942	0	core
g70	681	0	core
g71	30	11	core
g72	656	0	core
g73	821	0	core
g74	954	0	core
g75	664	1	core
g76	740	0	core
g77	855	0	core
g78	928	0	core
g79	908	0	core
g80	943	1	core
g81	940	1	core
g82	525	0	core
g83	964	0	core
g84	908	0	core
g85	579	0	core
g86	950	0	core
g87	685	0	core
g88	692	0	core
g89	895	0	core
g90	885	0	core
g91	666	0	core
g92	954	0	core
g93	934	0	core
g94	863	0	core
g95	953	0	core
g96	948	0	core
g97	952	0	core
g98	943	0	core
g99	384	1	core
g100	717	0	core
g101	732	1	core
g102	68	765	dispensable
g103	913	0	core
g104	797	0	core
g105	778	0	core
g106	758	0	core
g107	882	0	core
g108	949	0	core
g109	469	1	core
g110	557	1	core
g111	944	0	core
g112	942	0	core
g113	892	0	core
g114	754	1	core
g115	943	0	core
g116	853	0	core
g117	793	0	core
g118	930	0	core
g119	845	0	core
g120	929	0	core
g121	734	0	core
g122	773	0	core
g123	821	0	core
g124	919	0	core
g125	599	1	core
g126	695	1	core
g127	748	0	core
g128	742	46	core
g129	772	0	core
g130	862	0	core
g131	932	0	core
g132	918	0	core
g133	860	0	core
g134	794	0	core
g135	781	0	core
g136	228	0	core
g137	528	0	core
g138	724	0	core
g139	634	0	core
g140	337	0	core
g141	806	0	core
g142	521	0	core
g143	805	0	core
g144	491	0	core
g145	305	0	core
g146	803	0	core
g147	945	0	core
g148	587	3	core
g149	437	0	core
g150	354	0	core
g151	305	0	core
g152	722	0	core
g153	795	0	core
g154	771	0	core
g155	851	0	core
g156	774	9	core
g157	923	0	core
g158	436	1	core
g159	920	0	core
g160	829	0	core
g161	579	0	core
g162	214	2	core
g163	349	175	dispensable
g164	280	0	core
g165	439	0	core
g166	956	0	core
g167	582	0	core
g168	667	0	core
g169	707	0	core
g170	955	0	core
g171	506	0	core
g172	920	0	core
g173	311	1	core
g174	479	0	core
g175	853	0	core
g176	946	0	core
g177	668	0	core
g178	876	0	core
g179	810	1	core
g180	931	0	core
g181	822	0	core
g182	665	0	core
g183	682	0	core
g184	756	0	core
g185	693	0	core
g186	293	0	core
g187	581	0	core
g188	956	0	core
g189	962	0	core
g190	818	0	core
g191	832	0	core
g192	347	0	core
g193	890	0	core
g194	880	0	core
g195	814	0	core
g196	813	0	core
g197	685	0	core
g198	751	0	core
g199	806	0	core
g200	897	0	core
g201	533	1	core
g202	889	0	core
g203	936	0	core
g204	938	0	core
g205	846	0	core
g206	726	0	core
g207	896	0	core
g208	579	0	core
g209	701	0	core
g210	793	0	core
g211	964	0	core
g212	734	0	core
g213	845	0	core
g214	957	0	core
g215	956	0	core
g216	663	0	core
g217	912	0	core
g218	686	22	core
g219	608	0	core
g220	943	0	core
g221	649	0	core
g222	953	0	core
g223	565	0	core
g224	627	0	core
g225	904	0	core
g226	766	0	core
g227	n/a	n/a	TE
g228	739	0	core
g229	429	3	core
g230	394	5	core
g231	154	59	core
g232	868	0	core
g233	939	0	core
g234	957	0	core
g235	616	0	core
g236	894	0	core
g237	890	0	core
g238	709	0	core
g239	739	0	core
g240	865	0	core
g241	875	0	core
g242	948	0	core
g243	950	0	core
g244	956	0	core
g245	956	0	core
g246	925	0	core
g247	860	0	core
g248	744	0	core
g249	396	0	core
g250	547	0	core
g251	809	0	core
g252	550	0	core
g253	809	1	core
g254	926	0	core
g255	937	0	core
g256	946	0	core
g257	914	0	core
g258	953	0	core
g259	904	0	core
g260	924	0	core
g261	925	0	core
g262	948	0	core
g263	861	0	core
g264	956	0	core
g265	342	0	core
g266	938	0	core
g267	594	0	core
g268	927	0	core
g269	788	0	core
g270	467	0	core
g271	962	0	core
g272	950	0	core
g273	156	0	core
g274	420	0	core
g275	272	0	core
g276	964	0	core
g277	960	0	core
g278	903	0	core
g279	959	0	core
g280	940	0	core
g281	642	0	core
g282	610	1	core
g283	722	0	core
g284	773	0	core
g285	912	0	core
g286	835	0	core
g287	211	0	core
g288	962	0	core
g289	717	0	core
g290	434	1	core
g291	772	0	core
g292	792	0	core
g293	941	0	core
g294	956	0	core
g295	564	0	core
g296	472	0	core
g297	348	2	core
g298	444	0	core
g299	887	0	core
g300	856	0	core
g301	935	0	core
g302	357	9	core
g303	938	1	core
g304	280	0	core
g305	942	0	core
g306	955	0	core
g307	953	0	core
g308	904	0	core
g309	925	0	core
g310	536	0	core
g311	965	0	core
g312	829	0	core
g313	924	0	core
g314	948	0	core
g315	897	0	core
g316	956	0	core
g317	902	0	core
g318	941	0	core
g319	956	0	core
g320	552	0	core
g321	735	0	core
g322	955	0	core
g323	944	0	core
g324	610	0	core
g325	886	0	core
g326	635	0	core
g327	507	0	core
g328	678	1	core
g329	923	0	core
g330	747	0	core
g331	229	0	core
g332	927	0	core
g333	893	0	core
g334	446	0	core
g335	716	0	core
g336	844	0	core
g337	728	0	core
g338	717	0	core
g339	925	0	core
g340	958	0	core
g341	904	0	core
g342	959	0	core
g343	926	0	core
g344	424	0	core
g345	694	0	core
g346	389	0	core
g347	858	0	core
g348	874	0	core
g349	938	0	core
g350	713	0	core
g351	552	0	core
g352	958	0	core
g353	568	0	core
g354	925	0	core
g355	907	0	core
g356	904	0	core
g357	566	0	core
g358	842	0	core
g359	957	0	core
g360	949	0	core
g361	841	0	core
g362	948	0	core
g363	262	0	core
g364	900	0	core
g365	412	0	core
g366	825	0	core
g367	912	0	core
g368	260	0	core
g369	955	0	core
g370	499	1	core
g371	678	0	core
g372	671	0	core
g373	957	0	core
g374	925	0	core
g375	951	0	core
g376	950	0	core
g377	959	0	core
g378	934	0	core
g379	951	0	core
g380	474	0	core
g381	875	0	core
g382	942	0	core
g383	333	0	core
g384	961	0	core
g385	957	0	core
g386	963	0	core
g387	936	0	core
g388	919	0	core
g389	937	0	core
g390	941	0	core
g391	938	0	core
g392	920	0	core
g393	804	0	core
g394	955	0	core
g395	893	0	core
g396	853	0	core
g397	937	0	core
g398	940	0	core
g399	729	0	core
g400	949	0	core
g401	954	0	core
g402	808	0	core
g403	788	0	core
g404	514	0	core
g405	550	0	core
g406	905	0	core
g407	843	22	core
g408	948	0	core
g409	814	0	core
g410	861	0	core
g411	954	0	core
g412	892	0	core
g413	510	0	core
g414	478	1	core
g415	923	0	core
g416	197	15	core
g417	794	0	core
g418	927	0	core
g419	936	0	core
g420	829	0	core
g421	765	0	core
g422	533	0	core
g423	929	0	core
g424	657	0	core
g425	806	0	core
g426	728	0	core
g427	587	0	core
g428	709	0	core
g429	892	0	core
g430	748	0	core
g431	898	0	core
g432	399	0	core
g433	616	0	core
g434	578	0	core
g435	319	49	core
g436	318	0	core
g437	696	0	core
g438	588	0	core
g439	475	1	core
g440	378	1	core
g441	858	0	core
g442	502	0	core
g443	375	0	core
g444	960	0	core
g445	307	0	core
g446	625	0	core
g447	961	0	core
g448	405	1	core
g449	113	0	core
g450	855	0	core
g451	460	0	core
g452	961	0	core
g453	878	0	core
g454	956	0	core
g455	959	0	core
g456	886	0	core
g457	959	0	core
g458	669	0	core
g459	900	4	core
g460	533	1	core
g461	478	0	core
g462	962	0	core
g463	675	0	core
g464	803	0	core
g465	791	0	core
g466	954	0	core
g467	942	0	core
g468	872	0	core
g469	718	0	core
g470	767	0	core
g471	902	0	core
g472	936	0	core
g473	615	0	core
g474	696	0	core
g475	941	0	core
g476	934	0	core
g477	899	0	core
g478	950	5	core
g479	911	0	core
g480	955	0	core
g481	914	2	core
g482	691	18	core
g483	892	0	core
g484	903	0	core
g485	722	0	core
g486	708	0	core
g487	230	0	core
g488	593	0	core
g489	943	0	core
g490	924	0	core
g491	428	0	core
g492	650	0	core
g493	887	0	core
g494	953	0	core
g495	830	0	core
g496	962	0	core
g497	956	0	core
g498	767	0	core
g499	727	0	core
g500	921	0	core
g501	741	0	core
g502	736	0	core
g503	957	0	core
g504	858	0	core
g505	886	0	core
g506	935	0	core
g507	917	0	core
g508	838	0	core
g509	812	0	core
g510	626	0	core
g511	556	1	core
g512	468	0	core
g513	449	1	core
g514	642	0	core
g515	933	0	core
g516	778	0	core
g517	870	0	core
g518	959	0	core
g519	448	0	core
g520	798	0	core
g521	845	0	core
g522	935	0	core
g523	869	0	core
g524	869	0	core
g525	633	0	core
g526	504	0	core
g527	929	0	core
g528	928	0	core
g529	965	0	core
g530	135	0	core
g531	420	0	core
g532	892	0	core
g533	636	0	core
g534	945	0	core
g535	797	0	core
g536	910	0	core
g537	960	0	core
g538	618	0	core
g539	957	0	core
g540	920	0	core
g541	907	0	core
g542	754	0	core
g543	907	0	core
g544	905	0	core
g545	793	0	core
g546	939	0	core
g547	961	0	core
g548	513	0	core
g549	844	0	core
g550	559	0	core
g551	730	0	core
g552	849	0	core
g553	891	0	core
g554	733	0	core
g555	954	0	core
g556	919	0	core
g557	955	0	core
g558	844	0	core
g559	932	0	core
g560	913	0	core
g561	837	0	core
g562	946	0	core
g563	877	0	core
g564	879	0	core
g565	932	0	core
g566	810	0	core
g567	861	0	core
g568	918	0	core
g569	612	0	core
g570	676	1	core
g571	911	0	core
g572	941	0	core
g573	743	1	core
g574	962	0	core
g575	932	0	core
g576	790	0	core
g577	932	0	core
g578	897	0	core
g579	899	0	core
g580	880	0	core
g581	959	0	core
g582	892	0	core
g583	891	0	core
g584	948	0	core
g585	955	0	core
g586	957	0	core
g587	887	0	core
g588	n/a	n/a	TE
g589	961	0	core
g590	567	0	core
g591	930	0	core
g592	953	0	core
g593	955	0	core
g594	441	1	core
g595	949	0	core
g596	863	1	core
g597	965	0	core
g598	763	0	core
g599	903	0	core
g600	937	0	core
g601	895	0	core
g602	945	0	core
g603	822	0	core
g604	856	0	core
g605	193	0	core
g606	543	0	core
g607	949	0	core
g608	826	0	core
g609	857	0	core
g610	419	0	core
g611	683	0	core
g612	646	0	core
g613	964	0	core
g614	783	0	core
g615	940	0	core
g616	915	0	core
g617	727	0	core
g618	859	0	core
g619	869	0	core
g620	950	0	core
g621	313	0	core
g622	959	0	core
g623	960	0	core
g624	511	0	core
g625	578	0	core
g626	836	0	core
g627	553	1	core
g628	861	0	core
g629	749	0	core
g630	458	0	core
g631	927	1	core
g632	780	1	core
g633	634	0	core
g634	913	0	core
g635	935	0	core
g636	895	0	core
g637	687	1	core
g638	453	1	core
g639	650	1	core
g640	936	0	core
g641	730	0	core
g642	958	0	core
g643	837	0	core
g644	883	0	core
g645	797	0	core
g646	764	0	core
g647	789	0	core
g648	949	0	core
g649	941	0	core
g650	942	0	core
g651	955	0	core
g652	949	0	core
g653	643	1	core
g654	781	0	core
g655	791	0	core
g656	615	0	core
g657	881	0	core
g658	933	1	core
g659	866	0	core
g660	961	0	core
g661	919	0	core
g662	746	0	core
g663	937	0	core
g664	691	0	core
g665	723	0	core
g666	693	0	core
g667	947	0	core
g668	940	0	core
g669	826	0	core
g670	504	308	dispensable
g671	771	0	core
g672	936	0	core
g673	802	0	core
g674	945	0	core
g675	695	0	core
g676	703	0	core
g677	887	0	core
g678	904	0	core
g679	702	0	core
g680	784	0	core
g681	859	0	core
g682	725	0	core
g683	939	0	core
g684	492	1	core
g685	623	0	core
g686	945	0	core
g687	871	0	core
g688	771	0	core
g689	924	0	core
g690	707	0	core
g691	722	1	core
g692	920	0	core
g693	920	0	core
g694	736	0	core
g695	793	0	core
g696	527	0	core
g697	79	1	core
g698	109	36	core
g699	129	31	core
g700	84	1	core
g701	163	1	core
g702	927	0	core
g703	882	0	core
g704	895	0	core
g705	843	0	core
g706	841	1	core
g707	746	0	core
g708	933	0	core
g709	940	0	core
g710	424	0	core
g711	910	0	core
g712	153	0	core
g713	920	0	core
g714	884	0	core
g715	702	0	core
g716	921	0	core
g717	953	0	core
g718	879	0	core
g719	851	0	core
g720	947	0	core
g721	878	0	core
g722	843	0	core
g723	744	0	core
g724	859	0	core
g725	799	0	core
g726	876	0	core
g727	787	0	core
g728	960	0	core
g729	605	0	core
g730	956	0	core
g731	645	0	core
g732	817	1	core
g733	635	0	core
g734	n/a	n/a	TE
g735	899	0	core
g736	862	0	core
g737	946	0	core
g738	897	0	core
g739	949	0	core
g740	899	0	core
g741	901	0	core
g742	813	0	core
g743	679	0	core
g744	596	1	core
g745	508	0	core
g746	961	0	core
g747	950	0	core
g748	879	0	core
g749	852	0	core
g750	532	0	core
g751	646	1	core
g752	904	0	core
g753	497	0	core
g754	929	0	core
g755	714	0	core
g756	746	0	core
g757	536	1	core
g758	585	0	core
g759	937	0	core
g760	911	0	core
g761	909	0	core
g762	949	0	core
g763	369	0	core
g764	819	0	core
g765	918	0	core
g766	947	0	core
g767	949	0	core
g768	823	0	core
g769	689	0	core
g770	756	0	core
g771	925	0	core
g772	612	0	core
g773	455	0	core
g774	n/a	n/a	TE
g775	530	0	core
g776	710	0	core
g777	943	0	core
g778	887	0	core
g779	736	0	core
g780	949	0	core
g781	825	0	core
g782	726	0	core
g783	946	0	core
g784	868	0	core
g785	738	0	core
g786	572	0	core
g787	863	0	core
g788	867	0	core
g789	959	0	core
g790	957	0	core
g791	929	0	core
g792	866	0	core
g793	268	0	core
g794	958	0	core
g795	588	0	core
g796	870	0	core
g797	362	0	core
g798	853	0	core
g799	813	0	core
g800	959	0	core
g801	950	0	core
g802	954	0	core
g803	933	0	core
g804	439	0	core
g805	910	0	core
g806	893	0	core
g807	932	0	core
g808	929	0	core
g809	955	0	core
g810	914	0	core
g811	955	0	core
g812	820	0	core
g813	939	0	core
g814	701	0	core
g815	272	0	core
g816	403	0	core
g817	947	0	core
g818	520	0	core
g819	220	0	core
g820	540	0	core
g821	947	0	core
g822	776	0	core
g823	904	0	core
g824	758	0	core
g825	943	0	core
g826	948	0	core
g827	927	0	core
g828	893	0	core
g829	959	1	core
g830	962	0	core
g831	959	0	core
g832	683	1	core
g833	949	0	core
g834	894	0	core
g835	942	0	core
g836	916	0	core
g837	900	0	core
g838	853	0	core
g839	581	0	core
g840	626	323	dispensable
g841	565	0	core
g842	898	0	core
g843	931	0	core
g844	576	0	core
g845	934	0	core
g846	669	0	core
g847	916	0	core
g848	435	1	core
g849	937	0	core
g850	895	0	core
g851	931	0	core
g852	867	0	core
g853	241	0	core
g854	384	0	core
g855	927	0	core
g856	954	0	core
g857	952	0	core
g858	926	0	core
g859	875	0	core
g860	875	0	core
g861	922	0	core
g862	920	0	core
g863	641	0	core
g864	531	0	core
g865	590	0	core
g866	686	0	core
g867	913	0	core
g868	601	0	core
g869	959	0	core
g870	846	0	core
g871	960	0	core
g872	932	0	core
g873	949	0	core
g874	861	0	core
g875	929	0	core
g876	757	0	core
g877	298	0	core
g878	371	0	core
g879	887	0	core
g880	929	0	core
g881	815	0	core
g882	875	0	core
g883	760	0	core
g884	696	0	core
g885	853	0	core
g886	960	0	core
g887	771	0	core
g888	878	0	core
g889	862	0	core
g890	952	0	core
g891	930	0	core
g892	940	0	core
g893	404	0	core
g894	886	0	core
g895	954	0	core
g896	873	0	core
g897	901	4	core
g898	813	0	core
g899	822	0	core
g900	948	0	core
g901	933	0	core
g902	941	0	core
g903	938	0	core
g904	962	0	core
g905	862	0	core
g906	927	0	core
g907	758	1	core
g908	816	0	core
g909	920	0	core
g910	957	0	core
g911	822	0	core
g912	913	0	core
g913	950	0	core
g914	902	0	core
g915	341	0	core
g916	634	0	core
g917	964	0	core
g918	899	0	core
g919	878	0	core
g920	935	5	core
g921	865	0	core
g922	888	0	core
g923	932	0	core
g924	831	0	core
g925	950	0	core
g926	957	0	core
g927	867	0	core
g928	959	0	core
g929	645	0	core
g930	718	0	core
g931	915	0	core
g932	431	0	core
g933	943	0	core
g934	910	0	core
g935	949	0	core
g936	487	243	dispensable
g937	804	0	core
g938	488	0	core
g939	925	0	core
g940	931	0	core
g941	954	0	core
g942	797	0	core
g943	926	0	core
g944	923	0	core
g945	895	0	core
g946	64	882	dispensable
g947	69	20	core
g948	70	0	core
g949	54	0	core
g950	184	701	dispensable
g951	636	257	dispensable
g952	684	261	dispensable
g953	758	0	core
g954	903	0	core
g955	296	0	core
g956	920	0	core
g957	536	0	core
g958	931	0	core
g959	621	0	core
g960	378	3	core
g961	940	0	core
g962	471	0	core
g963	462	0	core
g964	579	0	core
g965	949	0	core
g966	878	0	core
g967	864	0	core
g968	896	0	core
g969	949	0	core
g970	934	0	core
g971	942	0	core
g972	962	0	core
g973	958	0	core
g974	865	3	core
g975	768	0	core
g976	816	0	core
g977	87	0	core
g978	69	0	core
g979	369	0	core
g980	845	0	core
g981	826	0	core
g982	734	0	core
g983	797	0	core
g984	842	0	core
g985	919	0	core
g986	953	0	core
g987	775	0	core
g988	523	0	core
g989	210	1	core
g990	823	0	core
g991	885	0	core
g992	733	0	core
g993	953	0	core
g994	934	0	core
g995	877	0	core
g996	550	0	core
g997	918	0	core
g998	650	0	core
g999	740	0	core
g1000	912	0	core
g1001	939	0	core
g1002	690	0	core
g1003	431	1	core
g1004	722	4	core
g1005	876	0	core
g1006	927	0	core
g1007	739	0	core
g1008	834	0	core
g1009	822	0	core
g1010	946	0	core
g1011	689	0	core
g1012	746	0	core
g1013	854	1	core
g1014	936	0	core
g1015	847	0	core
g1016	298	0	core
g1017	902	0	core
g1018	453	0	core
g1019	633	0	core
g1020	634	0	core
g1021	959	1	core
g1022	923	1	core
g1023	452	1	core
g1024	464	0	core
g1025	965	0	core
g1026	323	0	core
g1027	958	0	core
g1028	942	0	core
g1029	780	0	core
g1030	945	0	core
g1031	850	0	core
g1032	936	0	core
g1033	871	0	core
g1034	915	0	core
g1035	908	0	core
g1036	764	0	core
g1037	747	0	core
g1038	839	0	core
g1039	798	0	core
g1040	802	0	core
g1041	916	0	core
g1042	948	0	core
g1043	942	0	core
g1044	829	0	core
g1045	959	0	core
g1046	648	0	core
g1047	917	0	core
g1048	963	0	core
g1049	549	0	core
g1050	928	0	core
g1051	914	0	core
g1052	632	0	core
g1053	914	0	core
g1054	964	0	core
g1055	897	0	core
g1056	657	0	core
g1057	719	0	core
g1058	960	0	core
g1059	948	0	core
g1060	290	0	core
g1061	852	0	core
g1062	491	0	core
g1063	961	0	core
g1064	935	0	core
g1065	791	0	core
g1066	960	0	core
g1067	695	0	core
g1068	869	0	core
g1069	421	0	core
g1070	598	0	core
g1071	953	0	core
g1072	509	0	core
g1073	322	1	core
g1074	777	0	core
g1075	622	0	core
g1076	673	0	core
g1077	602	0	core
g1078	843	0	core
g1079	960	0	core
g1080	946	0	core
g1081	958	0	core
g1082	782	0	core
g1083	740	0	core
g1084	899	0	core
g1085	962	0	core
g1086	951	0	core
g1087	946	0	core
g1088	663	9	core
g1089	509	0	core
g1090	869	0	core
g1091	947	0	core
g1092	872	0	core
g1093	963	0	core
g1094	939	0	core
g1095	959	0	core
g1096	924	0	core
g1097	657	1	core
g1098	478	0	core
g1099	880	23	core
g1100	811	0	core
g1101	895	0	core
g1102	840	0	core
g1103	884	0	core
g1104	352	0	core
g1105	709	0	core
g1106	683	0	core
g1107	634	0	core
g1108	830	0	core
g1109	805	0	core
g1110	675	0	core
g1111	626	0	core
g1112	581	0	core
g1113	821	0	core
g1114	951	0	core
g1115	932	0	core
g1116	785	1	core
g1117	806	0	core
g1118	670	0	core
g1119	798	2	core
g1120	910	0	core
g1121	954	0	core
g1122	405	0	core
g1123	951	0	core
g1124	312	0	core
g1125	913	0	core
g1126	784	0	core
g1127	383	0	core
g1128	948	0	core
g1129	946	0	core
g1130	533	0	core
g1131	556	0	core
g1132	922	0	core
g1133	921	0	core
g1134	798	0	core
g1135	792	0	core
g1136	503	0	core
g1137	359	0	core
g1138	953	0	core
g1139	748	0	core
g1140	756	0	core
g1141	936	0	core
g1142	192	573	dispensable
g1143	198	365	dispensable
g1144	n/a	n/a	TE
g1145	n/a	n/a	TE
g1146	898	0	core
g1147	483	0	core
g1148	922	0	core
g1149	901	0	core
g1150	960	0	core
g1151	889	0	core
g1152	930	0	core
g1153	753	0	core
g1154	963	0	core
g1155	932	0	core
g1156	906	0	core
g1157	836	0	core
g1158	723	0	core
g1159	892	0	core
g1160	949	0	core
g1161	899	0	core
g1162	303	0	core
g1163	661	0	core
g1164	738	0	core
g1165	922	0	core
g1166	857	0	core
g1167	469	0	core
g1168	790	0	core
g1169	836	0	core
g1170	955	0	core
g1171	458	0	core
g1172	751	0	core
g1173	393	0	core
g1174	368	0	core
g1175	616	0	core
g1176	721	0	core
g1177	324	0	core
g1178	903	0	core
g1179	607	0	core
g1180	895	1	core
g1181	821	1	core
g1182	872	0	core
g1183	500	11	core
g1184	572	9	core
g1185	636	0	core
g1186	570	0	core
g1187	908	19	core
g1188	526	433	dispensable
g1189	857	0	core
g1190	650	0	core
g1191	922	0	core
g1192	724	0	core
g1193	684	77	core
g1194	949	0	core
g1195	952	0	core
g1196	957	0	core
g1197	928	0	core
g1198	675	0	core
g1199	664	0	core
g1200	438	0	core
g1201	791	0	core
g1202	955	0	core
g1203	896	0	core
g1204	849	0	core
g1205	829	0	core
g1206	755	0	core
g1207	279	0	core
g1208	892	0	core
g1209	744	0	core
g1210	850	0	core
g1211	902	0	core
g1212	951	0	core
g1213	882	0	core
g1214	321	0	core
g1215	696	0	core
g1216	828	0	core
g1217	588	0	core
g1218	691	0	core
g1219	498	0	core
g1220	745	0	core
g1221	883	0	core
g1222	497	0	core
g1223	356	0	core
g1224	816	0	core
g1225	644	3	core
g1226	887	0	core
g1227	666	0	core
g1228	487	0	core
g1229	595	22	core
g1230	421	2	core
g1231	434	0	core
g1232	678	0	core
g1233	951	0	core
g1234	944	0	core
g1235	840	0	core
g1236	852	0	core
g1237	829	0	core
g1238	944	0	core
g1239	870	0	core
g1240	885	0	core
g1241	793	0	core
g1242	784	0	core
g1243	625	0	core
g1244	516	0	core
g1245	929	0	core
g1246	926	0	core
g1247	952	0	core
g1248	873	0	core
g1249	821	0	core
g1250	916	0	core
g1251	919	0	core
g1252	796	0	core
g1253	419	0	core
g1254	893	0	core
g1255	956	0	core
g1256	926	0	core
g1257	928	0	core
g1258	844	0	core
g1259	n/a	n/a	TE
g1260	713	0	core
g1261	691	0	core
g1262	767	0	core
g1263	30	744	dispensable
g1264	812	0	core
g1265	588	0	core
g1266	891	0	core
g1267	883	0	core
g1268	736	0	core
g1269	951	0	core
g1270	962	0	core
g1271	867	0	core
g1272	884	0	core
g1273	786	0	core
g1274	763	0	core
g1275	944	0	core
g1276	736	0	core
g1277	806	0	core
g1278	859	0	core
g1279	900	0	core
g1280	904	0	core
g1281	959	0	core
g1282	951	0	core
g1283	951	0	core
g1284	937	0	core
g1285	954	0	core
g1286	730	0	core
g1287	n/a	n/a	TE
g1288	908	0	core
g1289	934	0	core
g1290	690	0	core
g1291	749	0	core
g1292	575	1	core
g1293	594	0	core
g1294	772	0	core
g1295	696	0	core
g1296	898	0	core
g1297	514	0	core
g1298	562	0	core
g1299	960	0	core
g1300	626	0	core
g1301	955	0	core
g1302	770	167	dispensable
g1303	343	0	core
g1304	508	0	core
g1305	647	0	core
g1306	376	0	core
g1307	575	0	core
g1308	875	0	core
g1309	837	0	core
g1310	882	0	core
g1311	853	0	core
g1312	931	0	core
g1313	503	0	core
g1314	749	0	core
g1315	908	1	core
g1316	878	1	core
g1317	771	0	core
g1318	797	144	dispensable
g1319	925	0	core
g1320	861	1	core
g1321	931	1	core
g1322	869	0	core
g1323	n/a	n/a	TE
g1324	746	0	core
g1325	943	0	core
g1326	811	0	core
g1327	876	0	core
g1328	761	0	core
g1329	578	0	core
g1330	925	0	core
g1331	755	0	core
g1332	550	0	core
g1333	307	0	core
g1334	451	0	core
g1335	757	0	core
g1336	655	0	core
g1337	957	0	core
g1338	584	0	core
g1339	19	284	dispensable
g1340	n/a	n/a	TE
g1341	910	0	core
g1342	693	0	core
g1343	532	0	core
g1344	417	0	core
g1345	875	0	core
g1346	664	0	core
g1347	751	0	core
g1348	903	0	core
g1349	708	0	core
g1350	963	0	core
g1351	359	0	core
g1352	944	0	core
g1353	688	0	core
g1354	915	0	core
g1355	953	0	core
g1356	801	0	core
g1357	857	0	core
g1358	648	0	core
g1359	713	0	core
g1360	956	0	core
g1361	920	0	core
g1362	839	0	core
g1363	617	0	core
g1364	953	0	core
g1365	840	0	core
g1366	875	0	core
g1367	697	0	core
g1368	941	0	core
g1369	752	0	core
g1370	870	0	core
g1371	503	0	core
g1372	964	0	core
g1373	862	0	core
g1374	720	0	core
g1375	933	0	core
g1376	917	0	core
g1377	890	0	core
g1378	816	1	core
g1379	784	8	core
g1380	779	0	core
g1381	952	0	core
g1382	930	0	core
g1383	907	0	core
g1384	891	2	core
g1385	864	2	core
g1386	627	3	core
g1387	909	0	core
g1388	805	0	core
g1389	671	0	core
g1390	654	0	core
g1391	919	0	core
g1392	892	0	core
g1393	946	0	core
g1394	885	0	core
g1395	502	0	core
g1396	915	0	core
g1397	889	0	core
g1398	747	0	core
g1399	864	0	core
g1400	737	0	core
g1401	850	0	core
g1402	882	0	core
g1403	891	0	core
g1404	870	0	core
g1405	909	0	core
g1406	843	0	core
g1407	712	0	core
g1408	870	0	core
g1409	849	0	core
g1410	534	0	core
g1411	873	0	core
g1412	640	0	core
g1413	705	0	core
g1414	939	0	core
g1415	929	0	core
g1416	856	0	core
g1417	911	0	core
g1418	958	0	core
g1419	891	0	core
g1420	808	0	core
g1421	444	1	core
g1422	888	0	core
g1423	708	0	core
g1424	952	0	core
g1425	940	0	core
g1426	910	0	core
g1427	533	2	core
g1428	940	0	core
g1429	803	0	core
g1430	734	0	core
g1431	803	0	core
g1432	743	0	core
g1433	702	0	core
g1434	931	0	core
g1435	899	0	core
g1436	661	0	core
g1437	875	0	core
g1438	397	0	core
g1439	929	0	core
g1440	905	0	core
g1441	311	0	core
g1442	929	0	core
g1443	930	0	core
g1444	924	0	core
g1445	957	0	core
g1446	734	0	core
g1447	612	0	core
g1448	678	0	core
g1449	532	1	core
g1450	760	0	core
g1451	830	0	core
g1452	458	0	core
g1453	873	0	core
g1454	617	0	core
g1455	584	0	core
g1456	739	0	core
g1457	961	0	core
g1458	403	0	core
g1459	697	0	core
g1460	952	0	core
g1461	757	0	core
g1462	943	0	core
g1463	848	1	core
g1464	944	0	core
g1465	702	0	core
g1466	947	0	core
g1467	944	0	core
g1468	933	0	core
g1469	520	0	core
g1470	325	0	core
g1471	366	0	core
g1472	677	0	core
g1473	480	0	core
g1474	932	0	core
g1475	643	0	core
g1476	866	0	core
g1477	828	0	core
g1478	868	0	core
g1479	880	0	core
g1480	956	0	core
g1481	647	0	core
g1482	871	0	core
g1483	794	1	core
g1484	683	0	core
g1485	517	0	core
g1486	843	0	core
g1487	941	0	core
g1488	915	0	core
g1489	958	0	core
g1490	960	0	core
g1491	925	0	core
g1492	573	0	core
g1493	512	0	core
g1494	948	0	core
g1495	949	0	core
g1496	940	0	core
g1497	914	0	core
g1498	932	0	core
g1499	934	4	core
g1500	940	6	core
g1501	938	1	core
g1502	939	2	core
g1503	500	1	core
g1504	941	0	core
g1505	960	0	core
g1506	884	0	core
g1507	864	0	core
g1508	807	0	core
g1509	961	0	core
g1510	891	0	core
g1511	881	0	core
g1512	781	0	core
g1513	937	0	core
g1514	964	0	core
g1515	n/a	n/a	TE
g1516	953	0	core
g1517	906	0	core
g1518	919	0	core
g1519	875	0	core
g1520	865	0	core
g1521	861	0	core
g1522	381	0	core
g1523	877	0	core
g1524	568	0	core
g1525	672	0	core
g1526	624	0	core
g1527	348	0	core
g1528	953	0	core
g1529	576	0	core
g1530	956	0	core
g1531	855	0	core
g1532	917	0	core
g1533	815	0	core
g1534	945	0	core
g1535	945	1	core
g1536	909	0	core
g1537	939	0	core
g1538	960	0	core
g1539	960	0	core
g1540	471	0	core
g1541	897	0	core
g1542	758	0	core
g1543	936	0	core
g1544	490	0	core
g1545	912	0	core
g1546	914	0	core
g1547	950	0	core
g1548	944	0	core
g1549	937	0	core
g1550	532	1	core
g1551	900	0	core
g1552	950	0	core
g1553	796	0	core
g1554	805	0	core
g1555	814	0	core
g1556	960	0	core
g1557	956	0	core
g1558	939	0	core
g1559	675	0	core
g1560	927	0	core
g1561	930	0	core
g1562	774	0	core
g1563	921	0	core
g1564	451	1	core
g1565	331	2	core
g1566	418	1	core
g1567	732	0	core
g1568	686	0	core
g1569	758	0	core
g1570	947	0	core
g1571	878	28	core
g1572	368	0	core
g1573	956	0	core
g1574	512	0	core
g1575	925	0	core
g1576	939	0	core
g1577	351	0	core
g1578	858	0	core
g1579	938	0	core
g1580	943	0	core
g1581	953	0	core
g1582	874	0	core
g1583	937	0	core
g1584	931	0	core
g1585	737	0	core
g1586	787	0	core
g1587	899	0	core
g1588	862	0	core
g1589	369	0	core
g1590	957	0	core
g1591	814	0	core
g1592	955	1	core
g1593	952	0	core
g1594	830	110	dispensable
g1595	841	114	dispensable
g1596	955	0	core
g1597	910	0	core
g1598	821	0	core
g1599	894	0	core
g1600	954	0	core
g1601	897	0	core
g1602	923	0	core
g1603	920	0	core
g1604	784	0	core
g1605	955	0	core
g1606	934	0	core
g1607	746	19	core
g1608	953	0	core
g1609	922	0	core
g1610	948	0	core
g1611	959	0	core
g1612	855	0	core
g1613	785	0	core
g1614	911	0	core
g1615	917	0	core
g1616	948	0	core
g1617	627	0	core
g1618	914	0	core
g1619	863	0	core
g1620	831	0	core
g1621	742	0	core
g1622	819	0	core
g1623	462	0	core
g1624	479	0	core
g1625	809	0	core
g1626	954	0	core
g1627	795	0	core
g1628	948	0	core
g1629	938	0	core
g1630	502	0	core
g1631	289	1	core
g1632	632	0	core
g1633	847	0	core
g1634	488	0	core
g1635	871	0	core
g1636	944	0	core
g1637	929	0	core
g1638	927	0	core
g1639	926	0	core
g1640	882	0	core
g1641	867	0	core
g1642	n/a	n/a	TE
g1643	514	0	core
g1644	957	0	core
g1645	861	0	core
g1646	945	0	core
g1647	910	0	core
g1648	963	0	core
g1649	920	0	core
g1650	336	1	core
g1651	740	0	core
g1652	946	0	core
g1653	821	0	core
g1654	773	0	core
g1655	955	0	core
g1656	353	2	core
g1657	962	0	core
g1658	822	0	core
g1659	592	0	core
g1660	880	1	core
g1661	945	0	core
g1662	676	0	core
g1663	552	0	core
g1664	947	0	core
g1665	913	0	core
g1666	604	0	core
g1667	705	0	core
g1668	955	0	core
g1669	854	0	core
g1670	608	0	core
g1671	767	0	core
g1672	932	0	core
g1673	773	0	core
g1674	735	0	core
g1675	873	0	core
g1676	778	0	core
g1677	546	0	core
g1678	615	0	core
g1679	739	0	core
g1680	868	0	core
g1681	528	0	core
g1682	802	0	core
g1683	792	0	core
g1684	399	0	core
g1685	928	0	core
g1686	662	0	core
g1687	738	0	core
g1688	529	0	core
g1689	962	0	core
g1690	911	0	core
g1691	652	0	core
g1692	822	0	core
g1693	852	0	core
g1694	414	0	core
g1695	632	0	core
g1696	628	0	core
g1697	750	0	core
g1698	809	0	core
g1699	682	0	core
g1700	948	0	core
g1701	961	0	core
g1702	947	0	core
g1703	768	2	core
g1704	790	70	core
g1705	964	0	core
g1706	956	0	core
g1707	n/a	n/a	TE
g1708	n/a	n/a	TE
g1709	841	0	core
g1710	717	0	core
g1711	846	0	core
g1712	896	9	core
g1713	640	0	core
g1714	620	0	core
g1715	954	0	core
g1716	692	0	core
g1717	776	0	core
g1718	943	0	core
g1719	884	0	core
g1720	540	0	core
g1721	507	0	core
g1722	731	0	core
g1723	917	0	core
g1724	791	0	core
g1725	325	0	core
g1726	959	0	core
g1727	956	0	core
g1728	864	0	core
g1729	902	0	core
g1730	904	0	core
g1731	903	0	core
g1732	394	0	core
g1733	n/a	n/a	TE
g1734	934	0	core
g1735	568	0	core
g1736	688	0	core
g1737	521	0	core
g1738	956	0	core
g1739	924	1	core
g1740	931	0	core
g1741	892	0	core
g1742	934	0	core
g1743	956	0	core
g1744	952	0	core
g1745	928	0	core
g1746	899	0	core
g1747	453	0	core
g1748	964	0	core
g1749	893	0	core
g1750	794	0	core
g1751	863	0	core
g1752	937	0	core
g1753	893	0	core
g1754	726	1	core
g1755	941	0	core
g1756	913	0	core
g1757	945	0	core
g1758	608	0	core
g1759	961	0	core
g1760	906	0	core
g1761	876	0	core
g1762	754	0	core
g1763	945	0	core
g1764	398	0	core
g1765	877	0	core
g1766	769	0	core
g1767	501	0	core
g1768	944	0	core
g1769	955	0	core
g1770	720	0	core
g1771	813	0	core
g1772	726	0	core
g1773	789	0	core
g1774	142	44	core
g1775	869	0	core
g1776	950	0	core
g1777	819	0	core
g1778	490	0	core
g1779	893	0	core
g1780	937	0	core
g1781	955	0	core
g1782	916	1	core
g1783	626	1	core
g1784	628	1	core
g1785	918	1	core
g1786	928	0	core
g1787	946	0	core
g1788	686	0	core
g1789	736	0	core
g1790	771	0	core
g1791	922	0	core
g1792	891	0	core
g1793	557	0	core
g1794	342	0	core
g1795	698	0	core
g1796	694	0	core
g1797	960	0	core
g1798	668	0	core
g1799	952	0	core
g1800	861	0	core
g1801	294	0	core
g1802	n/a	n/a	TE
g1803	683	0	core
g1804	266	0	core
g1805	645	0	core
g1806	754	93	core
g1807	615	0	core
g1808	944	0	core
g1809	945	0	core
g1810	345	1	core
g1811	511	0	core
g1812	450	0	core
g1813	858	24	core
g1814	342	153	dispensable
g1815	683	0	core
g1816	826	0	core
g1817	943	0	core
g1818	479	1	core
g1819	926	0	core
g1820	962	0	core
g1821	582	0	core
g1822	951	0	core
g1823	305	0	core
g1824	924	0	core
g1825	930	0	core
g1826	513	0	core
g1827	955	0	core
g1828	956	0	core
g1829	865	0	core
g1830	920	0	core
g1831	953	0	core
g1832	755	0	core
g1833	934	0	core
g1834	956	0	core
g1835	912	0	core
g1836	622	0	core
g1837	499	0	core
g1838	716	0	core
g1839	951	0	core
g1840	950	0	core
g1841	823	1	core
g1842	927	0	core
g1843	914	1	core
g1844	732	0	core
g1845	924	0	core
g1846	886	0	core
g1847	375	0	core
g1848	909	0	core
g1849	948	0	core
g1850	873	0	core
g1851	895	0	core
g1852	903	0	core
g1853	960	0	core
g1854	855	0	core
g1855	590	0	core
g1856	931	0	core
g1857	688	0	core
g1858	657	0	core
g1859	749	0	core
g1860	463	2	core
g1861	607	1	core
g1862	863	1	core
g1863	912	1	core
g1864	861	1	core
g1865	482	0	core
g1866	806	0	core
g1867	831	0	core
g1868	534	0	core
g1869	704	0	core
g1870	951	0	core
g1871	693	0	core
g1872	719	0	core
g1873	833	0	core
g1874	633	0	core
g1875	929	0	core
g1876	942	0	core
g1877	965	0	core
g1878	962	0	core
g1879	917	0	core
g1880	735	0	core
g1881	815	0	core
g1882	748	0	core
g1883	691	0	core
g1884	877	0	core
g1885	701	0	core
g1886	374	0	core
g1887	931	0	core
g1888	665	190	dispensable
g1889	669	201	dispensable
g1890	706	0	core
g1891	874	3	core
g1892	795	59	core
g1893	676	0	core
g1894	927	0	core
g1895	879	0	core
g1896	728	0	core
g1897	890	0	core
g1898	850	0	core
g1899	774	0	core
g1900	902	0	core
g1901	761	0	core
g1902	680	0	core
g1903	489	0	core
g1904	405	0	core
g1905	353	0	core
g1906	927	0	core
g1907	368	430	dispensable
g1908	941	0	core
g1909	559	0	core
g1910	850	0	core
g1911	957	0	core
g1912	964	0	core
g1913	569	1	core
g1914	836	0	core
g1915	274	2	core
g1916	435	0	core
g1917	70	363	dispensable
g1918	897	0	core
g1919	850	0	core
g1920	929	0	core
g1921	874	0	core
g1922	349	1	core
g1923	952	3	core
g1924	n/a	n/a	TE
g1925	681	5	core
g1926	827	5	core
g1927	943	0	core
g1928	334	0	core
g1929	571	280	dispensable
g1930	955	0	core
g1931	928	0	core
g1932	803	0	core
g1933	810	2	core
g1934	705	12	core
g1935	898	0	core
g1936	962	0	core
g1937	810	0	core
g1938	331	0	core
g1939	611	0	core
g1940	912	0	core
g1941	499	0	core
g1942	881	0	core
g1943	792	80	core
g1944	709	83	core
g1945	742	0	core
g1946	960	0	core
g1947	904	0	core
g1948	820	0	core
g1949	487	1	core
g1950	477	0	core
g1951	552	0	core
g1952	951	0	core
g1953	924	0	core
g1954	625	1	core
g1955	925	0	core
g1956	849	0	core
g1957	886	0	core
g1958	953	0	core
g1959	959	0	core
g1960	918	0	core
g1961	891	0	core
g1962	913	1	core
g1963	758	0	core
g1964	948	0	core
g1965	562	0	core
g1966	707	0	core
g1967	907	0	core
g1968	707	0	core
g1969	621	0	core
g1970	509	0	core
g1971	961	0	core
g1972	958	0	core
g1973	961	0	core
g1974	618	0	core
g1975	847	0	core
g1976	867	0	core
g1977	951	0	core
g1978	915	8	core
g1979	941	0	core
g1980	891	0	core
g1981	209	0	core
g1982	832	0	core
g1983	949	0	core
g1984	543	0	core
g1985	555	0	core
g1986	689	0	core
g1987	957	0	core
g1988	871	0	core
g1989	282	0	core
g1990	746	0	core
g1991	883	0	core
g1992	817	0	core
g1993	500	0	core
g1994	818	0	core
g1995	703	0	core
g1996	912	0	core
g1997	959	0	core
g1998	615	0	core
[truncated: 28,128 more rows]
